# Supplementary material for: Metabolomic Profiles and Anti-Herpes Simplex Virus (Wild-Type and Drug-Resistant) Properties of Water-Based Extracts of Lentinula edodes, Hypsizygus marmoreus and Pleurotus eryngii
Source: Molecules. 2026 Jun 14;31(12):2091. doi: 10.3390/molecules31122091 (PMC13304720; doi:10.3390/molecules31122091)
Supplement: Supplementary file 1 [file molecules-31-02091-s001.zip]

Archive with 2 entries (2 files):
- File S1. ESI-QTOF-MS result.xlsx
- Supplementary data.pdf
