# Supplementary material for: Metabolomic Profiles and Anti-Herpes Simplex Virus (Wild-Type and Drug-Resistant) Properties of Water-Based Extracts of Lentinula edodes, Hypsizygus marmoreus and Pleurotus eryngii
Source: Molecules. 2026 Jun 14;31(12):2091. doi: 10.3390/molecules31122091 (PMC13304720; doi:10.3390/molecules31122091)
Supplement: Supplementary file 1 [file molecules-31-02091-s001.zip › File S1. ESI-QTOF-MS result.xlsx]

## Sheet: Positive-ion mode
RT [min]	m/z	Mass	Ions	MS/MS	Name	Molecular Formula	Annotation Source	Mean of MS_intensity
								LE_F	LE_D	HM_F	HM_D	PE_F	PE_D
0.3	205.069	204.061	[M+H]+	TRUE	2-(1,3-benzodioxol-5-yl)-5-methyl-1,3,4-oxadiazole	C10H8N2O3	Bruker MetaboBASE Personal Library 3.0	3638	1578	4467.33	2654.67	3752	2592.67
0.38	157.084	156.077	[M+H]+	TRUE	4,4'-Bipyridine	C10H8N2	MoNA-export-LC-MS-MS_Positive_Mode.msp	8889.33	1340.67	1997.33	1636.67	1240.67	10258.7
1.02	114.091	113.084	[M+H]+	TRUE	Îµ-Caprolactam	C6H11NO	Bruker MetaboBASE Personal Library 3.0	3325.33	3246	3745.33	3234.67	3702	3680.67
1.35	114.091	113.084	[M+H]+	TRUE	1-Piperidinecarboxaldehyde	C6H11NO	Bruker MetaboBASE Personal Library 3.0	3470	3122	3296	4512.67	4327.33	3923.33
1.39	163.045	162.038	[M+H]+	TRUE	4-Methylphthalic anhydride	C9H6O3	MoNA-export-LC-MS-MS_Positive_Mode.msp	104037	160193	79738.7	22928.7	112231	28154.7
1.39	143.04	142.032	[M+H]+	TRUE	5-Hydroxymaltol	C6H6O4	Bruker MetaboBASE Personal Library 3.0	4161.33	5960.67	3694	2573.33	4622	2666
1.39	186.063	185.055	[M+H]+	TRUE	5-Pyrimidinemethanol, 4-amino-2-(ethylthio)-	C7H11N3OS	Bruker MetaboBASE Personal Library 3.0	46168.7	72560.7	38832.7	13918	49529.3	15293.3
1.4	159.051	158.044	[M+H]+	TRUE	ALLANTOIN	C4H6N4O3	MoNA-export-LC-MS-MS_Positive_Mode.msp	10454	18532.7	7956.67	2734.67	11300	3076.67
1.4	169.048	168.04	[M+H]+, [M+H-H2O]+	TRUE	Homogentisic acid	C8H8O4	MoNA-export-LC-MS-MS_Positive_Mode.msp	24529.3	36097.3	19562.7	7105.33	27324	8224
1.4	203.076	202.069	[M+H]+	TRUE	vasicinone	C11H10N2O2	MoNA-export-LC-MS-MS_Positive_Mode.msp	31916.7	51462.7	23137.3	9253.33	29989.3	9884
1.41	118.036	117.028	[M+H]+, [M+H-H2O]+	TRUE	HOMOCYSTEINE THIOLACTONE	C4H7NOS	MoNA-export-LC-MS-MS_Positive_Mode.msp	11756	11305.3	9192	4238	12068	4636.67
1.46	201.073	200.066	[M+H]+	TRUE	Diphenylmethylphosphine	C13H13P	Bruker MetaboBASE Personal Library 3.0	25750	6569.33	31044.7	13030.7	9670.67	4966
1.46	190.119	189.111	[M+H]+	TRUE	Homocitrulline	C7H15N3O3	MoNA-export-LC-MS-MS_Positive_Mode.msp	1406.67	702	420	33486.7	328	89733.3
1.46	147.113	146.106	[M+H]+	TRUE	L-Lysine	C6H14N2O2	MoNA-export-LC-MS-MS_Positive_Mode.msp	326440	174479	283593	471355	393275	735023
1.46	133.097	132.09	[M+H]+, [M+H-H2O]+	TRUE	L-Ornithine	C5H12N2O2	MoNA-export-LC-MS-MS_Positive_Mode.msp	486011	124410	755667	584581	272910	165246
1.46	130.086	129.079	[M+H]+	TRUE	Pipecolic acid	C6H11NO2	MoNA-export-LC-MS-MS_Positive_Mode.msp	149653	79396.7	133172	202014	181669	350445
1.47	309.166	308.158	[M+H]+	TRUE	Fructoselysine	C12H24N2O7	MoNA-export-LC-MS-MS_Positive_Mode.msp	358	21285.3	103.333	413.333	602.667	1052.67
1.47	295.15	294.143	[M+H]+	TRUE	NCGC00169318-02!(E)-7-(4-methoxy-5-methyl-6-oxopyran-2-yl)-5-methyloct-6-enoic acid [IIN-based: Match]	C16H22O5	MoNA-export-LC-MS-MS_Positive_Mode.msp	3139.33	45674	1418	1963.33	2648.67	836
1.48	265.187	264.18	[M+H]+	TRUE	13a-Hydroxylupanin	C15H24N2O2	MoNA-export-LC-MS-MS_Positive_Mode.msp	52398.7	3668.67	118086	74057.3	12326	10985.3
1.48	218.186	217.179	[M+H]+	TRUE	Prolintane	C15H23N	MoNA-export-LC-MS-MS_Positive_Mode.msp	23993.3	2308.67	2856	17959.3	1257.33	11645.3
1.48	146.165	145.158	[M+H]+	TRUE	Spermidine	C7H19N3	MoNA-export-LC-MS-MS_Positive_Mode.msp	359268	181259	301901	125135	454089	199273
1.49	293.219	292.211	[M+H]+	TRUE	1-(piperidine-1-carbonyl)-2-propan-2-yl-2-azaspiro[3.5]nonan-3-one	C17H28N2O2	Bruker MetaboBASE Personal Library 3.0	1934	1302.67	1061.33	4746.67	2865.33	18587.3
1.5	308.218	307.211	[M+H]+	TRUE	Betaxolol	C18H29NO3	MoNA-export-LC-MS-MS_Positive_Mode.msp	20741.3	72708.7	4435.33	2802	5403.33	3293.33
1.53	171.053	170.045	[M+H]+	TRUE	Propylthiouracil	C7H10N2OS	Bruker MetaboBASE Personal Library 3.0	114396	40673.3	161059	129081	68552.7	51446.7
1.54	185.068	184.061	[M+H]+	TRUE	Methiocarb-sulfoxide phenol	C9H12O2S	MoNA-export-LC-MS-MS_Positive_Mode.msp	30332.7	24090	18103.3	43157.3	36244	85976
1.58	189.16	188.153	[M+H]+	TRUE	NEPSILON,NEPSILON,NEPSILON-TRIMETHYLLYSINE	C9H20N2O2	MoNA-export-LC-MS-MS_Positive_Mode.msp	70912.7	86051.3	78936.7	91218	68058.7	68960.7
1.59	252.174	251.166	[M+H]+	TRUE	2-methoxy-1-(9-propan-2-yl-5,6,7,9-tetrahydroimidazo[1,2-a][1,4]diazepin-8-yl)ethanone	C13H21N3O2	Bruker MetaboBASE Personal Library 3.0	39775.3	1866	230.667	211.333	454.667	272
1.6	222.032	221.024	[M+H]+	TRUE	Quinmerac	C11H8ClNO2	MoNA-export-LC-MS-MS_Positive_Mode.msp	1988.67	4248	24768	30737.3	20554	6616
1.62	218.043	217.036	[M+H]+	TRUE	2,3-Quinolinedicarboxylic acid	C11H7NO4	Bruker MetaboBASE Personal Library 3.0	1907.33	40938.7	867.333	1100	1136	4988.67
1.63	296.066	295.059	[M+H]+	TRUE	4-[3-(trifluoromethyl)phenyl]sulfonylmorpholine	C11H12F3NO3S	Bruker MetaboBASE Personal Library 3.0	444970	772108	37668.7	4455.33	105305	5120
1.64	236.08	235.072	[M+H]+	TRUE	3-[3-(4-fluorophenyl)-1,2-oxazol-4-yl]propanoic acid	C12H10FNO3	Bruker MetaboBASE Personal Library 3.0	28584.7	27535.3	65358	70816.7	42253.3	42522
1.64	328.245	327.238	[M+H]+	TRUE	9-Nitrooleate	C18H33NO4	Bruker MetaboBASE Personal Library 3.0	3337.33	584.667	522	39736.7	140429	116540
1.64	131.129	130.122	[M+H]+	TRUE	Agmatine	C5H14N4	MoNA-export-LC-MS-MS_Positive_Mode.msp	11845.3	2408.67	670	114083	640983	730860
1.65	156.15	155.142	[M+H]+	TRUE	Ethyldimethylaminopropyl Carbodiimide	C8H17N3	Bruker MetaboBASE Personal Library 3.0	40490	17531.3	2621.33	16303.3	4309.33	13360.7
1.65	156.077	155.069	[M+H]+	TRUE	Histidine	C6H9N3O2	MoNA-export-LC-MS-MS_Positive_Mode.msp	16447.3	5132.67	62656	13870.7	57924.7	27688.7
1.65	221.042	220.035	[M+H]+	TRUE	Thidiazuron	C9H8N4OS	Bruker MetaboBASE Personal Library 3.0	552101	592455	146597	117053	101585	30571.3
1.66	175.119	174.111	[M+H]+	TRUE	Arginine	C6H14N4O2	MoNA-export-LC-MS-MS_Positive_Mode.msp	377235	225202	804792	209909	285353	18986
1.66	277.138	276.131	[M+H]+	TRUE	L-Saccharopine	C11H20N2O6	MoNA-export-LC-MS-MS_Positive_Mode.msp	21754	2202	78443.3	4107.33	67821.3	4816.67
1.66	199.109	198.102	[M+H]+	TRUE	Terbuthylazine-TP CSCD648241 (LM6)	C8H14N4O2	MoNA-export-LC-MS-MS_Positive_Mode.msp	1079.33	13879.3	198	1265.33	1291.33	2158.67
1.67	206.1	205.092	[M+H]+	TRUE	1-phenylisoquinoline	C15H11N	MoNA-export-LC-MS-MS_Positive_Mode.msp	1004	11585.3	700	490	3200.67	258.667
1.67	162.077	161.069	[M+H]+	TRUE	2-Aminoadipic acid; AIF; CE0; MS2Dec	C6H11NO4	MoNA-export-LC-MS-MS_Positive_Mode.msp	1087.33	48050	524	794	874.667	2580
1.67	337.171	336.164	[M+H]+	TRUE	N-(2,3-dihydro-1,4-benzodioxin-6-yl)-4-(2-methoxyethoxy)piperidine-1-carboxamide	C17H24N2O5	Bruker MetaboBASE Personal Library 3.0	1200	52958.7	763.333	730.667	1744	550.667
1.67	319.157	318.149	[M+H]+	TRUE	N-[2-(2-cyclobutyl-5-methylimidazol-1-yl)ethyl]-2,4-dimethyl-1,3-thiazole-5-carboxamide	C16H22N4OS	Bruker MetaboBASE Personal Library 3.0	684.667	108276	1832	2810	1586	405.333
1.67	239.107	238.1	[M+H]+	TRUE	Tyr Gly	C11H14N2O4	Bruker MetaboBASE Personal Library 3.0	24603.3	2826.67	294	4719.33	755.333	770.667
1.68	292.198	291.19	[M+H]+	TRUE	1,3-dimethyl-5-[(3-propan-2-yloxypropylamino)methyl]benzimidazol-2-one	C16H25N3O2	Bruker MetaboBASE Personal Library 3.0	268.667	120	97416	199809	156	10396.7
1.68	248.208	247.2	[M+H]+	TRUE	LYCOPODINE	C16H25NO	Bruker MetaboBASE Personal Library 3.0	630	131.333	691.333	157191	1010.67	602226
1.68	188.176	187.168	[M+H]+	TRUE	N1-Acetylspermidine	C9H21N3O	Bruker MetaboBASE Personal Library 3.0	2490	1458.67	2365.33	14139.3	43395.3	88497.3
1.68	258.11	257.103	[M+H]+	TRUE	SN-GLYCERO-3-PHOSPHOCHOLINE	C8H20NO6P	MoNA-export-LC-MS-MS_Positive_Mode.msp	312375	583825	25240.7	1218	243043	1729.33
1.68	120.066	119.059	[M+H]+	TRUE	Threonine	C4H9NO3	MoNA-export-LC-MS-MS_Positive_Mode.msp	41406	36030.7	45873.3	5552.67	82228.7	5974
1.69	104.107	103.1	[M+H]+	TRUE	Choline	C5H13NO	Bruker MetaboBASE Personal Library 3.0	449237	458854	876126	1.33927e+06	903597	1376008
1.69	130.051	129.043	[M+H]+	TRUE	Pyroglutamic acid	C5H7NO3	MoNA-export-LC-MS-MS_Positive_Mode.msp	117108	11171.3	80343.3	9698.67	135559	5200
1.7	165.076	164.068	[M+H]+	TRUE	2-DEOXY-GLUCOSE	C6H12O5	MoNA-export-LC-MS-MS_Positive_Mode.msp	45413.3	43144	13180.7	4118	14424	2116.67
1.7	148.061	147.053	[M+H]+	TRUE	L-Glutamic acid	C5H9NO4	MoNA-export-LC-MS-MS_Positive_Mode.msp	84831.3	31198.7	167393	28596	246261	11890.7
1.7	147.073	146.066	[M+H]+	TRUE	L-Glutamine	C5H10N2O3	MoNA-export-LC-MS-MS_Positive_Mode.msp	179605	33476	68960	7028.67	142419	2733.33
1.7	221.186	220.179	[M+H]+	TRUE	Longifolenaldehyde	C15H24O	Bruker MetaboBASE Personal Library 3.0	834.667	361.333	333853	655471	4473.33	648698
1.7	183.086	182.079	[M+H]+	TRUE	Mannitol	C6H14O6	MoNA-export-LC-MS-MS_Positive_Mode.msp	152256	174409	41806.7	15258	51024	7390.67
1.71	234.102	233.095	[M+H]+	TRUE	1-isothiocyanato-8-methanesulfinyloctane	C10H19NOS2	MoNA-export-LC-MS-MS_Positive_Mode.msp	2015.33	48831.3	736	958	4911.33	678.667
1.71	383.093	382.085	[M+H]+	TRUE	7-(4-chloro-2-methylphenyl)sulfonyl-2-(cyclopropylmethyl)-6,8-dihydro-5H-[1,2,4]triazolo[4,3-a]pyrazin-3-one	C16H19ClN4O3S	Bruker MetaboBASE Personal Library 3.0	2173.33	29488.7	1622	5103.33	1946	2649.33
1.71	228.101	227.094	[M+H]+	TRUE	Flindersine	C14H13NO2	MoNA-export-LC-MS-MS_Positive_Mode.msp	21556.7	14482.7	1440.67	670.667	3228.67	1014
1.72	265.139	264.132	[M+H]+	TRUE	(Â±)Abscisic Acid	C15H20O4	Bruker MetaboBASE Personal Library 3.0	7834	144862	1493.33	662.667	530.667	725.333
1.72	347.14	346.133	[M+H]+	TRUE	4-(1-oxa-4-thia-8-azaspiro[4.5]decane-8-carbonyl)-1-phenylpyrrolidin-2-one	C18H22N2O3S	Bruker MetaboBASE Personal Library 3.0	629.333	2704	70116	84751.3	442	382
1.72	273.119	272.112	[M+H]+	TRUE	4-(5,7,7-Trimethyl-7H-[1,3,4]thiadiazolo[3,2-a]pyrimidin-2-yl)aniline	C14H16N4S	Bruker MetaboBASE Personal Library 3.0	19092	13102	32382.7	91978.7	23623.3	60289.3
1.72	122.064	121.057	[M+H]+	TRUE	Benzamide	C7H7NO	MoNA-export-LC-MS-MS_Positive_Mode.msp	3962.67	121834	707.333	592	902	441.333
1.72	176.105	175.098	[M+H]+	TRUE	L-Citrulline	C6H13N3O3	MoNA-export-LC-MS-MS_Positive_Mode.msp	27158.7	7026.67	30292	11036.7	36421.3	10423.3
1.73	235.165	234.158	[M+H]+	TRUE	Aspergillusenes A	C15H22O2	MoNA-export-LC-MS-MS_Positive_Mode.msp	170.667	52.6667	587089	369859	247.333	271213
1.73	189.133	188.125	[M+H]+	TRUE	Homoarginine	C7H16N4O2	MoNA-export-LC-MS-MS_Positive_Mode.msp	16096	18671.3	7361.33	9566.67	42818.7	10815.3
1.73	279.191	278.184	[M+H]+	TRUE	N-(3-methoxypropyl)-3-(pyridin-3-ylamino)pyrrolidine-1-carboxamide	C14H22N4O2	Bruker MetaboBASE Personal Library 3.0	648.667	188	111975	203903	1019.33	79747.3
1.73	305.255	304.247	[M+H]+	TRUE	NCGC00180707-03_C20H32O2_1(4H)-Naphthalenone, 4a,5,6,7,8,8a-hexahydro-4-[(3R)-3-hydroxy-3-methyl-4-penten-1-yl]-3,4a,8,8-tetramethyl-, (4S,4aR,8aS)-	C20H32O2	MoNA-export-LC-MS-MS_Positive_Mode.msp	0	0	289.333	8939.33	1182.67	72123.3
1.74	118.085	117.078	[M+H]+	TRUE	Betaine	C5H11NO2	MoNA-export-LC-MS-MS_Positive_Mode.msp	16118	6662	1.48244e+06	1427422	26670.7	1.31806e+06
1.75	446.187	445.179	[M+H]+	TRUE	Glipizide	C21H27N5O4S	MoNA-export-LC-MS-MS_Positive_Mode.msp	59186.7	22342	24488.7	20190.7	54768.7	10221.3
1.75	345.138	344.131	[M+H]+	TRUE	Lactitol	C12H24O11	MoNA-export-LC-MS-MS_Positive_Mode.msp	5841.33	41284.7	3346	1917.33	3120.67	868
1.75	153.075	152.069	[M+H]+, [M+H-H2O]+	TRUE	L-Arabitol	C5H12O5	Bruker MetaboBASE Personal Library 3.0	22467.3	67461.3	839.333	944.667	3156	2409.33
1.75	162.112	161.105	[M+H]+	TRUE	L-Carnitine hydrochloride	C7H15NO3	MoNA-export-LC-MS-MS_Positive_Mode.msp	247581	288382	478882	697685	503472	360097
1.75	252.108	251.1	[M+H]+	TRUE	Muramic acid	C9H17NO7	MoNA-export-LC-MS-MS_Positive_Mode.msp	2234.67	78171.3	786.667	1032.67	2552	788
1.76	185.139	184.132	[M+H]+	TRUE	Chamazulene	C14H16	Bruker MetaboBASE Personal Library 3.0	378.667	1978.67	706	14747.3	20484.7	51842.7
1.76	129.062	128.055	[M+H]+	TRUE	Dihydrothymine; AIF; CE0; MS2Dec	C5H8N2O2	MoNA-export-LC-MS-MS_Positive_Mode.msp	75461.3	64227.3	40427.3	27864.7	38945.3	6585.33
1.76	175.109	174.102	[M+H]+	TRUE	N-alpha-Acetyl-L-ornithine	C7H14N2O3	MoNA-export-LC-MS-MS_Positive_Mode.msp	106255	17843.3	81030	83742.7	55560.7	29489.3
1.77	205.083	204.076	[M+H]+	TRUE	Î³-D-Glutamylglycine	C7H12N2O5	Bruker MetaboBASE Personal Library 3.0	12443.3	22214	6448.67	2564.67	34186	2566.67
1.77	360.15	359.143	[M+H]+	TRUE	TPPU	C16H20F3N3O3	Bruker MetaboBASE Personal Library 3.0	151501	131775	0	72949.3	129596	117527
1.78	363.174	362.166	[M+H]+	TRUE	NCGC00380706-01_C20H26O6_(2'R,3R,4'R,4a'R,5S,8a'S)-5-(3-Furyl)-4'-hydroxy-4a',5'-bis(hydroxymethyl)-2'-methyl-3',4,4',4a',5,7',8',8a'-octahydro-2'H-spiro[furan-3,1'-naphthalen]-2-one	C20H26O6	MoNA-export-LC-MS-MS_Positive_Mode.msp	1638.67	134666	1246	1150.67	3543.33	2002
1.78	115.087	114.079	[M+H]+, [M+H-H2O]+	TRUE	Prolinamide	C5H10N2O	MoNA-export-LC-MS-MS_Positive_Mode.msp	130640	53246	74981.3	266957	70114.7	75693.3
1.8	284.116	283.109	[M+H]+	TRUE	7-amino-flunitrazepam	C16H14FN3O	MoNA-export-LC-MS-MS_Positive_Mode.msp	441.333	405041	252	1040.67	491.333	206
1.8	383.164	382.156	[M+H]+	TRUE	Furathiocarb	C18H26N2O5S	Bruker MetaboBASE Personal Library 3.0	10256.7	40441.3	6292	14078	4700.67	11153.3
1.81	381.079	380.072	[M+H]+	TRUE	5-(cyclopropanecarbonyl)-N-(4-fluorophenyl)-6,7-dihydro-4H-thieno[3,2-c]pyridine-2-sulfonamide	C17H17FN2O3S2	Bruker MetaboBASE Personal Library 3.0	79386	35258	59679.3	98856.7	55506.7	88119.3
1.81	191.103	190.096	[M+H]+	TRUE	LL-2,6-DIAMINOHEPTANEDIOATE	C7H14N2O4	MoNA-export-LC-MS-MS_Positive_Mode.msp	381491	81912	188896	57460	256341	29980.7
1.81	458.187	457.18	[M+H]+	TRUE	Minocycline	C23H27N3O7	MoNA-export-LC-MS-MS_Positive_Mode.msp	50976.7	18181.3	137175	122935	119516	107875
1.81	168.067	167.06	[M+H]+	TRUE	Pyridoxal	C8H9NO3	MoNA-export-LC-MS-MS_Positive_Mode.msp	26880	33956.7	2844	1870.67	2506.67	2436
1.81	138.055	137.048	[M+H]+	TRUE	TRIGONELLINE	C7H7NO2	MoNA-export-LC-MS-MS_Positive_Mode.msp	25580.7	37488	49699.3	56967.3	341323	277245
1.82	176.011	175.004	[M+H]+	TRUE	1-Methylsulfinylbutenyl isothiocyante	C6H9NOS2	MoNA-export-LC-MS-MS_Positive_Mode.msp	480	211.333	576.667	1565.33	2954	7557.33
1.82	163.062	162.055	[M+H]+	TRUE	3-hydroxy-3-methyl-Glutaric acid	C6H10O5	Bruker MetaboBASE Personal Library 3.0	10602.7	13284.7	14986	3966	17498	9036
1.82	246.181	245.174	[M+H]+	TRUE	Lys-Val	C11H23N3O3	MoNA-Dipeptide_pos.msp	10532	28605.3	2386.67	116933	1489.33	290501
1.82	260.171	259.164	[M+H]+	TRUE	N-[2-(1-ethylpyrrolo[2,3-b]pyridin-3-yl)ethyl]-2-methylpropanamide	C15H21N3O	Bruker MetaboBASE Personal Library 3.0	9218	25723.3	1417.33	3054	32164.7	4743.33
1.83	281.128	280.12	[M+H]+	TRUE	2-N-ethyl-4-N,4-N-dimethyl-6-(3-methylsulfanyl-1,2,4-triazol-1-yl)-1,3,5-triazine-2,4-diamine	C10H16N8S	Bruker MetaboBASE Personal Library 3.0	62264	7627.33	0	1232.67	698	522.667
1.83	325.113	324.106	[M+H]+	TRUE	3-(3-fluoro-4-methylphenyl)-5-phenyl-3a,6a-dihydropyrrolo[3,4-d]triazole-4,6-dione	C17H13FN4O2	Bruker MetaboBASE Personal Library 3.0	36316	26212	42105.3	19158.7	50354	28649.3
1.83	127.048	126.04	[M+H]+	TRUE	4-IMIDAZOLEACETIC ACID	C5H6N2O2	MoNA-export-LC-MS-MS_Positive_Mode.msp	13276	21026	10555.3	73220.7	11096	35139.3
1.83	231.134	230.126	[M+H]+	TRUE	dehydrocostus lactone	C15H18O2	MoNA-export-LC-MS-MS_Positive_Mode.msp	5731.33	971.333	13184	30799.3	12276	12459.3
1.83	225.123	224.116	[M+H]+	TRUE	N-(2-hydroxy-3-methoxy-2-methylpropyl)pyridine-2-carboxamide	C11H16N2O3	Bruker MetaboBASE Personal Library 3.0	10552	17128.7	33414.7	117789	458677	178261
1.83	116.07	115.063	[M+H]+	TRUE	Proline	C5H9NO2	MoNA-export-LC-MS-MS_Positive_Mode.msp	874661	541433	1.11021e+06	1.5255e+06	1084402	1018148
1.84	400.19	399.183	[M+H]+	TRUE	JWH 210 N-(5-carboxypentyl) metabolite	C26H25NO3	Bruker MetaboBASE Personal Library 3.0	27097.3	34708.7	1458.67	4103.33	1804.67	974
1.84	264.174	263.167	[M+H]+	TRUE	N-[1-(3-methyl-1,2,4-oxadiazol-5-yl)cyclohexyl]cyclobutanecarboxamide	C14H21N3O2	Bruker MetaboBASE Personal Library 3.0	29994	0	43.3333	904.667	286	1072.67
1.84	323.143	322.136	[M+H]+	TRUE	N-[5-(1,1-dioxo-1,2-thiazolidin-2-yl)-2-methylphenyl]cyclopentanecarboxamide	C16H22N2O3S	Bruker MetaboBASE Personal Library 3.0	2982.67	3888.67	271.333	2546.67	406.667	38218
1.85	174.078	173.071	[M+H]+	TRUE	(??)-1-AMINOCYCLOPENTANE-trans-1,3-DICARBOXYLIC ACID	C7H11NO4	Bruker MetaboBASE Personal Library 3.0	29839.3	12054	13564.7	343809	19710	20124
1.85	222.097	221.09	[M+H]+	TRUE	N-Acetylglucosamine	C8H15NO6	MoNA-export-LC-MS-MS_Positive_Mode.msp	37776.7	167481	13774.7	7898	17919.3	8269.33
1.86	304.161	303.154	[M+H]+	TRUE	Glu Arg	C11H21N5O5	Bruker MetaboBASE Personal Library 3.0	69131.3	14988	972	4096.67	1016	5856
1.87	233.114	232.107	[M+H]+	TRUE	(+)-Dihydrokavain	C14H16O3	MoNA-export-LC-MS-MS_Positive_Mode.msp	1776	3769.33	1119.33	63740	144	26640
1.87	266.124	265.118	[M+H]+, [M+H-H2O]+	TRUE	2-benzylsulfanyl-N-[[1-(hydroxymethyl)cyclopropyl]methyl]acetamide	C14H19NO2S	Bruker MetaboBASE Personal Library 3.0	8803.33	586039	1387.33	2917.33	2818.67	893.333
1.87	203.15	202.143	[M+H]+	TRUE	N,N-Dimethylarginine	C8H18N4O2	MoNA-export-LC-MS-MS_Positive_Mode.msp	141882	64663.3	248766	373111	222171	403529
1.87	231.124	230.116	[M+H]+	TRUE	NCGC00169834-02!2-(6-hydroxyhexyl)-3-methylidenebutanedioic acid	C11H18O5	MoNA-export-LC-MS-MS_Positive_Mode.msp	1261.33	4910	6776.67	13629.3	6346	32749.3
1.88	522.203	521.196	[M+H]+	TRUE	(5R,6R,7R,8R)-N-benzyl-8-hydroxy-7-(hydroxymethyl)-5-(3,4,5-trimethoxyphenyl)-5,6,7,8-tetrahydrobenzo[f][1,3]benzodioxole-6-carboxamide	C29H31NO8	Bruker MetaboBASE Personal Library 3.0	4186.67	23198	7402	41212.7	12268	46454.7
1.88	228.17	227.163	[M+H]+	TRUE	1-tert-butyl-3-[(3,5-dimethyl-4H-1,2-oxazol-5-yl)methyl]urea	C11H21N3O2	Bruker MetaboBASE Personal Library 3.0	1244	3150	1668	34930.7	2536.67	79354.7
1.88	161.092	160.085	[M+H]+	TRUE	Ala Ala	C6H12N2O3	Bruker MetaboBASE Personal Library 3.0	13552.7	68181.3	13141.3	12342	20033.3	13104.7
1.88	190.108	189.101	[M+H]+	TRUE	Castanospermine	C8H15NO4	Bruker MetaboBASE Personal Library 3.0	73524.7	71780	0	6582.67	0	0
1.88	360.149	359.142	[M+H]+	TRUE	N-[(3-fluorophenyl)methyl]-2-[3-[(4-fluorophenyl)methyl]-2-oxoimidazolidin-1-yl]acetamide	C19H19F2N3O2	Bruker MetaboBASE Personal Library 3.0	5546.67	8160	112810	9975.33	144982	2862
1.89	194.102	193.095	[M+H]+	TRUE	.alpha.-Phenylindole	C14H11N	Bruker MetaboBASE Personal Library 3.0	140171	84761.3	6611.33	5869.33	2353.33	1503.33
1.89	214.12	213.113	[M+H]+	TRUE	4-(1,2,6-trimethylpyridin-4-ylidene)cyclohexa-2,5-dien-1-one	C14H15NO	Bruker MetaboBASE Personal Library 3.0	9688.67	10724.7	37800	37330.7	4038	10803.3
1.89	276.119	275.112	[M+H]+	TRUE	Glu-Gln	C10H17N3O6	MoNA-export-LC-MS-MS_Positive_Mode.msp	134881	16780	6290.67	2035.33	7536	1728.67
1.89	247.138	246.131	[M+H]+	TRUE	Octopine	C9H18N4O4	Bruker MetaboBASE Personal Library 3.0	29074	13864	44346	22288	20224	4354.67
1.89	277.139	276.132	[M+H]+	TRUE	Saccharopine	C11H20N2O6	Bruker MetaboBASE Personal Library 3.0	13886	41848	28769.3	23558	11118.7	11230
1.89	274.187	273.179	[M+H]+	TRUE	Val-Arg	C11H23N5O3	MoNA-Dipeptide_pos.msp	12832.7	25053.3	30858	6196.67	31240.7	9019.33
1.9	132.102	131.095	[M+H]+	TRUE	aminocaproic acid	C6H13NO2	MoNA-export-LC-MS-MS_Positive_Mode.msp	12219.3	13365.3	67434	127931	20484.7	36706.7
1.9	173.092	172.085	[M+H]+	TRUE	Glycyl-Proline; AIF; CE30; CorrDec	C7H12N2O3	MoNA-export-LC-MS-MS_Positive_Mode.msp	17006	64350.7	15267.3	63036	26742.7	43852
1.9	190.118	189.111	[M+H]+	TRUE	Homocitrulline; LC-tDDA; CE20	C7H15N3O3	MoNA-export-LC-MS-MS_Positive_Mode.msp	8776	0	16504	33589.3	74736.7	100142
1.9	244.164	243.156	[M+H]+	TRUE	Lys-Pro	C11H21N3O3	MoNA-Dipeptide_pos.msp	14744	8769.33	12287.3	10718	18090	3076
1.9	209.102	208.095	[M+H]+	TRUE	Neocuproine	C14H12N2	MoNA-export-LC-MS-MS_Positive_Mode.msp	50379.3	8546.67	3776	4646.67	7693.33	8299.33
1.9	229.129	228.121	[M+H]+	TRUE	RU 24969	C14H16N2O	Bruker MetaboBASE Personal Library 3.0	57711.3	59401.3	100439	162824	43870.7	37316.7
1.91	219.098	218.091	[M+H]+	TRUE	Ala-Glu	C8H14N2O5	MoNA-Dipeptide_pos.msp	11912	23834	25382	93243.3	16323.3	282535
1.91	288.104	287.097	[M+H]+	TRUE	N-(1,3-benzodioxol-5-ylmethyl)-6-methoxypyridazine-3-carboxamide	C14H13N3O4	Bruker MetaboBASE Personal Library 3.0	4492	35888.7	19216	31971.3	3132	20486
1.91	134.029	133.022	[M+H]+	TRUE	Thiazolidine-4-carboxylic acid	C4H7NO2S	MoNA-export-LC-MS-MS_Positive_Mode.msp	54324	877.333	4814	1327.33	3519.33	414.667
1.92	255.1	254.093	[M+H]+	TRUE	Dyphylline	C10H14N4O4	Bruker MetaboBASE Personal Library 3.0	120590	28860.7	14070	4760	6440	4017.33
1.92	182.058	181.051	[M+H]+	TRUE	Methionine sulfone; AIF; CE0; CorrDec	C5H11NO4S	MoNA-export-LC-MS-MS_Positive_Mode.msp	3353.33	2150	8967.33	16108.7	3334	24547.3
1.92	253.086	252.079	[M+H]+	TRUE	NCGC00160252-01!3-(4-methoxy-phenyl)-isochromen-1-one	C16H12O3	MoNA-export-LC-MS-MS_Positive_Mode.msp	29688.7	2780.67	1874	1592.67	967.333	732
1.92	231.099	230.092	[M+H]+	TRUE	Pro Asp	C9H14N2O5	Bruker MetaboBASE Personal Library 3.0	52867.3	76580	4500	12884	62279.3	38103.3
1.92	144.101	143.094	[M+H]+	TRUE	Proline betaine	C7H13NO2	Bruker MetaboBASE Personal Library 3.0	6904.67	13450.7	596234	933965	157494	1.14031e+06
1.92	238.038	237.031	[M+H]+	TRUE	S-succinylcysteine	C7H11NO6S	MoNA-export-LC-MS-MS_Positive_Mode.msp	12758	1092	40596	790.667	12044	549.333
1.93	229.083	228.076	[M+H]+	TRUE	5,6-Dehydrokawain	C14H12O3	Bruker MetaboBASE Personal Library 3.0	8964.67	8768	4749.33	3713.33	3544	3512
1.93	272.089	271.082	[M+H]+	TRUE	ACETAMINOSALOL	C15H13NO4	Bruker MetaboBASE Personal Library 3.0	49805.3	21560.7	14504.7	15773.3	27536	21988
1.93	236.149	235.142	[M+H]+	TRUE	cyclopropyl-[3-(1-methyltetrazol-5-yl)piperidin-1-yl]methanone	C11H17N5O	Bruker MetaboBASE Personal Library 3.0	0	836495	0	4628.67	794	1354
1.93	303.132	302.125	[M+H]+	TRUE	ethyl 4-[(2-methoxyquinolin-8-yl)amino]-4-oxobutanoate	C16H18N2O4	Bruker MetaboBASE Personal Library 3.0	2642	8254.67	641.333	2337.33	593.333	1481.33
1.93	176.095	175.087	[M+H]+	TRUE	N-Carboxyethyl-Î³-aminobutyric acid	C7H13NO4	Bruker MetaboBASE Personal Library 3.0	127714	57101.3	81949.3	64511.3	148177	67908
1.93	187.108	186.101	[M+H]+	TRUE	Pro Ala	C8H14N2O3	Bruker MetaboBASE Personal Library 3.0	7925.33	342631	33862	64920	25052.7	77217.3
1.94	247.2	246.192	[M+H]+	TRUE	1-Cedr-8-en-9-ylethanone	C17H26O	Bruker MetaboBASE Personal Library 3.0	0	0	15222.7	11075.3	5660.67	33123.3
1.94	287.195	286.188	[M+H]+	TRUE	4-Androstene-3,17-dione	C19H26O2	MoNA-export-LC-MS-MS_Positive_Mode.msp	351.333	0	55010.7	75048.7	4500.67	89528.7
1.94	353.156	352.149	[M+H]+	TRUE	6-(2-morpholin-4-yl-2-oxoethyl)-1-(pyridin-3-ylmethyl)pyrrolo[2,3-c]pyridin-7-one	C19H20N4O3	Bruker MetaboBASE Personal Library 3.0	2675.33	45910	1471.33	2108.67	3344.67	1511.33
1.94	218.123	217.116	[M+H]+	TRUE	Ala-Gln	C8H15N3O4	MoNA-Dipeptide_pos.msp	10488.7	29112	12851.3	36521.3	16454.7	13480.7
1.94	131.077	130.07	[M+H]+	TRUE	N-Amino-D-proline; AIF; CE30; MS2Dec	C5H10N2O2	MoNA-export-LC-MS-MS_Positive_Mode.msp	22515.3	7910	7542	8215.33	5133.33	5121.33
1.95	237.109	236.102	[M+H]+	TRUE	(2R)-8-ethyl-7-hydroxy-5-methoxy-2-methyl-2,3-dihydrochromen-4-one	C13H16O4	MoNA-export-LC-MS-MS_Positive_Mode.msp	248434	43266	1740.67	3516	1477.33	1256
1.95	273.11	272.102	[M+H]+	TRUE	Eleutherin	C16H16O4	MoNA-export-LC-MS-MS_Positive_Mode.msp	4666	18380.7	6308	5313.33	5880	2245.33
1.96	213.065	212.057	[M+H]+	TRUE	2-Amino-1H-benzo(de)isoquinoline-1,3(2H)-dione	C12H8N2O2	Bruker MetaboBASE Personal Library 3.0	2386.67	879.333	4038	25020	10998	44929.3
1.96	257.111	256.104	[M+H]+	TRUE	5-Ethyl-2'-deoxyuridine	C11H16N2O5	MoNA-export-LC-MS-MS_Positive_Mode.msp	4334	12737.3	3699.33	35355.3	518	8514.67
1.96	175.109	174.101	[M+H]+	TRUE	N2-Acetyl-L-ornithine	C7H14N2O3	Bruker MetaboBASE Personal Library 3.0	299428	118184	297821	716166	966913	1.05519e+06
1.96	198.088	197.081	[M+H]+	TRUE	N-Acetylhistidine	C8H11N3O3	MoNA-export-LC-MS-MS_Positive_Mode.msp	176976	21830	115884	415740	79014	285997
1.96	349.207	348.2	[M+H]+	TRUE	Thr Thr Lys	C14H28N4O6	Bruker MetaboBASE Personal Library 3.0	1150.67	944.667	2061.33	16942.7	22920.7	59057.3
1.97	114.092	113.084	[M+H]+	TRUE	N-Acetylpyrrolidine	C6H11NO	Bruker MetaboBASE Personal Library 3.0	3156.67	3166	17696	70938.3	64682	166247
1.98	246.18	245.173	[M+H]+	TRUE	Lys Val	C11H23N3O3	Bruker MetaboBASE Personal Library 3.0	31406.7	66694.7	20658	7430	54810.7	7498.67
1.98	131.118	130.111	[M+H]+	TRUE	N-Acetylputrescine; AIF; CE10; CorrDec	C6H14N2O	MoNA-export-LC-MS-MS_Positive_Mode.msp	3507.33	2836.67	39750	192993	144885	424498
1.99	143.082	142.074	[M+H]+	TRUE	Ectoine	C6H10N2O2	MoNA-export-LC-MS-MS_Positive_Mode.msp	5096.67	49188.7	5514.67	147152	7378.67	25984
1.99	230.096	229.089	[M+H]+	TRUE	Ergothioneine	C9H15N3O2S	MoNA-export-LC-MS-MS_Positive_Mode.msp	936811	126373	839563	394216	1.16853e+06	827898
1.99	220.117	219.11	[M+H]+	TRUE	Pantothenic acid; AIF; CE30; MS2Dec	C9H17NO5	MoNA-export-LC-MS-MS_Positive_Mode.msp	19384	18171.3	5896.67	18800.7	54558	4380
1.99	186.106	185.098	[M+H]+	TRUE	PRIMA-1	C9H15NO3	Bruker MetaboBASE Personal Library 3.0	80957.3	15104	73036.7	31102.7	104065	64229.3
2	130.087	129.079	[M+H]+	TRUE	DL-Pipecolinic acid	C6H11NO2	MoNA-export-LC-MS-MS_Positive_Mode.msp	11451.3	52290.7	12328.7	135428	7772.67	48512.7
2.01	208.118	207.11	[M+H]+	TRUE	MIGLITOL	C8H17NO5	Bruker MetaboBASE Personal Library 3.0	38162	37922.7	27406.7	15954.7	1628	698
2.02	174.081	173.074	[M+H]+	TRUE	(2S,3S,4S)-2-METHYL-2-(CARBOXYCYCLOPROPYL)GLYCINE	C7H11NO4	Bruker MetaboBASE Personal Library 3.0	37613.3	38718.7	39130.7	30609.3	9021.33	13830.7
2.02	160.132	159.125	[M+H]+	TRUE	2-Aminocaprylic acid; AIF; CE10; MS2Dec	C8H17NO2	MoNA-export-LC-MS-MS_Positive_Mode.msp	1196	1850	1304	17180.7	6992.67	33625.3
2.02	263.12	262.113	[M+H]+	TRUE	8-methyl-2-phenylquinoline-4-carboxamide	C17H14N2O	Bruker MetaboBASE Personal Library 3.0	24405.3	49470.7	40534	20028	50443.3	4565.33
2.02	250.125	249.118	[M+H]+	TRUE	Cys Lys	C9H19N3O3S	Bruker MetaboBASE Personal Library 3.0	15359.3	5492	1127.33	2364	16440	6353.33
2.03	338.109	337.102	[M+H]+	TRUE	[2-(1,3-benzodioxol-5-yl)-6,7-dihydro-5H-imidazo[1,2-a]pyrimidin-8-yl]-(furan-2-yl)methanone	C18H15N3O4	Bruker MetaboBASE Personal Library 3.0	458.667	2422.67	992	18838.7	785.333	11688
2.03	154.05	153.043	[M+H]+	TRUE	3-Hydroxyanthranilic acid	C7H7NO3	MoNA-export-LC-MS-MS_Positive_Mode.msp	33026	7702	3050	5610	35356	3564.67
2.03	247.13	246.123	[M+H]+	TRUE	Achalensolide	C15H18O3	Bruker MetaboBASE Personal Library 3.0	3985.33	12171.3	5017.33	48460.7	4520	56524.7
2.03	106.05	105.043	[M+H]+	TRUE	Serine	C3H7NO3	MoNA-export-LC-MS-MS_Positive_Mode.msp	5649.33	3381.33	13287.3	42631.3	11518.7	22379.3
2.04	211.083	210.075	[M+H]+, [M+K]+	TRUE	1,3,7-Trimethyluric acid; LC-tDDA; CE30	C8H10N4O3	MoNA-export-LC-MS-MS_Positive_Mode.msp	4516	36555.3	3407.33	2004.67	1318.67	592.667
2.04	117.056	116.049	[M+H]+	TRUE	Acetoxyacetone	C5H8O3	Bruker MetaboBASE Personal Library 3.0	7897.33	13415.3	0	0	1018.67	0
2.05	278.132	277.125	[M+H]+	TRUE	Thr Gly Thr	C10H19N3O6	Bruker MetaboBASE Personal Library 3.0	3152.67	67368	7392.67	5199.33	6022.67	3457.33
2.06	360.15	359.142	[M+H]+	TRUE	1-[2-[2-[(6-methylpyridin-2-yl)amino]-1,3-thiazol-4-yl]acetyl]piperidine-4-carboxamide	C17H21N5O2S	Bruker MetaboBASE Personal Library 3.0	14022.7	22662.7	63056.7	4958	67308.7	4861.33
2.06	249.108	248.101	[M+H]+	TRUE	Glu-Thr	C9H16N2O6	MoNA-Dipeptide_pos.msp	67321.3	7866	56669.3	3724	23306	1977.33
2.06	236.149	235.142	[M+H]+	TRUE	N-cyclohexyl-2-pyrimidin-2-yloxyacetamide	C12H17N3O2	Bruker MetaboBASE Personal Library 3.0	1.30268e+06	148788	208419	307483	4912	3798.67
2.07	204.089	203.081	[M+H]+	TRUE	7-Methylsulfenylheptyl isothiocyanate	C9H17NS2	MoNA-export-LC-MS-MS_Positive_Mode.msp	20000.7	57877.3	10356	15043.3	14633.3	25810
2.07	215.104	214.097	[M+H]+	TRUE	Metribuzin	C8H14N4OS	MoNA-export-LC-MS-MS_Positive_Mode.msp	6286.67	41272	7834.67	14805.3	3684.67	4512.67
2.07	222.096	221.089	[M+H]+	TRUE	N-ACETYL-GALACTOSAMINE	C8H15NO6	MoNA-export-LC-MS-MS_Positive_Mode.msp	9340.67	45486	4180.67	14146	3126	4454.67
2.07	203.107	202.1	[M+H]+	TRUE	Ser-Pro	C8H14N2O4	MoNA-Dipeptide_pos.msp	68315.3	53916	19734	55130	14570	10822
2.08	231.027	230.02	[M+H]+	TRUE	Ribose 5-phosphate	C5H11O8P	MoNA-export-LC-MS-MS_Positive_Mode.msp	2966.67	1942	12124.7	18464.7	15472	2990
2.09	197.1	196.093	[M+H]+	TRUE	3-Aminotyrosine	C9H12N2O3	MoNA-export-LC-MS-MS_Positive_Mode.msp	17196	15586.7	12189.3	6142	2704.67	3168.67
2.1	425.176	424.169	[M+H]+	TRUE	Chitobiose	C16H28N2O11	Bruker MetaboBASE Personal Library 3.0	3760.67	13778.7	1365.33	4552.67	11288	73940.7
2.1	276.119	275.111	[M+H]+	TRUE	H-gamma-glutamyl-glutamine	C10H17N3O6	MoNA-export-LC-MS-MS_Positive_Mode.msp	18097.3	9140	31720	4442	7056.67	2268
2.11	148.045	147.038	[M+H]+	TRUE	Isatin	C8H5NO2	MoNA-export-LC-MS-MS_Positive_Mode.msp	303329	12162	0	0	0	0
2.11	286.113	285.106	[M+H]+	TRUE	Letrozole	C17H11N5	MoNA-export-LC-MS-MS_Positive_Mode.msp	26971.3	6077.33	16428.7	3705.33	6356	3136.67
2.11	183.086	182.079	[M+H]+	TRUE	L-Iditol	C6H14O6	Bruker MetaboBASE Personal Library 3.0	67121.3	54125.3	39750.7	10699.3	26763.3	9506.67
2.11	118.052	117.044	[M+H]+	TRUE	N-Acetylglycine	C4H7NO3	MoNA-export-LC-MS-MS_Positive_Mode.msp	923.333	1607.33	3369.33	8696	732.667	5526
2.12	129.102	128.095	[M+H]+	TRUE	4-Piperidinecarboxamide	C6H12N2O	MoNA-export-LC-MS-MS_Positive_Mode.msp	120355	11860.7	8728.67	45274	16566.7	51136.7
2.12	228.099	227.092	[M+H]+	TRUE	NPE_228.1019_12.4	C14H13NO2	MoNA-export-LC-MS-MS_Positive_Mode.msp	4116.67	7724.67	6392	22194.7	12554	42130.7
2.12	142.053	141.046	[M+H]+	TRUE	Pymetrozine-TP CGA371075	C5H7N3O2	MoNA-export-LC-MS-MS_Positive_Mode.msp	1410	2328	2623.33	5128	798	2348.67
2.13	146.117	145.11	[M+H]+	TRUE	Acetylcholine	C7H15NO2	Bruker MetaboBASE Personal Library 3.0	48989.3	7770	167134	66702.7	267691	39844
2.13	349.135	348.128	[M+H]+	TRUE	Asp Ser Gln	C12H20N4O8	Bruker MetaboBASE Personal Library 3.0	918	0	1450.67	2852	2296	37248.7
2.13	142.086	141.079	[M+H]+	TRUE	Ethosuximide	C7H11NO2	MoNA-export-LC-MS-MS_Positive_Mode.msp	2656	1948.67	16747.3	3546	4692.67	3553.33
2.13	277.104	276.097	[M+H]+	TRUE	Glu Glu	C10H16N2O7	Bruker MetaboBASE Personal Library 3.0	63394	5177.33	13376.7	4322	25461.3	6404
2.13	148.06	147.053	[M+H]+	TRUE	Glutamate	C5H9NO4	MoNA-export-LC-MS-MS_Positive_Mode.msp	35885.3	7648.67	48446	18677.3	37327.3	17460
2.14	258.144	257.137	[M+H]+	TRUE	N-(2-methylpropyl)-2-naphthalen-1-yloxyacetamide	C16H19NO2	Bruker MetaboBASE Personal Library 3.0	52493.3	45802.7	35772	16542.7	56025.3	61202
2.15	193.071	192.064	[M+H]+	TRUE	1,3-Dimethylpteridine-2,4-dione	C8H8N4O2	MoNA-export-LC-MS-MS_Positive_Mode.msp	7532	8153.33	18673.3	3527.33	27099.3	2788
2.15	408.233	407.225	[M+H]+	TRUE	2-(2-methoxyethyl)-N-(6-methylpyridin-2-yl)-1-oxospiro[4H-isoquinoline-3,1'-cyclohexane]-4-carboxamide	C24H29N3O3	Bruker MetaboBASE Personal Library 3.0	417.333	24744.7	0	422	584.667	742
2.15	184.064	183.056	[M+H]+	TRUE	4-METHOXY-3-(METHOXYCARBONYL)PYRIDIN-1-IUM-1-OLATE	C8H9NO4	Bruker MetaboBASE Personal Library 3.0	1777.33	7524	10099.3	8673.33	10180	5430
2.15	243.1	242.092	[M+H]+	TRUE	NCGC00385352-01!7-methoxy-9,10-dihydrophenanthrene-2,5-diol	C15H14O3	MoNA-export-LC-MS-MS_Positive_Mode.msp	3447.33	6994	1694.67	7549.33	2014	4266.67
2.15	320.145	319.138	[M+H]+	TRUE	Thr Glu Ala	C12H21N3O7	Bruker MetaboBASE Personal Library 3.0	56323.3	10000	12657.3	10594.7	10432.7	8542
2.15	205.118	204.11	[M+H]+	TRUE	Val Ser	C8H16N2O4	Bruker MetaboBASE Personal Library 3.0	225835	80332.7	45098	7064	40331.3	6702
2.16	168.067	167.059	[M+H]+	TRUE	4-Hydroxy-L-phenylglycine	C8H9NO3	MoNA-export-LC-MS-MS_Positive_Mode.msp	28326.7	49282	20734	16704	26080.7	14121.3
2.16	130.05	129.043	[M+H]+	TRUE	5-OXO-L-PROLINE	C5H7NO3	MoNA-export-LC-MS-MS_Positive_Mode.msp	33721.3	4718.67	27301.3	31556	24656.7	32588
2.16	212.041	211.034	[M+H]+	TRUE	Phosphocreatine	C4H10N3O5P	MoNA-export-LC-MS-MS_Positive_Mode.msp	40058	9015.33	1084.67	2346.67	1442.67	378.667
2.16	245.113	244.106	[M+H]+	TRUE	Pro Glu	C10H16N2O5	Bruker MetaboBASE Personal Library 3.0	14056	103721	12794	20558	15762	15760.7
2.17	194.102	193.095	[M+H]+	TRUE	1-(diaminomethylidene)-2-(4-hydroxyphenyl)guanidine	C8H11N5O	Bruker MetaboBASE Personal Library 3.0	5633.33	5071.33	19078.7	24994.7	7285.33	9012.67
2.17	432.207	431.199	[M+H]+	TRUE	3-(4-ethylpiperazin-1-yl)-6-(4-methoxy-3-pyrrolidin-1-ylsulfonylphenyl)pyridazine	C21H29N5O3S	Bruker MetaboBASE Personal Library 3.0	13868	8128.67	91322.7	96704	59394.7	41332.7
2.18	162.076	161.069	[M+H]+	TRUE	O-Acetyl-L-homoserine hydrochloride	C6H11NO4	MoNA-export-LC-MS-MS_Positive_Mode.msp	127045	15051.3	592548	109121	18152.7	31824.7
2.18	273.149	272.141	[M+H]+	TRUE	Sempervirine	C19H16N2	MoNA-export-LC-MS-MS_Positive_Mode.msp	2262.67	1770	2540.67	10000.7	3462.67	6507.33
2.19	300.162	299.155	[M+H]+	TRUE	5-cyclopropyl-3-[4-(1-propylazetidin-3-yl)oxyphenyl]-1,2,4-oxadiazole	C17H21N3O2	Bruker MetaboBASE Personal Library 3.0	24714	14576	11915.3	7735.33	9148.67	5436.67
2.2	218.106	217.099	[M+H]+	TRUE	Gln Ala	C8H15N3O4	Bruker MetaboBASE Personal Library 3.0	5286	11822	4880	7342.67	18936.7	18709.3
2.2	269.16	268.153	[M+H]+	TRUE	Ile His	C12H20N4O3	Bruker MetaboBASE Personal Library 3.0	7584.67	34338.7	14867.3	6633.33	14671.3	11129.3
2.21	442.122	441.115	[M+H]+	TRUE	ethyl 4-[2-[(2,5-difluorophenyl)carbamoyl]pyrrolidin-1-yl]sulfonyl-1-methylpyrrole-2-carboxylate	C19H21F2N3O5S	Bruker MetaboBASE Personal Library 3.0	43000.7	0	60108.7	60881.3	109893	26046.7
2.21	183.073	182.066	[M+H]+	TRUE	Triethyl phosphate	C6H15O4P	Bruker MetaboBASE Personal Library 3.0	23612	19209.3	14330.7	6616.67	29486.7	10876.7
2.22	174.086	173.079	[M+H]+	TRUE	(Ã¯Â¿Â½)-cis-Piperidine-2,3-dicarboxylic acid	C7H11NO4	Bruker MetaboBASE Personal Library 3.0	23466.7	34790	30093.3	205811	60492.7	34595.3
2.22	227.043	226.036	[M+H]+	TRUE	1H-1,2,4-Triazole, 3-[(1-methyl-4-nitro-1H-imidazole-5-yl)thio]-	C6H6N6O2S	Bruker MetaboBASE Personal Library 3.0	1282	1777.33	40.6667	26256.7	0	39200
2.22	310.151	309.143	[M+H]+	TRUE	4-N-methyl-1-N-(4-methylphenyl)-2,3-dihydroindole-1,4-dicarboxamide	C18H19N3O2	Bruker MetaboBASE Personal Library 3.0	8978.67	10754	34788.7	9960	54039.3	4326
2.23	328.158	327.151	[M+H]+	TRUE	(2S)-4,4-difluoro-N-(2-fluorophenyl)-2-(pyrrolidin-1-ylmethyl)pyrrolidine-1-carboxamide	C16H20F3N3O	Bruker MetaboBASE Personal Library 3.0	3315.33	52936	2180	3320	2215.33	2092.67
2.23	314.178	313.17	[M+H]+	TRUE	1,7,7-trimethyl-4-(2-methyl-2,3-dihydroindole-1-carbonyl)-3-oxabicyclo[2.2.1]heptan-2-one	C19H23NO3	Bruker MetaboBASE Personal Library 3.0	68927.3	24522	2260	4703.33	1259.33	4047.33
2.23	182.032	181.025	[M+H]+	TRUE	Pifithrin-mu	C8H7NO2S	Bruker MetaboBASE Personal Library 3.0	2140	625.333	0	0	0	0
2.24	389.15	388.143	[M+H]+	TRUE	Geniposide	C17H24O10	MoNA-export-LC-MS-MS_Positive_Mode.msp	1238	2319.33	22763.3	43092	1214	2259.33
2.24	189.087	188.08	[M+H]+	TRUE	NÎ±-Acetyl-L-glutamine	C7H12N2O4	Bruker MetaboBASE Personal Library 3.0	3572.67	45144.7	1235.33	186933	999.333	182843
2.25	189.123	188.116	[M+H]+	TRUE	NÎµ-Acetyl-L-lysine	C8H16N2O3	Bruker MetaboBASE Personal Library 3.0	3750.67	48268.7	1696	23438	1936.67	16448
2.25	437.15	436.143	[M+H]+	TRUE	Phloridzin	C21H24O10	MoNA-export-LC-MS-MS_Positive_Mode.msp	18055.3	4334	714	1668.67	2795.33	612.667
2.25	118.086	117.079	[M+H]+	TRUE	Valine	C5H11NO2	MoNA-export-LC-MS-MS_Positive_Mode.msp	1.13533e+06	921926	1189708	995769	1.22205e+06	906307
2.26	268.174	267.167	[M+H]+	TRUE	1-[1-(cyclopropylmethyl)azetidin-3-yl]-5-methyl-2-phenylimidazole	C17H21N3	Bruker MetaboBASE Personal Library 3.0	4122	322	11776.7	6762	6006	4145.33
2.26	188.094	187.087	[M+H]+	TRUE	dimethyl (R)-pyrrolidine-1,2-dicarboxylate	C8H13NO4	Bruker MetaboBASE Personal Library 3.0	14378	6994.67	3924	7267.33	3176	7359.33
2.27	365.155	364.148	[M+H]+	TRUE	2-piperidin-1-yl-N-[[2-(trifluoromethyl)phenyl]methyl]pyrimidine-4-carboxamide	C18H19F3N4O	Bruker MetaboBASE Personal Library 3.0	2332	35181.3	6882.67	105131	2270.67	93461.3
2.28	111.047	110.039	[M+H]+	TRUE	5-Methyl-2-furaldehyde	C6H6O2	Bruker MetaboBASE Personal Library 3.0	3541.33	129366	1992	23108.7	2610	14874.7
2.28	212.138	211.131	[M+H]+	TRUE	5-oxo-1-piperidin-4-ylpyrrolidine-2-carboxamide	C10H17N3O2	Bruker MetaboBASE Personal Library 3.0	1535.33	1527.33	175.333	12422	194.667	8812
2.28	263.088	262.081	[M+H]+	TRUE	Asp Glu	C9H14N2O7	Bruker MetaboBASE Personal Library 3.0	10044	73432.7	6443.33	13664.7	9469.33	6362
2.28	222.133	221.126	[M+H]+	TRUE	ethyl 6-pyrrolidin-1-ylpyridazine-3-carboxylate	C11H15N3O2	Bruker MetaboBASE Personal Library 3.0	116919	41690.7	23114	43668.7	1739.33	1486.67
2.29	322.09	321.083	[M+H]+	TRUE	3-[2-[(4-methoxyphenyl)carbamoylamino]-1,3-thiazol-4-yl]propanoic acid	C14H15N3O4S	Bruker MetaboBASE Personal Library 3.0	4160	75916	0	4743.33	0	436.667
2.29	164.072	163.065	[M+H]+	TRUE	L-Ethionine	C6H13NO2S	MoNA-export-LC-MS-MS_Positive_Mode.msp	40335.3	21019.3	5862	46033.3	5596	14453.3
2.3	430.191	429.184	[M+H]+	TRUE	1-ethyl-3-methyl-6-[5-[1-(4-methylphenyl)-5-oxopyrrolidin-3-yl]-1,2,4-oxadiazol-3-yl]quinoxalin-2-one	C24H23N5O3	Bruker MetaboBASE Personal Library 3.0	19552.7	2775.33	7146.67	4673.33	38294.7	11807.3
2.3	460.202	459.194	[M+H]+	TRUE	2-ethyl-3-{3-[(4-ethylpiperazin-1-yl)sulfonyl]-4-methylphenyl}-4H,5H,6H,7H,8H-pyrazolo[1,5-a][1,3]diazepine-5,8-dione	C22H29N5O4S	Bruker MetaboBASE Personal Library 3.0	14729.3	5038	54444	3524	59892.7	6716.67
2.3	261.143	260.136	[M+H]+	TRUE	N-(3-fluoro-4-methylphenyl)-4-pyrrol-1-ylbutanamide	C15H17FN2O	Bruker MetaboBASE Personal Library 3.0	2649.33	4070.67	3154	5800.67	1525.33	5926.67
2.31	301.151	300.144	[M+H]+	TRUE	cyclopropyl-[4-(morpholine-4-carbonyl)-2,3-dihydroindol-1-yl]methanone	C17H20N2O3	Bruker MetaboBASE Personal Library 3.0	3931.33	29203.3	3828	8324.67	2637.33	4450.67
2.31	224.106	223.098	[M+H]+	TRUE	N-2-Fluorenylacetamide	C15H13NO	MoNA-export-LC-MS-MS_Positive_Mode.msp	2247.33	3504	1830.67	6376	990	28906.7
2.32	167.09	166.083	[M+H]+	TRUE	Fluorene	C13H10	MoNA-export-LC-MS-MS_Positive_Mode.msp	14154	6658.67	7832.67	27721.3	11875.3	15870
2.33	336.108	335.101	[M+H]+	TRUE	Asp Asp Ser	C11H17N3O9	Bruker MetaboBASE Personal Library 3.0	23177.3	6762.67	0	0	166	536.667
2.33	162.11	161.103	[M+H]+	TRUE	Carnitine	C7H15NO3	MoNA-export-LC-MS-MS_Positive_Mode.msp	4641.33	4114.67	7520	13919.3	5001.33	9688
2.33	244.094	243.086	[M+H]+	TRUE	Cytarabine	C9H13N3O5	MoNA-export-LC-MS-MS_Positive_Mode.msp	5544.67	6692	3602	54409.3	3134.67	48605.3
2.34	420.195	419.188	[M+H]+	TRUE	5-[2-(3,4-dimethoxyphenyl)-2-hydroxyethyl]-2-(2,5-dimethylphenyl)pyrazolo[1,5-a]pyrazin-4-one	C24H25N3O4	Bruker MetaboBASE Personal Library 3.0	1290	16073.3	1220	2558.67	620.667	3201.33
2.34	206.066	205.059	[M+H]+	TRUE	lipoamide	C8H15NOS2	MoNA-export-LC-MS-MS_Positive_Mode.msp	3755.33	1989.33	1008.67	23968.7	548.667	3744
2.36	210.064	209.057	[M+H]+	TRUE	(2R,4R)-2-phenylthiazolidine-4-carboxylic acid	C10H11NO2S	Bruker MetaboBASE Personal Library 3.0	746.667	5304.67	1679.33	27052	0	4522
2.36	114.128	113.121	[M+H]+	TRUE	(CIS-) NANOPHINE	C7H15N	Bruker MetaboBASE Personal Library 3.0	94	320.667	18660.7	32425.3	0	0
2.36	297.112	296.104	[M+H]+	TRUE	4-[(3-fluorophenyl)methyl]-1-oxo-1$l^{4}-thia-4,8-diazaspiro[4.5]decan-3-one	C14H17FN2O2S	Bruker MetaboBASE Personal Library 3.0	24266.7	2408	772	2119.33	532.667	2306.67
2.36	129.063	128.056	[M+H]+	TRUE	5,6-DIHYDRO THYMINE	C5H8N2O2	MoNA-export-LC-MS-MS_Positive_Mode.msp	102905	26249.3	62421.3	60570.7	32699.3	38255.3
2.36	175.024	174.017	[M+H]+	TRUE	Aconitic acid	C6H6O6	Bruker MetaboBASE Personal Library 3.0	0	149.333	781.333	11592.7	110	1724
2.36	222.096	221.089	[M+H]+	TRUE	N-Acetyl-D-glucosamine	C8H15NO6	MoNA-export-LC-MS-MS_Positive_Mode.msp	14418	9108	4562	7510	2022	4391.33
2.36	197.128	196.12	[M+H]+	TRUE	NCGC00381364-01!3-propan-2-yl-2,3,6,7,8,8a-hexahydropyrrolo[1,2-a]pyrazine-1,4-dione	C10H16N2O2	MoNA-export-LC-MS-MS_Positive_Mode.msp	0	3580	439.333	9292	565.333	58332
2.37	419.168	418.16	[M+H]+	TRUE	N-(3,4-dimethoxyphenyl)-2-[3-(4-methylphenyl)-2-oxoimidazo[4,5-b]pyridin-1-yl]acetamide	C23H22N4O4	Bruker MetaboBASE Personal Library 3.0	1492.67	25289.3	1264.67	7906.67	991.333	851.333
2.37	319.153	318.146	[M+H]+	TRUE	N'-{(E)-[4-(Dimethylamino)phenyl]methylene}-3-quinolinecarbohydrazide	C19H18N4O	Bruker MetaboBASE Personal Library 3.0	2684.67	6386.67	2840.67	27864.7	1266	16133.3
2.38	122.027	121.02	[M+H]+	TRUE	Cysteine	C3H7NO2S	MoNA-export-LC-MS-MS_Positive_Mode.msp	3870	263.333	257.333	116.667	156	231.333
2.39	219.099	218.092	[M+H]+	TRUE	Glu-Ala	C8H14N2O5	MoNA-Dipeptide_pos.msp	0	2378.67	10464.7	9932	15808.7	8592.67
2.39	409.181	408.174	[M+H]+	TRUE	N-[2-(4-ethylpiperazin-1-yl)-2-oxoethyl]-N-methyl-2-oxo-1,3,4,5-tetrahydro-1-benzazepine-7-sulfonamide	C19H28N4O4S	Bruker MetaboBASE Personal Library 3.0	7127.33	76262.7	744.667	2790	731.333	1696.67
2.4	377.237	376.23	[M+H]+	TRUE	2-(4-methoxyphenyl)-N-[2-(4-methylpiperidin-1-yl)ethyl]quinazolin-4-amine	C23H28N4O	Bruker MetaboBASE Personal Library 3.0	5436	0	0	9480	1704.67	41285.3
2.4	427.158	426.151	[M+H]+	TRUE	Asn Met Tyr	C18H26N4O6S	Bruker MetaboBASE Personal Library 3.0	953.333	26089.3	2381.33	2062	439.333	1254.67
2.4	173.092	172.085	[M+H]+	TRUE	Glycyl-Proline; AIF; CE10; MS2Dec	C7H12N2O3	MoNA-export-LC-MS-MS_Positive_Mode.msp	27050	7686.67	50670.7	12268	56682	4140
2.4	251.108	250.101	[M+H]+	TRUE	methyl N-(4-methyl-5-oxo-2,3-dihydro-1,4-benzoxazepin-7-yl)carbamate	C12H14N2O4	Bruker MetaboBASE Personal Library 3.0	32256.7	25990.7	440.667	2569.33	390	1352
2.4	184.05	183.043	[M+H]+	TRUE	N-(3-Chloro-4-methylphenyl)acetamide	C9H10ClNO	MoNA-export-LC-MS-MS_Positive_Mode.msp	12591.3	7648	2708	3098.67	1794	1777.33
2.4	132.112	131.105	[M+H]+	TRUE	N-HBG	C5H13N3O	Bruker MetaboBASE Personal Library 3.0	11652.7	9663.33	10233.3	38908	83454	275120
2.4	233.114	232.106	[M+H]+	TRUE	Val-Asp	C9H16N2O5	MoNA-Dipeptide_pos.msp	21492.7	122825	42007.3	34176.7	26792	9638
2.41	487.178	486.171	[M+H]+	TRUE	6-[(5-fluoro-2-methylphenyl)sulfonylamino]-2-(4-propylpiperazin-1-yl)quinoline-4-carboxylic acid	C24H27FN4O4S	Bruker MetaboBASE Personal Library 3.0	1486	375409	3212.67	3798.67	1297.33	8670.67
2.41	112.086	111.079	[M+H]+	TRUE	Histamine	C5H9N3	MoNA-export-LC-MS-MS_Positive_Mode.msp	38664	195646	36904.7	65104	30547.3	19585.3
2.41	130.089	129.082	[M+H]+	TRUE	L-beta-homoproline-HCl	C6H11NO2	MoNA-export-LC-MS-MS_Positive_Mode.msp	86685.3	367011	334314	297089	99297.3	271948
2.41	246.144	245.136	[M+H]+	TRUE	Val-Gln	C10H19N3O4	MoNA-Dipeptide_pos.msp	42547.3	106108	38882.7	3664	29073.3	3723.33
2.42	136.062	135.054	[M+H]+	TRUE	Adenine	C5H5N5	MoNA-export-LC-MS-MS_Positive_Mode.msp	458657	1.79184e+06	878233	1.50626e+06	520011	1.44007e+06
2.42	147.029	146.022	[M+H]+	TRUE	Dipropenyl disulfide	C6H10S2	MoNA-export-LC-MS-MS_Positive_Mode.msp	334.667	159.333	436	7343.33	225.333	288.667
2.42	124.039	123.032	[M+H]+	TRUE	Isonicotinic acid	C6H5NO2	MoNA-export-LC-MS-MS_Positive_Mode.msp	33618	2820	420742	24082	364937	21478.7
2.42	119.035	118.028	[M+H]+	TRUE	Methylmalonic acid	C4H6O4	MoNA-export-LC-MS-MS_Positive_Mode.msp	4044	12226.7	7966	12699.3	4631.33	14607.3
2.42	220.088	219.081	[M+H]+	TRUE	n-(prop-2-en-1-yl)-2,3-dihydro-1,4-benzodioxine-2-carboxamide	C12H13NO3	Bruker MetaboBASE Personal Library 3.0	24478	4776.67	2564	2425.33	1610	2302
2.43	219.099	218.091	[M+H]+	TRUE	5-L-Glutamyl-L-alanine	C8H14N2O5	Bruker MetaboBASE Personal Library 3.0	102677	13928	18883.3	14206.7	12028.7	11156
2.44	146.092	145.084	[M+H]+, [M+H-H2O]+	TRUE	4-Guanidinobutyric acid	C5H11N3O2	MoNA-export-LC-MS-MS_Positive_Mode.msp	96421.3	222406	95650.7	862641	2.17065e+06	965391
2.45	130.095	129.087	[M+H]+	TRUE	1-(2-Aminoethyl)imidazolidin-2-one	C5H11N3O	Bruker MetaboBASE Personal Library 3.0	100976	154525	0	0	20032	0
2.45	263.081	262.074	[M+H]+	TRUE	CARBADOX	C11H10N4O4	MoNA-export-LC-MS-MS_Positive_Mode.msp	84913.3	7298.67	8882	3921.33	7171.33	2287.33
2.45	189.123	188.116	[M+H]+	TRUE	N-ALPHA-ACETYL-LYSINE	C8H16N2O3	MoNA-export-LC-MS-MS_Positive_Mode.msp	671257	121291	129759	547160	213142	1169208
2.45	219.133	218.126	[M+H]+	TRUE	Val-Thr	C9H18N2O4	MoNA-Dipeptide_pos.msp	44596.7	125617	81504	43688	38292.7	36097.3
2.46	174.135	173.127	[M+H]+	TRUE	Nordeprenyl	C12H15N	MoNA-export-LC-MS-MS_Positive_Mode.msp	0	0	0	10116	36046.7	157977
2.47	213.123	212.116	[M+H]+	TRUE	2,4,8-trimethylpyrido[2,3]pyrazolo[2,4-a]pyrimidine	C12H12N4	Bruker MetaboBASE Personal Library 3.0	7988	412591	2776.67	268511	1302.67	57679.3
2.47	86.0601	85.0528	[M+H]+	TRUE	2-Pyrrolidinone; AIF; CE0; CorrDec	C4H7NO	MoNA-export-LC-MS-MS_Positive_Mode.msp	2398	1930.67	2458.67	6380	14598.7	2976.67
2.47	244.093	243.086	[M+H]+	TRUE	Cytidine	C9H13N3O5	MoNA-export-LC-MS-MS_Positive_Mode.msp	19842.7	448915	38939.3	10886.7	7356.67	7233.33
2.48	523.226	522.218	[M+H]+	TRUE	(2R,3R,4S,5S,6R)-2-[3-[2-(4-hydroxy-3-methoxyphenyl)-3-(hydroxymethyl)-7-methoxy-2,3-dihydro-1-benzofuran-5-yl]propoxy]-6-(hydroxymethyl)oxane-3,4,5-triol	C26H34O11	MoNA-export-LC-MS-MS_Positive_Mode.msp	774	15883.3	700	1786.67	566	3448
2.48	303.107	302.1	[M+H]+	TRUE	2-(3-hydroxy-5-methoxyphenoxy)-6-(hydroxymethyl)oxane-3,4,5-triol	C13H18O8	MSMS-Pos-Vaniya-Fiehn_Natural_Products_Library_20200109.msp	1214	0	46427.3	66132	1042	18976.7
2.48	401.166	400.159	[M+H]+	TRUE	6-(4-methylpiperidin-1-yl)sulfonyl-2-(2-phenylethyl)-[1,2,4]triazolo[4,3-a]pyridin-3-one	C20H24N4O3S	Bruker MetaboBASE Personal Library 3.0	2693.33	6342.67	356	3238	64659.3	2799.33
2.48	217.129	216.122	[M+H]+	TRUE	NÎ±-Acetyl-L-arginine	C8H16N4O3	Bruker MetaboBASE Personal Library 3.0	514935	32429.3	370505	1155010	393091	299331
2.48	212.102	211.095	[M+H]+	TRUE	Zalcitabine	C9H13N3O3	Bruker MetaboBASE Personal Library 3.0	3704	2884.67	6726.67	4194.67	2263.33	36262
2.49	104.071	103.063	[M+H]+	TRUE	(S)-3-Aminobutyric acid	C4H9NO2	MoNA-export-LC-MS-MS_Positive_Mode.msp	3545.33	1943.33	10927.3	30436.7	21199.3	19812
2.5	260.108	259.1	[M+H]+	TRUE	2,4-dimethyl-9,10-dihydro-8H-pyrimido[4,5-c]isoquinoline-1,3,7-trione	C13H13N3O3	Bruker MetaboBASE Personal Library 3.0	50636	2367.33	2212.67	4162	1320	0
2.5	372.187	371.179	[M+H]+	TRUE	3-[[(2S)-4,4-difluoro-2-(pyridin-4-yloxymethyl)pyrrolidin-1-yl]methyl]-1-ethylindole	C21H23F2N3O	Bruker MetaboBASE Personal Library 3.0	1453.33	35632	1333.33	9463.33	836	28692
2.5	291.13	290.123	[M+H]+	TRUE	Argininosuccinic acid	C10H18N4O6	Bruker MetaboBASE Personal Library 3.0	120647	111349	259931	62576	157171	59340
2.5	210.077	209.07	[M+H]+	TRUE	N-Benzyloxycarbonylglycine	C10H11NO4	MoNA-export-LC-MS-MS_Positive_Mode.msp	444094	13810.7	8876.67	11096.7	4143.33	6700.67
2.52	84.0808	83.0735	[M+H]+	TRUE	2-Methyl-1-Pyrroline	C5H9N	Bruker MetaboBASE Personal Library 3.0	4041.33	3309.33	42194.7	50305.3	4147.33	5752
2.53	250.127	249.12	[M+H]+	TRUE	(1,2-dimethyl-1h-indol-3-yl)(phenyl)methanone	C17H15NO	Bruker MetaboBASE Personal Library 3.0	3728	22162.7	2084.67	3220	1332	7482
2.53	377.158	376.151	[M+H]+	TRUE	3-[[5-[2-(4-methoxyphenyl)ethyl]-1,2,4-oxadiazol-3-yl]methyl]-2-methylquinazolin-4-one	C21H20N4O3	Bruker MetaboBASE Personal Library 3.0	3177.33	54571.3	2753.33	2900	2377.33	3518.67
2.53	324.059	323.052	[M+H]+	TRUE	3'-CMP	C9H14N3O8P	MoNA-export-LC-MS-MS_Positive_Mode.msp	729.333	175.333	62259.3	8276.67	14834.7	15490.7
2.53	398.203	397.196	[M+H]+	TRUE	4-(2-oxo-2-piperidin-1-ylethyl)-N-[3-(trifluoromethyl)phenyl]piperidine-1-carboxamide	C20H26F3N3O2	Bruker MetaboBASE Personal Library 3.0	650.667	68353.3	150.667	2310	290.667	2949.33
2.53	299.122	298.115	[M+H]+	TRUE	N-(4-fluoro-2-methylphenyl)-6-methoxy-1H-indole-2-carboxamide	C17H15FN2O2	Bruker MetaboBASE Personal Library 3.0	1747.33	7276.67	1248	3572.67	274	10333.3
2.53	175.11	174.103	[M+H]+	TRUE	Theanine	C7H14N2O3	MoNA-export-LC-MS-MS_Positive_Mode.msp	290621	3362.67	22272	18329.3	18944.7	28004.7
2.54	448.203	447.195	[M+H]+	TRUE	1-(3-phenylpropanoyl)-N-[2-(2-phenyl-1,3-thiazol-4-yl)ethyl]piperidine-4-carboxamide	C26H29N3O2S	Bruker MetaboBASE Personal Library 3.0	1682	50678.7	470	4717.33	0	3448.67
2.54	172.061	171.054	[M+H]+	TRUE	3-(3-Methoxy-isoxazol-5-yl)-propionic acid	C7H9NO4	Bruker MetaboBASE Personal Library 3.0	88564	6504	27301.3	22874.7	40808	24058
2.54	274.143	273.136	[M+H]+	TRUE	Gly Pro Thr	C11H19N3O5	Bruker MetaboBASE Personal Library 3.0	3543.33	38986.7	3124	10082.7	13555.3	16412
2.55	117.057	116.05	[M+H]+	TRUE	2-keto valeric acid	C5H8O3	Bruker MetaboBASE Personal Library 3.0	4994.67	7348.67	7439.33	5284	1502	4040.67
2.55	189.087	188.08	[M+H]+, [M+H-H2O]+, [M+K]+	TRUE	ALPHA-N-ACETYL-GLUTAMINE	C7H12N2O4	MoNA-export-LC-MS-MS_Positive_Mode.msp	267219	9084	72652	76081.3	102591	116895
2.56	280.139	279.133	[M+H]+, [M+H-H2O]+	TRUE	(3-ethyl-3-hydroxy-7-azaspiro[3.5]nonan-7-yl)-thiophen-3-ylmethanone	C15H21NO2S	Bruker MetaboBASE Personal Library 3.0	25480.7	947923	8609.33	18075.3	31370.7	14264.7
2.56	298.114	297.107	[M+H]+	TRUE	2,4-dimethyl-3-oxo-N-phenylpyrido[3,2-b][1,4]oxazine-2-carboxamide	C16H15N3O3	Bruker MetaboBASE Personal Library 3.0	1672	24680	1489.33	40635.3	1204	41946.7
2.56	269.121	268.114	[M+H]+	TRUE	2-N-(2-fluorophenyl)-4-N-methylquinazoline-2,4-diamine	C15H13FN4	Bruker MetaboBASE Personal Library 3.0	4090.67	34420.7	5505.33	21553.3	11696	32558
2.57	305.137	304.13	[M+H]+	TRUE	2-(1H-benzimidazol-2-yl)-4-benzyl-5-methyl-4H-pyrazol-3-one	C18H16N4O	Bruker MetaboBASE Personal Library 3.0	15762	436778	3832	76703.3	4614.67	21426
2.57	159.121	158.113	[M+H]+	TRUE	3-[Bis(2-hydroxyethyl)amino]propanenitrile	C7H14N2O2	Bruker MetaboBASE Personal Library 3.0	2193.33	2848	766	4444.67	4969.33	79639.3
2.57	209.057	208.05	[M+H]+	TRUE	3-chloro-6-(3,5-dimethylpyrazol-1-yl)pyridazine	C9H9ClN4	Bruker MetaboBASE Personal Library 3.0	3020.67	4638.67	12830	16034.7	12140	23748.7
2.57	203.138	202.131	[M+H]+	TRUE	Leucyl-Alanine; AIF; CE0; CorrDec	C9H18N2O3	MoNA-export-LC-MS-MS_Positive_Mode.msp	14782	13724.7	25970.7	63688	5745.33	284493
2.58	367.171	366.164	[M+H]+	TRUE	1-[4-[3-(trifluoromethyl)quinoxalin-2-yl]piperazin-1-yl]pentan-1-one	C18H21F3N4O	Bruker MetaboBASE Personal Library 3.0	1712	31700	976.667	2981.33	1455.33	2854
2.58	348.07	347.063	[M+H]+	TRUE	Adenosine 5'-monophosphate	C10H14N5O7P	MoNA-export-LC-MS-MS_Positive_Mode.msp	658032	7319.33	589502	587496	1.11844e+06	193009
2.58	245.078	244.071	[M+H]+	TRUE	BETA-PSEUDOURIDINE	C9H12N2O6	MoNA-export-LC-MS-MS_Positive_Mode.msp	8720	14926.7	31192.7	40718	29523.3	64853.3
2.58	247.092	246.085	[M+H]+	TRUE	N,4-dimethyl-2-(3-methylphenyl)-1,3-thiazole-5-carboxamide	C13H14N2OS	Bruker MetaboBASE Personal Library 3.0	5342.67	7861.33	7378	53998	7456.67	35284
2.58	290.133	289.126	[M+H]+	TRUE	N-[2-(1-cyclobutyl-5-methylimidazol-2-yl)ethyl]thiophene-2-carboxamide	C15H19N3OS	Bruker MetaboBASE Personal Library 3.0	8829.33	107365	13311.3	20118	7089.33	19213.3
2.6	189.079	188.072	[M+H]+	TRUE	6-methyl-2-pyrazin-2-yl-1H-pyrimidin-4-one	C9H8N4O	Bruker MetaboBASE Personal Library 3.0	0	38978	7063.33	0	14163.3	0
2.6	217.082	216.075	[M+H]+	TRUE	Euparin	C13H12O3	Bruker MetaboBASE Personal Library 3.0	174609	37128	10808.7	3596	7336	2286
2.6	288.202	287.195	[M+H]+	TRUE	Ile Arg	C12H25N5O3	Bruker MetaboBASE Personal Library 3.0	28814.7	56436	49454.7	9869.33	63646	24334
2.61	204.123	203.116	[M+H]+	TRUE	Acetyl-L-Carnitine	C9H17NO4	MoNA-export-LC-MS-MS_Positive_Mode.msp	1.7398e+06	494585	1.23069e+06	421115	1.37504e+06	504941
2.61	263.086	262.079	[M+H]+	TRUE	Glu Asp	C9H14N2O7	Bruker MetaboBASE Personal Library 3.0	75711.3	30222.7	30092	7364	29898	3590.67
2.61	281.119	280.111	[M+H]+	TRUE	LEVOSIMENDAN	C14H12N6O	Bruker MetaboBASE Personal Library 3.0	11036.7	0	1012.67	4076	184	3480.67
2.61	176.057	175.05	[M+H]+	TRUE	N-Acetyl-L-aspartic acid	C6H9NO5	MoNA-export-LC-MS-MS_Positive_Mode.msp	20199.3	6549.33	2786	14866	5134	6978
2.61	254.08	253.073	[M+H]+	TRUE	Viridicatol	C15H11NO3	MoNA-export-LC-MS-MS_Positive_Mode.msp	64575.3	15416	6539.33	5140.67	24172	2994.67
2.62	274.101	273.094	[M+H]+	TRUE	4-[(2,4,6-triamino-5-pyrimidinyl)azo]benzoic acid	C11H11N7O2	Bruker MetaboBASE Personal Library 3.0	13678	0	16158	47920	18080.7	23983.3
2.62	145.052	144.044	[M+H]+	TRUE	5-Hydroxy-4-methoxy-5,6-dihydro-2H-pyran-2-one	C6H8O4	Bruker MetaboBASE Personal Library 3.0	29050.7	10096.7	22274	9056	24083.3	2838.67
2.62	222.093	221.085	[M+H]+	TRUE	N-ACETYL-MANNOSAMINE	C8H15NO6	MoNA-export-LC-MS-MS_Positive_Mode.msp	5684	129260	4074	13741.3	2585.33	2401.33
2.62	351.173	350.166	[M+H]+	TRUE	N-cyclopentyl-2-(3-methoxyphenyl)-3-oxo-1H-isoindole-1-carboxamide	C21H22N2O3	Bruker MetaboBASE Personal Library 3.0	2308.67	36137.3	3538.67	3343.33	1076	3497.33
2.62	300.122	299.115	[M+H]+	TRUE	PCO-400	C17H17NO4	Bruker MetaboBASE Personal Library 3.0	21007.3	29400	3278	6530.67	13232	3715.33
2.63	218.103	217.095	[M+H]+	TRUE	N-[2-(3,5-dimethylpyrazol-1-yl)ethyl]methanesulfonamide	C8H15N3O2S	Bruker MetaboBASE Personal Library 3.0	10346	8818	3610.67	14892.7	2076.67	6100
2.63	145.133	144.126	[M+H]+	TRUE	N-Acetylcadaverine	C7H16N2O	Bruker MetaboBASE Personal Library 3.0	4856	4225.33	22932.7	14980	10454.7	60762
2.63	190.113	189.106	[M+H]+	TRUE	N-cyclopropyl-3-methyl-[1,2,4]triazolo[4,3-b]pyridazin-6-amine	C9H11N5	Bruker MetaboBASE Personal Library 3.0	30249.3	36028	3995.33	18298	2384.67	15916
2.63	139.05	138.043	[M+H]+	TRUE	Urocanic acid	C6H6N2O2	MoNA-export-LC-MS-MS_Positive_Mode.msp	11222.7	7560	8122	264673	16310.7	635520
2.64	105.07	104.063	[M+H]+	TRUE	2,3-Diaminopropionic acid	C3H8N2O2	MoNA-export-LC-MS-MS_Positive_Mode.msp	19907.3	1758	19072	10302	4559.33	22325.3
2.64	173.092	190.096	[M+H-H2O]+, [M+H]+	TRUE	Ala-Thr	C7H14N2O4	MoNA-Dipeptide_pos.msp	2847.33	3899.33	3578	36680.7	3523.33	2324.67
2.65	231.18	230.172	[M+H]+	TRUE	Arginine butyl ester	C10H22N4O2	MoNA-export-LC-MS-MS_Positive_Mode.msp	0	287.333	0	3208	1216	52656.7
2.65	188.056	187.048	[M+H]+	TRUE	M1G	C8H5N5O	MoNA-export-LC-MS-MS_Positive_Mode.msp	2657.33	36670	2726.67	3864.67	3727.33	1360.67
2.65	361.199	360.192	[M+H]+	TRUE	MLS001333164-01!Aldosterone52-39-1	C21H28O5	MoNA-export-LC-MS-MS_Positive_Mode.msp	1796.67	73312	3420.67	3058.67	2966	3549.33
2.65	212.097	211.09	[M+H]+	TRUE	SR 57227A	C10H14ClN3	MoNA-export-LC-MS-MS_Positive_Mode.msp	10770.7	13523.3	2756	91771.3	6410.67	7020.67
2.65	338.179	337.172	[M+H]+	TRUE	Tyr-Arg	C15H23N5O4	MoNA-Dipeptide_pos.msp	8870.67	5282	27692.7	5914	1162	3525.33
2.66	167.084	166.077	[M+H]+	TRUE	2-methyl-3-Pyrimidin-2-yl-Propionic Acid	C8H10N2O2	Bruker MetaboBASE Personal Library 3.0	3638	15266	3300.67	100867	2222.67	32658.7
2.67	364.065	363.058	[M+H]+	TRUE	Guanidylic acid (guanosine monophosphate)	C10H14N5O8P	Bruker MetaboBASE Personal Library 3.0	199939	284	99210	55867.3	316605	19504.7
2.67	266.186	265.179	[M+H]+	TRUE	UH-301	C16H24FNO	Bruker MetaboBASE Personal Library 3.0	35.3333	0	0	1185.33	376.667	40054
2.68	262.121	261.113	[M+H]+	TRUE	1-(3,4-dimethylphenyl)-5-(methoxymethyl)triazole-4-carboxylic acid	C13H15N3O3	Bruker MetaboBASE Personal Library 3.0	2028.67	0	3722	2659.33	6146	3176
2.68	124.039	123.032	[M+H]+	TRUE	Nicotinic acid	C6H5NO2	MoNA-export-LC-MS-MS_Positive_Mode.msp	212192	642003	1.07145e+06	2079788	1080770	1.7277e+06
2.69	365.19	364.183	[M+H]+	TRUE	4-(3-fluorobenzoyl)-N-(2-methoxyethyl)-1-oxa-4-azaspiro[4.5]decane-3-carboxamide	C19H25FN2O4	Bruker MetaboBASE Personal Library 3.0	100	54751.3	204	4531.33	0	3150.67
2.73	279.104	278.096	[M+H]+	TRUE	DIHYDROTANSHINONE I	C18H14O3	MoNA-export-LC-MS-MS_Positive_Mode.msp	1802	5248	591.333	4510	246	2400
2.73	366.151	365.144	[M+H]+	TRUE	Erucifoline N-oxide	C18H23NO7	MoNA-export-LC-MS-MS_Positive_Mode.msp	63338.7	12172	636	1927.33	560.667	1460
2.74	160.577	319.139	[M+H+H]2+	TRUE	Norfloxacin (Norxacin)	C16H18FN3O3	MoNA-export-LC-MS-MS_Positive_Mode.msp	35444.7	0	182	329.333	214.667	386
2.76	286.15	285.143	[M+H]+	TRUE	2-(3-methyl-1,2-oxazol-5-yl)-N-(3-methylphenyl)pyrrolidine-1-carboxamide	C16H19N3O2	Bruker MetaboBASE Personal Library 3.0	50614.7	226925	77224.7	68411.3	63387.3	23958
2.77	390.108	389.101	[M+H]+	TRUE	5-(5-cyclobutyl-1,3,4-oxadiazol-2-yl)-N-(4-ethoxyphenyl)furan-2-sulfonamide	C18H19N3O5S	Bruker MetaboBASE Personal Library 3.0	11701.3	40432	274	0	531.333	0
2.77	114.056	113.048	[M+H]+	TRUE	DL-Propargylglycine	C5H7NO2	Bruker MetaboBASE Personal Library 3.0	7992.67	4456.67	12903.3	63448	7264	23736
2.78	163.066	162.059	[M+H]+	TRUE	1,6-ANHYDRO-B-GLUCOSE	C6H10O5	MoNA-export-LC-MS-MS_Positive_Mode.msp	2154.67	5730.67	3836.67	2877.33	2168.67	1870.67
2.78	122.061	121.054	[M+H]+	TRUE	3-Acetylpyridine	C7H7NO	Bruker MetaboBASE Personal Library 3.0	324.667	6638.67	436.667	4723.33	199.333	1655.33
2.78	273.108	272.1	[M+H]+	TRUE	NSC176324	C15H16N2OS	Bruker MetaboBASE Personal Library 3.0	1829.33	13220.7	1660	7894	1618	2642.67
2.81	258.179	257.172	[M+H]+	TRUE	3-methoxymorphinan	C17H23NO	MoNA-export-LC-MS-MS_Positive_Mode.msp	0	0	565.333	4682	0	6964
2.81	233.113	232.106	[M+H]+	TRUE	4-[(4-Methoxyphenyl)hydrazinylidene]pyrazole-3,5-diamine	C10H12N6O	Bruker MetaboBASE Personal Library 3.0	41699.3	12670.7	14988	8534.67	288129	7417.33
2.81	254.089	253.082	[M+H]+	TRUE	Eritadenine	C9H11N5O4	MoNA-export-LC-MS-MS_Positive_Mode.msp	2.899e+06	1.98919e+06	6484	87946.7	3164.67	14609.3
2.82	480.219	479.212	[M+H]+	TRUE	4-[2-(4-carbamoylpiperidin-1-yl)-2-oxoethyl]-N-(4-ethoxyphenyl)-3-oxo-2H-quinoxaline-1-carboxamide	C25H29N5O5	Bruker MetaboBASE Personal Library 3.0	343.333	76303.3	402.667	850	426	1474
2.82	193.035	192.027	[M+H]+, [M+H-H2O]+	TRUE	Citric acid	C6H8O7	MoNA-export-LC-MS-MS_Positive_Mode.msp	20301.3	10530	77338	948	52553.3	449.333
2.83	160.107	159.1	[M+H]+	TRUE	Creatine ethyl ester	C6H13N3O2	Bruker MetaboBASE Personal Library 3.0	20198	14209.3	24958.7	28504	5249.33	4614
2.84	216.134	215.127	[M+H]+	TRUE	N-[(5-phenylfuran-2-yl)methyl]propan-1-amine	C14H17NO	Bruker MetaboBASE Personal Library 3.0	2749.33	1795.33	3458	4808.67	2212.67	3686.67
2.85	157.013	156.005	[M+H]+	TRUE	2,5-Furandicarboxylic acid	C6H4O5	Bruker MetaboBASE Personal Library 3.0	7081.33	2306	34326.7	2980.67	21852.7	893.333
2.86	149.044	148.037	[M+H]+	TRUE	(S)-(+)-Citramailc acid	C5H8O5	MoNA-export-LC-MS-MS_Positive_Mode.msp	4964	1084.67	3026.67	3303.33	3740	2772
2.86	110.061	109.053	[M+H]+	TRUE	6-Methyl-3-hydroxypyridine	C6H7NO	Bruker MetaboBASE Personal Library 3.0	2289.33	110857	20344.7	50218	17346.7	10726
2.86	261.109	260.102	[M+H]+	TRUE	8-Deoxy-lactucin	C15H16O4	MoNA-export-LC-MS-MS_Positive_Mode.msp	4020.67	2352	49650.7	7210	2460	3640.67
2.87	188.056	187.049	[M+H]+	TRUE	2,5-Dimethoxy-4-chloroaniline	C8H10ClNO2	MoNA-export-LC-MS-MS_Positive_Mode.msp	5158	6541.33	8148	8737.33	5073.33	3466
2.87	319.151	318.143	[M+H]+	TRUE	NCGC00095344-03_C18H22O5_1H-2-Benzoxacyclotetradecin-1,7(8H)-dione, 3,4,5,6,9,10-hexahydro-14,16-dihydroxy-3-methyl-, (11E)-	C18H22O5	MoNA-export-LC-MS-MS_Positive_Mode.msp	3659.33	3806.67	21294	15008	10126.7	10440
2.88	467.188	466.18	[M+H]+	TRUE	2-[3-(dimethylsulfamoyl)-6-oxo-7,8,9,10-tetrahydro-6aH-pyrido[1,2-a]quinoxalin-5-yl]-N-(1,4-dioxan-2-ylmethyl)acetamide	C21H30N4O6S	Bruker MetaboBASE Personal Library 3.0	1280	46783.3	0	3054	510.667	1876
2.88	247.13	246.122	[M+H]+	TRUE	Val-Glu	C10H18N2O5	MoNA-Dipeptide_pos.msp	34957.3	155757	148161	84253.3	80402	47463.3
2.91	226.017	225.01	[M+H]+	TRUE	4-methyl-N-(2,2,2-trifluoroethyl)thiadiazole-5-carboxamide	C6H6F3N3OS	Bruker MetaboBASE Personal Library 3.0	155.333	318.667	9700.67	2724	22347.3	772
2.92	309.13	308.122	[M+H]+	TRUE	N-cyclopropyl-1-[(5-phenyl-1,2,4-oxadiazol-3-yl)methyl]pyrrole-2-carboxamide	C17H16N4O2	Bruker MetaboBASE Personal Library 3.0	1319.33	42984	875.333	3393.33	691.333	1880
2.93	414.153	413.146	[M+H]+	TRUE	N-(3-cyanophenyl)-2-[2-oxo-4-(3-propan-2-yl-1,2,4-oxadiazol-5-yl)quinolin-1-yl]acetamide	C23H19N5O3	Bruker MetaboBASE Personal Library 3.0	2610.67	38256.7	572.667	2731.33	1215.33	1742
2.93	174.113	173.106	[M+H]+	TRUE	N-Acetyl-leucine; AIF; CE0; MS2Dec	C8H15NO3	MoNA-export-LC-MS-MS_Positive_Mode.msp	9963.33	62986	9287.33	32564.7	23799.3	10474.7
2.94	292.107	291.099	[M+H]+	TRUE	2-[5-(3-fluorophenyl)-1,3,4-oxadiazol-2-yl]-1-morpholin-4-ylethanone	C14H14FN3O3	Bruker MetaboBASE Personal Library 3.0	4274.67	88204.7	1662	7128	1254	4022.67
2.94	238.075	237.067	[M+H]+	TRUE	3-(3-carboxypropanoylamino)benzoic acid	C11H11NO5	Bruker MetaboBASE Personal Library 3.0	2150.67	71950.7	1217.33	4370.67	1103.33	2663.33
2.94	147.068	146.06	[M+H]+, [M+H-H2O]+	TRUE	Adipic acid	C6H10O4	MoNA-export-LC-MS-MS_Positive_Mode.msp	35547.3	12864.7	17612.7	29898.7	5482	3268
2.94	274.095	273.088	[M+H]+	TRUE	N-cyclopropyl-3-(4-fluorophenoxy)propane-1-sulfonamide	C12H16FNO3S	Bruker MetaboBASE Personal Library 3.0	12678.7	731995	4462	21465.3	4388	9120.67
2.95	302.135	301.128	[M+H]+	TRUE	Fenoxycarb	C17H19NO4	MoNA-export-LC-MS-MS_Positive_Mode.msp	2328	93795.3	7983.33	23692	4280	7005.33
2.96	375.179	374.172	[M+H]+	TRUE	1-[4-[2-(7-methoxy-1,3-benzodioxol-5-yl)ethyl]phenoxy]-3-methylbutane-2,3-diol	C21H26O6	MoNA-export-LC-MS-MS_Positive_Mode.msp	2662	25174	4770	113093	1316.67	10544.7
2.96	123.055	122.048	[M+H]+	TRUE	NIACINAMIDE	C6H6N2O	MoNA-export-LC-MS-MS_Positive_Mode.msp	1393256	1.13837e+06	1.01938e+06	420734	1116054	361693
2.97	208.065	207.058	[M+H]+	TRUE	2-[(1,1-dioxo-1ÃŽÂ»Ã Â¿Â¶-thiolan-3-yl)(methyl)amino]acetic acid	C7H13NO4S	Bruker MetaboBASE Personal Library 3.0	2603.33	8220.67	4714	28332.7	8897.33	52013.3
2.97	215.136	214.129	[M+H]+	TRUE	Pro-Val	C10H18N2O3	MoNA-Dipeptide_pos.msp	8565.33	7100	31110	27232.7	2394.67	4381.33
2.98	253.082	252.075	[M+H]+	TRUE	6-Methylflavonol	C16H12O3	MoNA-export-LC-MS-MS_Positive_Mode.msp	18882	1061.33	1210.67	2990.67	1113.33	2548
2.98	286.145	285.138	[M+H]+	TRUE	Morphine	C17H19NO3	MoNA-export-LC-MS-MS_Positive_Mode.msp	4088.67	9462	2548.67	9586	3540	6596
2.98	143.118	142.111	[M+H]+	TRUE	Nitrosoheptamethyleneimine	C7H14N2O	Bruker MetaboBASE Personal Library 3.0	4802.67	25556.7	1581.33	21798	1240.67	70242.7
2.98	256.089	255.082	[M+H]+	TRUE	N-methyl-1-[5-[3-(trifluoromethyl)phenyl]furan-2-yl]methanamine	C13H12F3NO	Bruker MetaboBASE Personal Library 3.0	14614.7	105056	59795.3	9473.33	37361.3	13342.7
2.99	258.108	257.101	[M+H]+	TRUE	9-Methoxy-2,2-dimethyl-2,6-dihydro-pyrano[3,2-c]quinolin-5-one	C15H15NO3	MoNA-export-LC-MS-MS_Positive_Mode.msp	49866.7	31580.7	15258	14682.7	14584.7	9054.67
2.99	184.094	183.086	[M+H]+	TRUE	Chlorphentermine	C10H14ClN	Bruker MetaboBASE Personal Library 3.0	4172	4090.67	2632.67	4181.33	2190	4256
3	260.124	259.117	[M+H]+	TRUE	1-[4-(cyclopropanecarbonylamino)phenyl]cyclobutane-1-carboxylic acid	C15H17NO3	Bruker MetaboBASE Personal Library 3.0	5461.33	5971.33	25902.7	40822.7	35874.7	49186
3	169.037	168.029	[M+H]+	TRUE	Uric acid	C5H4N4O3	MoNA-export-LC-MS-MS_Positive_Mode.msp	7925.33	0	41593.3	16311.3	39974	6998.67
3.02	288.109	287.102	[M+H]+	TRUE	N-[5-(2,5-dimethylfuran-3-yl)-1,3,4-oxadiazol-2-yl]-1-methylpyrazole-3-carboxamide	C13H13N5O3	Bruker MetaboBASE Personal Library 3.0	4256.67	1.02342e+06	2099.33	53970	296.667	12456.7
3.03	466.202	465.195	[M+H]+	TRUE	ethyl 1-[3-[2-[3-(4-fluorophenyl)-1,2,4-oxadiazol-5-yl]ethyl]-[1,2,4]triazolo[4,3-b]pyridazin-6-yl]piperidine-4-carboxylate	C23H24FN7O3	Bruker MetaboBASE Personal Library 3.0	1964	144504	536	2842	522	1860.67
3.03	304.15	303.142	[M+H]+	TRUE	N-(3-fluoro-4-methylphenyl)-2-(3-methyl-1,2-oxazol-5-yl)pyrrolidine-1-carboxamide	C16H18FN3O2	Bruker MetaboBASE Personal Library 3.0	14939.3	14973.3	2790.67	14400	3941.33	18750.7
3.03	327.069	326.061	[M+H]+	TRUE	Triphenyl phosphate (TPP)	C18H15O4P	MoNA-export-LC-MS-MS_Positive_Mode.msp	26959.3	7288.67	352.667	348	296.667	0
3.04	187.107	186.1	[M+H]+	TRUE	Ala-Pro	C8H14N2O3	MoNA-Dipeptide_pos.msp	51032.7	44272	163677	223351	86984.7	39662.7
3.04	187.073	186.066	[M+H]+	TRUE	AMPA	C7H10N2O4	Bruker MetaboBASE Personal Library 3.0	18750	16166.7	19728	60696.7	13672	16271.3
3.04	205.072	204.065	[M+H]+	TRUE	Levamisole	C11H12N2S	MoNA-export-LC-MS-MS_Positive_Mode.msp	3074.67	606	2638	3448.67	2355.33	6277.33
3.04	147.112	146.104	[M+H]+	TRUE	Lysine; LC-tDDA; CE30	C6H14N2O2	MoNA-export-LC-MS-MS_Positive_Mode.msp	2893.33	2794	3685.33	4807.33	4211.33	7102.67
3.04	188.094	187.087	[M+H]+	TRUE	NCGC00381347-01!5-acetamido-4-oxohexanoic acid	C8H13NO4	MoNA-export-LC-MS-MS_Positive_Mode.msp	36624.7	15400.7	85031.3	49414.7	15128.7	20346
3.05	175.109	174.102	[M+H]+	TRUE	Glycyl-valine; LC-tDDA; CE20	C7H14N2O3	MoNA-export-LC-MS-MS_Positive_Mode.msp	123698	404899	149841	74532.7	118753	50111.3
3.05	236.147	235.14	[M+H]+	TRUE	N-[(3S,4S)-4-(hydroxymethyl)piperidin-3-yl]pyridine-3-carboxamide	C12H17N3O2	Bruker MetaboBASE Personal Library 3.0	7796	326326	517.333	6420.67	1802	13399.3
3.08	275.133	274.125	[M+H]+	TRUE	Asn Ala Ala	C10H18N4O5	Bruker MetaboBASE Personal Library 3.0	16679.3	55016	123213	126724	174447	64624.7
3.08	162.076	161.069	[M+H]+	TRUE	N-Acetyl-threonine; LC-tDDA; CE10	C6H11NO4	MoNA-export-LC-MS-MS_Positive_Mode.msp	18678	11922.7	15353.3	120460	47780	200867
3.09	246.145	245.137	[M+H]+	TRUE	Ile-Asn	C10H19N3O4	MoNA-Dipeptide_pos.msp	38395.3	73949.3	91405.3	25781.3	91643.3	47528
3.1	378.185	377.177	[M+H]+	TRUE	4-[[3-(4-tert-butylphenyl)-1,2,4-oxadiazol-5-yl]methyl]-7-methyl-1,4-benzoxazin-3-one	C22H23N3O3	Bruker MetaboBASE Personal Library 3.0	1501.33	26302.7	1416.67	2448	1044	2824.67
3.11	436.145	435.137	[M+H]+	TRUE	N-(2,3-dihydro-1,4-benzodioxin-6-yl)-2-[5-(4-fluorophenyl)-7-methyl-3-oxo-[1,2,4]triazolo[4,3-c]pyrimidin-2-yl]acetamide	C22H18FN5O4	Bruker MetaboBASE Personal Library 3.0	2981.33	67058.7	938	2220	2509.33	0
3.13	255.143	254.136	[M+H]+	TRUE	His Val	C11H18N4O3	Bruker MetaboBASE Personal Library 3.0	0	2288.67	698	19800	598	45375.3
3.13	322.078	321.071	[M+H]+	TRUE	N'-(5-chloropyridin-2-yl)-N-[2-(4-fluorophenyl)ethyl]oxamide	C15H13ClFN3O2	Bruker MetaboBASE Personal Library 3.0	11718	5936	27734	3224	16162.7	1310.67
3.13	331.099	330.092	[M+H]+	TRUE	N-(6-methoxyquinolin-8-yl)-2-(1-methyltetrazol-5-yl)sulfanylacetamide	C14H14N6O2S	Bruker MetaboBASE Personal Library 3.0	622.667	54094.7	1598.67	0	158	0
3.14	241.128	240.121	[M+H]+	TRUE	(3S,4S)-4-[3-(methoxymethyl)-1,2,4-oxadiazol-5-yl]-N-methylpyrrolidine-3-carboxamide	C10H16N4O3	Bruker MetaboBASE Personal Library 3.0	2097.33	5902	2269.33	23914	1526.67	27446
3.14	106.069	105.062	[M+H]+	TRUE	3-Methylthiopropylamine	C4H11NS	MoNA-export-LC-MS-MS_Positive_Mode.msp	150195	98272.7	3120.67	27788	3596.67	46915.3
3.14	301.147	300.14	[M+H]+	TRUE	Demethylclomipramine	C18H21ClN2	Bruker MetaboBASE Personal Library 3.0	2096	4280.67	4154.67	12469.3	3023.33	6440.67
3.14	203.139	202.132	[M+H]+	TRUE	N-hexanoyl-L-Homoserine lactone-d3	C10D3H14NO3	Bruker MetaboBASE Personal Library 3.0	2943.33	7186	2533.33	4541.33	2780.67	14171.3
3.14	244.129	243.122	[M+H]+	TRUE	Pro Gln	C10H17N3O4	Bruker MetaboBASE Personal Library 3.0	88613.3	20962.7	33878.7	189263	400971	80343.3
3.14	296.126	295.119	[M+H]+	TRUE	Tyr Asn	C13H17N3O5	Bruker MetaboBASE Personal Library 3.0	7601.33	4059.33	31947.3	9196	3994	7788
3.15	397.165	396.158	[M+H]+	TRUE	2-(4-fluorophenyl)-N-[(5-morpholin-4-yl-1,3,4-oxadiazol-2-yl)-phenylmethyl]acetamide	C21H21FN4O3	Bruker MetaboBASE Personal Library 3.0	2341.33	38947.3	564.667	2936.67	1070	790.667
3.15	198.081	197.073	[M+H]+	TRUE	3,4-Dihydroxy-L-phenylalanine	C9H11NO4	MoNA-export-LC-MS-MS_Positive_Mode.msp	5292	102104	4680.67	3755.33	2501.33	5746
3.15	309.146	308.139	[M+H]+	TRUE	N-[(4-chlorophenyl)methyl]-2-ethyl-7-oxoazepane-2-carboxamide	C16H21ClN2O2	Bruker MetaboBASE Personal Library 3.0	7023.33	74501.3	175.333	7461.33	216.667	5797.33
3.15	231.099	230.092	[M+H]+	TRUE	Naproxen	C14H14O3	MoNA-export-LC-MS-MS_Positive_Mode.msp	5316	2842.67	10231.3	10382.7	37368.7	8048
3.15	316.148	315.141	[M+H]+	TRUE	N-butyl-2-(7-fluoro-4-oxopyrrolo[1,2-a]quinoxalin-5-yl)acetamide	C17H18FN3O2	Bruker MetaboBASE Personal Library 3.0	2658	6168	3651.33	29690.7	3028	52794.7
3.17	245.148	244.141	[M+H]+	TRUE	1-[5-amino-3-(3-methylphenyl)-1,2,4-triazol-1-yl]-2-methylpropan-1-one	C13H16N4O	Bruker MetaboBASE Personal Library 3.0	0	0	2412	0	11598.7	22358.7
3.17	140.035	139.027	[M+H]+	TRUE	4-Nitrophenol	C6H5NO3	MoNA-export-LC-MS-MS_Positive_Mode.msp	3874.67	40650.7	14226	48198	11490	25342
3.17	130.05	147.053	[M+H-H2O]+, [M+H]+	TRUE	L-Glutamate	C5H9NO4	MoNA-export-LC-MS-MS_Positive_Mode.msp	1.89697e+06	0	1333084	272327	1.31114e+06	71512
3.18	204.088	203.081	[M+H]+	TRUE	(5-Phenyl-1,2,4-triazol-3-yl)urea	C9H9N5O	Bruker MetaboBASE Personal Library 3.0	6200	183449	8366.67	92725.3	5908	56250.7
3.18	186.077	185.07	[M+H]+	TRUE	3-oxo-C4-homoserine lactone	C8H11NO4	MoNA-export-LC-MS-MS_Positive_Mode.msp	6576	182941	6374	86385.3	5624.67	64700.7
3.18	160.133	159.126	[M+H]+	TRUE	METHACHOLINE	C8H17NO2	Bruker MetaboBASE Personal Library 3.0	87764	61638.7	149772	142951	194602	740311
3.18	149.065	148.058	[M+H]+	TRUE	p-Coumaraldehyde	C9H8O2	MoNA-export-LC-MS-MS_Positive_Mode.msp	3172.67	2507.33	2820.67	1525.33	2618	0
3.19	319.259	318.251	[M+H]+	TRUE	MLS001335972-01!5beta-Pregnan-3alpha-ol-20-one128-20-1	C21H34O2	MoNA-export-LC-MS-MS_Positive_Mode.msp	418	224	944.667	5810.67	3382	79923.3
3.19	154.094	153.087	[M+H]+	TRUE	N-Acetyl-histamine; AIF; CE10; CorrDec	C7H11N3O	MoNA-export-LC-MS-MS_Positive_Mode.msp	8939.33	35534	3248	20047.3	1388	3694.67
3.19	219.133	218.125	[M+H]+	TRUE	Val Thr	C9H18N2O4	Bruker MetaboBASE Personal Library 3.0	31008.7	19764	45418.7	39782.7	11878.7	5725.33
3.2	418.136	417.129	[M+H]+	TRUE	N-[[2-[1-[2-(4-chlorophenyl)acetyl]piperidin-4-yl]-1,3-thiazol-4-yl]methyl]cyclopropanecarboxamide	C21H24ClN3O2S	Bruker MetaboBASE Personal Library 3.0	1942.67	2177.33	2856.67	5023.33	29392.7	26785.3
3.21	275.122	274.115	[M+H]+	TRUE	1-(2,6-difluorophenyl)-3-(2-hydroxy-3-methoxy-2-methylpropyl)urea	C12H16F2N2O3	Bruker MetaboBASE Personal Library 3.0	5896.67	0	8921.33	15675.3	5516	42368
3.22	117.072	116.064	[M+H]+	TRUE	1,2-Diacetylhydrazine	C4H8N2O2	Bruker MetaboBASE Personal Library 3.0	1191.33	0	2183.33	2777.33	4903.33	3728
3.22	361.205	360.198	[M+H]+	TRUE	Lys Asp Val	C15H28N4O6	Bruker MetaboBASE Personal Library 3.0	1791.33	4236.67	3130	4994	42486.7	6870
3.22	228.095	227.087	[M+H]+	TRUE	N-(1,3-dimethyl-2,6-dioxopyrimidin-4-yl)-2-methoxyacetamide	C9H13N3O4	Bruker MetaboBASE Personal Library 3.0	2716.67	9845.33	4366.67	25385.3	8949.33	8236
3.23	258.142	257.135	[M+H]+	TRUE	Ala Pro Ala	C11H19N3O4	Bruker MetaboBASE Personal Library 3.0	3764	9440	3820.67	2476	5226	14129.3
3.23	317.179	316.172	[M+H]+	TRUE	Gly Leu Gln	C13H24N4O5	Bruker MetaboBASE Personal Library 3.0	0	22290	2095.33	15192.7	2052	23293.3
3.23	137.046	136.038	[M+H]+	TRUE	Hypoxanthine	C5H4N4O	MoNA-export-LC-MS-MS_Positive_Mode.msp	132137	68864.7	1150618	1.51834e+06	496884	1491904
3.23	266.089	265.082	[M+H]+	TRUE	PharmaGSID_47261	C13H15NO3S	MoNA-export-LC-MS-MS_Positive_Mode.msp	5330	2839.33	33076	13910	13784	3070
3.24	273.085	272.078	[M+H]+	TRUE	NCGC00180724-02!2-(3,4-dihydroxyphenyl)-7-hydroxy-2,3-dihydrochromen-4-one	C15H12O5	MoNA-export-LC-MS-MS_Positive_Mode.msp	1614	0	30383.3	74977.3	9225.33	81804
3.25	150.102	149.094	[M+H]+	TRUE	Cyprodinil-TP CGA 249287	C8H11N3	MoNA-export-LC-MS-MS_Positive_Mode.msp	7234.67	398	13578.7	3110.67	20006.7	13012
3.25	284.134	283.126	[M+H]+	TRUE	Gln His	C11H17N5O4	Bruker MetaboBASE Personal Library 3.0	1508.67	908.667	5778.67	6758	5788	25064
3.25	260.196	259.189	[M+H]+	TRUE	Lys-Leu	C12H25N3O3	MoNA-Dipeptide_pos.msp	2486.67	2058	683.333	0	796	35832
3.26	102.055	101.048	[M+H]+	TRUE	1-Aminocyclopropane-1-carboxylic acid	C4H7NO2	MoNA-export-LC-MS-MS_Positive_Mode.msp	59201.3	7614	108473	23637.3	160560	137111
3.26	406.146	405.139	[M+H]+	TRUE	3-(2,5-dioxo-3,4-dihydro-1H-1,4-benzodiazepin-3-yl)-N-[(3-phenyl-1,2,4-oxadiazol-5-yl)methyl]propanamide	C21H19N5O4	Bruker MetaboBASE Personal Library 3.0	1102	12314.7	2197.33	2226	2514	2772.67
3.26	310.175	309.168	[M+H]+	TRUE	Lys Tyr	C15H23N3O4	Bruker MetaboBASE Personal Library 3.0	6519.33	2574.67	6584	19334.7	29649.3	24669.3
3.26	224.092	223.085	[M+H]+	TRUE	N-ACETYL-TYROSINE	C11H13NO4	MoNA-export-LC-MS-MS_Positive_Mode.msp	239753	51769.3	2724	11054.7	16618.7	18128
3.26	318.131	317.124	[M+H]+	TRUE	Pro Asp Ser	C12H19N3O7	Bruker MetaboBASE Personal Library 3.0	5298	8845.33	30998.7	36434.7	12439.3	11065.3
3.27	148.097	147.089	[M+H]+	TRUE	4-Hydroxyisoleucine	C6H13NO3	Bruker MetaboBASE Personal Library 3.0	593492	27252.7	1.02489e+06	203625	1.4308e+06	1348338
3.27	184.106	183.099	[M+H]+	TRUE	Epinephrine	C9H13NO3	MoNA-export-LC-MS-MS_Positive_Mode.msp	5715.33	47414.7	4540	51483.3	6228	12004
3.27	288.11	287.103	[M+H]+	TRUE	N-(2-fluorophenyl)-2-methyl-1-oxo-3,4-dihydropyrrolo[1,2-a]pyrazine-3-carboxamide	C15H14FN3O2	Bruker MetaboBASE Personal Library 3.0	1087.33	8365.33	2081.33	4998.67	1742	2904.67
3.28	203.138	202.13	[M+H]+	TRUE	Leucyl-Alanine; AIF; CE10; CorrDec	C9H18N2O3	MoNA-export-LC-MS-MS_Positive_Mode.msp	1762	1554	1133.33	2659.33	936	29784.7
3.28	467.188	466.181	[M+H]+	TRUE	N-(3,4-difluorophenyl)-1-(6-phenyl-6,8-dihydro-5H-imidazo[5,1-c][1,4]oxazine-1-carbonyl)piperidine-4-carboxamide	C25H24F2N4O3	Bruker MetaboBASE Personal Library 3.0	672	39782.7	0	4272.67	415.333	1161.33
3.29	115.048	114.041	[M+H]+	TRUE	1-METHYL-HYDANTOIN	C4H6N2O2	MoNA-export-LC-MS-MS_Positive_Mode.msp	952	4854.67	4276.67	14903.3	8590.67	10330.7
3.3	218.138	217.131	[M+H]+	TRUE	Amino adipic acid diethyl ester	C10H19NO4	MoNA-export-LC-MS-MS_Positive_Mode.msp	30724.7	58000.7	3316	1208	2291.33	3561.33
3.3	142.05	141.043	[M+H]+	TRUE	Butenolide	C6H7NO3	MoNA-export-LC-MS-MS_Positive_Mode.msp	4360	88096.7	2259.33	21378	2962	13542
3.31	272.06	271.052	[M+H]+	TRUE	5-methyl-1-[4-(trifluoromethyl)phenyl]triazole-4-carboxylic acid	C11H8F3N3O2	Bruker MetaboBASE Personal Library 3.0	27305.3	319.333	0	1980.67	258.667	1900
3.31	166.073	165.066	[M+H]+	TRUE	6-Amino-1-methyl-1H-pyrazolo[3,4-d]pyrimidin-4(7H)-one	C6H7N5O	Bruker MetaboBASE Personal Library 3.0	42519.3	28876	81807.3	187358	63752.7	183091
3.31	246.145	245.137	[M+H]+	TRUE	Ile Asn	C10H19N3O4	Bruker MetaboBASE Personal Library 3.0	19082.7	142859	100077	15826	58858.7	31658.7
3.32	225.126	224.118	[M+H]+	TRUE	Nifenalol	C11H16N2O3	Bruker MetaboBASE Personal Library 3.0	1757.33	2609.33	3274	53954	1646	55412.7
3.33	232.12	231.113	[M+H]+	TRUE	Asn Val	C9H17N3O4	Bruker MetaboBASE Personal Library 3.0	22532	3451.33	686.667	4351.33	1782.67	3209.33
3.33	182.082	181.074	[M+H]+	TRUE	Tyrosine	C9H11NO3	MoNA-export-LC-MS-MS_Positive_Mode.msp	26522.7	75801.3	4502.67	15208.7	236253	12700
3.34	288.055	287.047	[M+H]+	TRUE	1-(3-methoxyphenyl)-5-(trifluoromethyl)triazole-4-carboxylic acid	C11H8F3N3O3	Bruker MetaboBASE Personal Library 3.0	122315	26714.7	399.333	1352.67	311.333	408.667
3.34	252.169	251.161	[M+H]+	TRUE	2-(3,5-dimethyl-1,2-oxazol-4-yl)-N-propan-2-ylpyrrolidine-1-carboxamide	C13H21N3O2	Bruker MetaboBASE Personal Library 3.0	895.333	632.667	1301.33	29952.7	1330	9102
3.35	211.117	210.11	[M+H]+	TRUE	7-acetyl-2-methyl-5,6,8,9-tetrahydro-[1,2,4]triazolo[4,3-d][1,4]diazepin-3-one	C9H14N4O2	Bruker MetaboBASE Personal Library 3.0	9603.33	8882	15014	31541.3	18280	4728
3.35	161.093	160.086	[M+H]+	TRUE	Asparagine ethyl ester	C6H12N2O3	MoNA-export-LC-MS-MS_Positive_Mode.msp	2854	194	5188.67	4112	3903.33	4774
3.35	290.135	289.128	[M+H]+	TRUE	Ophthalmic acid; AIF; CE10; MS2Dec	C11H19N3O6	MoNA-export-LC-MS-MS_Positive_Mode.msp	36476	7926	84093.3	27506	61301.3	13624
3.35	579.15	578.143	[M+H]+	TRUE	Procyanidin B2	C30H26O12	MoNA-export-LC-MS-MS_Positive_Mode.msp	1122	23828	92.6667	190	189.333	168
3.37	148.062	147.054	[M+H]+	TRUE	D-GLUTAMIC ACID	C5H9NO4	Bruker MetaboBASE Personal Library 3.0	23690.7	21714.7	21608	11601.3	20825.3	6792.67
3.38	259.093	258.085	[M+H]+	TRUE	5-Methyluridine	C10H14N2O6	MoNA-export-LC-MS-MS_Positive_Mode.msp	123783	370885	197937	30710	175919	0
3.38	282.12	281.113	[M+H]+	TRUE	N1-Methyladenosine; AIF; CE30; MS2Dec	C11H15N5O4	MoNA-export-LC-MS-MS_Positive_Mode.msp	51479.3	64658.7	66990	4806.67	61866.7	3297.33
3.39	218.118	217.111	[M+H]+	TRUE	N-DESISOPROPYLPROPRANOLOL	C13H15NO2	Bruker MetaboBASE Personal Library 3.0	5852	0	22381.3	17064.7	6852.67	5896
3.39	281.075	280.068	[M+H]+	TRUE	SULFAMETER	C11H12N4O3S	MoNA-export-LC-MS-MS_Positive_Mode.msp	19009.3	6826	19807.3	890	16610.7	0
3.4	188.094	187.086	[M+H]+	TRUE	3-hydroxy-C4-homoserine lactone	C8H13NO4	MoNA-export-LC-MS-MS_Positive_Mode.msp	8182	7294	6215.33	10992.7	6436.67	6016
3.4	226.073	225.066	[M+H]+	TRUE	HDMBOA (not validated, isomer of 868)	C10H11NO5	MoNA-export-LC-MS-MS_Positive_Mode.msp	8458	59156	7207.33	8341.33	4623.33	5709.33
3.4	319.135	318.128	[M+H]+	TRUE	N-(4-fluorophenyl)-2-(4-methylphenyl)imidazo[1,2-a]pyrazin-3-amine	C19H15FN4	Bruker MetaboBASE Personal Library 3.0	2365.33	64199.3	3092.67	4920.67	1735.33	2210.67
3.41	171.113	170.105	[M+H]+	TRUE	Levetiracetam	C8H14N2O2	Bruker MetaboBASE Personal Library 3.0	205656	210551	161737	278628	115065	276781
3.41	170.082	169.075	[M+H]+	TRUE	Pyridoxine	C8H11NO3	MoNA-export-LC-MS-MS_Positive_Mode.msp	77307.3	57420.7	9638	33087.3	109717	25384
3.41	217.119	216.112	[M+H]+	TRUE	Thr-Pro	C9H16N2O4	MoNA-Dipeptide_pos.msp	20562.7	35672	111811	26760	43544.7	18756.7
3.42	171.077	170.07	[M+H]+	TRUE	4-Hydroxybiphenyl	C12H10O	Bruker MetaboBASE Personal Library 3.0	25820.7	18638	17846	5398	27768	1937.33
3.42	120.067	119.059	[M+H]+	TRUE	Homoserine	C4H9NO3	MoNA-export-LC-MS-MS_Positive_Mode.msp	18822	2661.33	13472	34977.3	15152.7	53180.7
3.42	204.121	203.114	[M+H]+	TRUE	NCGC00380813-01!methyl 2-(2-hydroxypropanoylamino)-3-methylbutanoate	C9H17NO4	MoNA-export-LC-MS-MS_Positive_Mode.msp	5209.33	0	6320	33124.7	4116.67	38229.3
3.42	180.102	179.095	[M+H]+	TRUE	Nicotinic acid, butyl ester	C10H13NO2	Bruker MetaboBASE Personal Library 3.0	29358.7	22180.7	9623.33	9789.33	5008.67	3917.33
3.43	245.115	244.108	[M+H]+	TRUE	Glu-Pro	C10H16N2O5	MoNA-Dipeptide_pos.msp	26103.3	33892	52136	23047.3	26427.3	20055.3
3.43	274.098	273.091	[M+H]+	TRUE	L-Thyronine	C15H15NO4	Bruker MetaboBASE Personal Library 3.0	10148.7	0	3196	181822	4812	90879.3
3.45	316.148	315.141	[M+H]+	TRUE	Pro Glu Ala	C13H21N3O6	Bruker MetaboBASE Personal Library 3.0	2047.33	4634.67	1712.67	5219.33	1800	6159.33
3.45	158.092	157.085	[M+H]+	TRUE	V-PYRRO/NO	C6H11N3O2	Bruker MetaboBASE Personal Library 3.0	531897	367252	858383	1.73456e+06	696059	1546788
3.46	246.112	245.105	[M+H]+	TRUE	1-ethyl-4-(4-methoxyphenyl)pyrrole-2-carboxylic acid	C14H15NO3	Bruker MetaboBASE Personal Library 3.0	7804.67	6510	11968	8631.33	17234.7	6468
3.47	268.125	267.118	[M+H]+	TRUE	2-(4-fluorophenoxy)-N-[(1-hydroxycyclopentyl)methyl]acetamide	C14H18FNO3	Bruker MetaboBASE Personal Library 3.0	8146.67	193273	1368.67	5804	10669.3	7750.67
3.47	121.042	120.035	[M+H]+	TRUE	D(-)-Threose	C4H8O4	MoNA-export-LC-MS-MS_Positive_Mode.msp	2931.33	853.333	1391.33	2752	3753.33	6279.33
3.47	269.158	268.151	[M+H]+	TRUE	His Ile	C12H20N4O3	Bruker MetaboBASE Personal Library 3.0	10372.7	28138	39732	13676	35248.7	20098.7
3.47	462.217	461.21	[M+H]+	TRUE	N,N-diethyl-1,7-dimethyl-3-[(5-methyl-2-phenyl-1,3-oxazol-4-yl)methyl]-2,4-dioxopyrido[2,3-d]pyrimidine-5-carboxamide	C25H27N5O4	Bruker MetaboBASE Personal Library 3.0	656	2644.67	1522	15988.7	0	18498
3.48	184.06	183.053	[M+H]+	TRUE	3,5-Dihydroxyphenylglycine	C8H9NO4	MoNA-export-LC-MS-MS_Positive_Mode.msp	5634.67	2054.67	5255.33	7636.67	5514	5886
3.48	143.035	142.027	[M+H]+	TRUE	cis,cis-Muconic acid	C6H6O4	Bruker MetaboBASE Personal Library 3.0	2246.67	912	1501.33	1769.33	1146.67	14803.3
3.48	289.184	288.177	[M+H]+	TRUE	Lys Ala Ala	C12H24N4O4	Bruker MetaboBASE Personal Library 3.0	0	0	1349.33	18312.7	0	70439.3
3.49	202.18	201.173	[M+H]+	TRUE	4-Hydroxy-1-(2-hydroxyethyl)-2,2,6,6-tetramethylpiperidine	C11H23NO2	MoNA-export-LC-MS-MS_Positive_Mode.msp	191644	92992.7	221047	99064.7	211051	54988
3.49	334.09	333.083	[M+H]+	TRUE	5-(1,3-benzodioxol-5-yl)-3-(6-pyrazol-1-ylpyridin-3-yl)-1,2,4-oxadiazole	C17H11N5O3	Bruker MetaboBASE Personal Library 3.0	5747.33	106970	380.667	1318	718	0
3.5	302.136	301.129	[M+H]+	TRUE	ethyl 2-tert-butyl-5-(cyanomethoxy)-1-benzofuran-3-carboxylate	C17H19NO4	Bruker MetaboBASE Personal Library 3.0	4122.67	87937.3	4070	13136.7	5393.33	8475.33
3.5	367.17	366.163	[M+H]+	TRUE	propan-2-yl 6-methyl-2-oxo-4-(3-phenoxyphenyl)-3,4-dihydro-1H-pyrimidine-5-carboxylate	C21H22N2O4	Bruker MetaboBASE Personal Library 3.0	9876.67	4024	1630.67	3862.67	22643.3	3162
3.52	235.118	234.111	[M+H]+	TRUE	EPIRIZOLE	C11H14N4O2	Bruker MetaboBASE Personal Library 3.0	2343.33	3794	1601.33	3250	1691.33	395545
3.52	285.115	284.108	[M+H]+	TRUE	Glu His	C11H16N4O5	Bruker MetaboBASE Personal Library 3.0	1837.33	49898	4076	7188	1806	4344.67
3.52	254.077	253.07	[M+H]+	TRUE	NCGC00380299-01!3-hydroxy-4-(3-hydroxyphenyl)-1H-quinolin-2-one	C15H11NO3	MoNA-export-LC-MS-MS_Positive_Mode.msp	15863.3	8510.67	50216.7	44772	68004.7	28476.7
3.52	424.102	423.095	[M+H]+	TRUE	S-(1,2-DICARBOXYETHYL)GLUTATHIONE	C14H21N3O10S	Bruker MetaboBASE Personal Library 3.0	16312.7	1560.67	65105.3	444	45921.3	110.667
3.53	189.123	188.115	[M+H]+	TRUE	Ala Val	C8H16N2O3	Bruker MetaboBASE Personal Library 3.0	1916	1412	2572.67	7744	3898.67	45872
3.53	496.215	495.207	[M+H]+	TRUE	Gln Tyr Trp	C25H29N5O6	Bruker MetaboBASE Personal Library 3.0	459.333	103111	652	1545.33	476	1946.67
3.53	497.125	496.118	[M+H]+	TRUE	N-(6-ethoxy-1,3-benzothiazol-2-yl)-1-(3-oxo-4H-1,4-benzothiazine-2-carbonyl)piperidine-4-carboxamide	C24H24N4O4S2	Bruker MetaboBASE Personal Library 3.0	380	0	3816.67	190440	1622.67	8534
3.54	147.073	146.066	[M+H]+	TRUE	Glutamine	C5H10N2O3	MoNA-export-LC-MS-MS_Positive_Mode.msp	29532	10284	12572	24164	23850.7	14034.7
3.54	246.18	245.173	[M+H]+	TRUE	Val Lys	C11H23N3O3	Bruker MetaboBASE Personal Library 3.0	28031.3	5778.67	14096	18842	6316	4618.67
3.55	219.134	218.127	[M+H]+	TRUE	Ile Ser	C9H18N2O4	Bruker MetaboBASE Personal Library 3.0	46886.7	366719	147652	47588.7	146208	57533.3
3.56	151.09	150.083	[M+H]+	TRUE	3-Amino-4-methylbenzamide	C8H10N2O	MoNA-export-LC-MS-MS_Positive_Mode.msp	2833.33	2648	3870	33710.7	2086	63722.7
3.56	273.126	272.119	[M+H]+	TRUE	PYR_273.1235_11.5	C15H16N2O3	MoNA-export-LC-MS-MS_Positive_Mode.msp	7227.33	34332.7	2904	8185.33	2550.67	12984.7
3.56	156.107	155.1	[M+H]+	TRUE	SCOPOLINE	C8H13NO2	Bruker MetaboBASE Personal Library 3.0	2437.33	1724	3467.33	7296.67	6694.67	55634.7
3.56	205.119	204.111	[M+H]+	TRUE	Ser Val	C8H16N2O4	Bruker MetaboBASE Personal Library 3.0	72349.3	388114	130842	14344.7	105690	14518
3.57	241.155	240.147	[M+H]+	TRUE	1-[3-(morpholine-4-carbonyl)piperidin-1-yl]ethanone	C12H20N2O3	Bruker MetaboBASE Personal Library 3.0	5625.33	18723.3	21812.7	51929.3	8508.67	30372.7
3.57	144.102	143.095	[M+H]+	TRUE	1-Aminocyclohexanecarboxylic acid	C7H13NO2	Bruker MetaboBASE Personal Library 3.0	53344	23920.7	38283.3	66164	7674.67	20868
3.57	231.136	230.129	[M+H]+	TRUE	6-Acetamido-6-deoxy-castanospermine	C10H18N2O4	Bruker MetaboBASE Personal Library 3.0	11177.3	165657	9895.33	43771.3	15412	91696
3.58	114.091	113.084	[M+H]+	TRUE	1-Ethyl-2-pyrrolidinone	C6H11NO	Bruker MetaboBASE Personal Library 3.0	1812	1477.33	916.667	5217.33	4248.67	4235.33
3.58	240.17	239.163	[M+H]+	TRUE	7-(4-methylpiperazine-1-carbonyl)azepan-2-one	C12H21N3O2	Bruker MetaboBASE Personal Library 3.0	0	0	0	7976	0	102586
3.59	187.009	186.002	[M+H]+	TRUE	2-PHOSPHOGLYCERIC ACID	C3H7O7P	MoNA-export-LC-MS-MS_Positive_Mode.msp	42388.7	18212.7	518.667	544.667	286.667	201.333
3.6	172.1	171.093	[M+H]+	TRUE	1-Acetamidocyclopentanecarboxylic acid	C8H13NO3	Bruker MetaboBASE Personal Library 3.0	3082.67	5454.67	3451.33	1622	22616.7	13491.3
3.6	480.22	479.212	[M+H]+	TRUE	4-(6-oxo-1-phenylpyridazin-3-yl)-N-(3,4,5-trimethoxyphenyl)-1,4-diazepane-1-carboxamide	C25H29N5O5	Bruker MetaboBASE Personal Library 3.0	582	83620.7	678	1997.33	560.667	1860
3.6	173.138	172.13	[M+H]+	TRUE	4-Hydroxy-2,2,6,6-tetramethylpiperidin-1-yl)oxidanyl	C9H18NO2	Bruker MetaboBASE Personal Library 3.0	2993.33	878.667	1991.33	182881	207230	1.84658e+06
3.6	303.12	302.113	[M+H]+	TRUE	NCGC00380417-01!1-(2,4-dihydroxyphenyl)-2-(3,5-dimethoxyphenyl)propan-1-one	C17H18O5	MoNA-export-LC-MS-MS_Positive_Mode.msp	5630	7213.33	10520	12384	52060.7	3368
3.6	229.12	228.113	[M+H]+	TRUE	Proline-hydroxyproline	C10H16N2O4	MoNA-export-LC-MS-MS_Positive_Mode.msp	21594	42542.7	6626	15038.7	5913.33	17946.7
3.6	146.06	145.053	[M+H]+	TRUE	Quinolone	C9H7NO	MoNA-export-LC-MS-MS_Positive_Mode.msp	950	360	1284.67	1036.67	678	36155.3
3.61	320.145	319.138	[M+H]+	TRUE	(2-fluorophenyl)-[4-[(3-methyl-1,2,4-oxadiazol-5-yl)methoxy]piperidin-1-yl]methanone	C16H18FN3O3	Bruker MetaboBASE Personal Library 3.0	2539.33	12820	9345.33	40555.3	6560.67	5274
3.61	259.128	258.121	[M+H]+	TRUE	N-ethyl-7-fluoro-2,3-dihydro-1H-cyclopenta[b]quinoline-9-carboxamide	C15H15FN2O	Bruker MetaboBASE Personal Library 3.0	169864	463599	542651	293857	235717	216967
3.62	261.139	260.131	[M+H]+	TRUE	2,4-DIAMINO-5-(3,4-DIMETHOXYBENZYL)PYRIMIDINE	C13H16N4O2	Bruker MetaboBASE Personal Library 3.0	7128	17954.7	19191.3	15752.7	12478	14238
3.62	204.134	203.127	[M+H]+	TRUE	Crotamiton	C13H17NO	MoNA-export-LC-MS-MS_Positive_Mode.msp	633010	551072	7145.33	36781.3	11438.7	32420.7
3.62	190.071	189.064	[M+H]+, [M+H-H2O]+	TRUE	N-Acetyl-DL-glutamic acid	C7H11NO5	MoNA-export-LC-MS-MS_Positive_Mode.msp	212685	13180	4562	17762	6804	6334.67
3.62	173.092	172.084	[M+H]+	TRUE	Pro Gly	C7H12N2O3	Bruker MetaboBASE Personal Library 3.0	3348	3540.67	2806.67	5159.33	4582	2426.67
3.62	213.124	212.116	[M+H]+	TRUE	Prolylproline	C10H16N2O3	MoNA-export-LC-MS-MS_Positive_Mode.msp	17820	72250	145447	112503	77944.7	17324.7
3.63	123.094	122.086	[M+H]+	TRUE	4-(Dimethylamino)pyridine	C7H10N2	MoNA-export-LC-MS-MS_Positive_Mode.msp	11730.7	10832.7	2340	184307	1186.67	21932
3.63	200.103	199.096	[M+H]+	TRUE	Cevimeline	C10H17NOS	Bruker MetaboBASE Personal Library 3.0	2986.67	13704	8914.67	46414	31297.3	59920.7
3.63	193.098	192.091	[M+H]+	TRUE	trans-3-Hydroxycotinine	C10H12N2O2	MoNA-export-LC-MS-MS_Positive_Mode.msp	1670.67	3170.67	1734	6637.33	6055.33	137777
3.64	212.095	211.088	[M+H]+	TRUE	3-METHOXY-L-TYROSINE	C10H13NO4	Bruker MetaboBASE Personal Library 3.0	5401.33	36216	5904	13554	3206.67	4553.33
3.64	235.119	234.112	[M+H]+	TRUE	F16	C16H14N2	Bruker MetaboBASE Personal Library 3.0	31142	235507	74975.3	201961	93747.3	533469
3.64	260.195	259.188	[M+H]+	TRUE	Ile Lys	C12H25N3O3	Bruker MetaboBASE Personal Library 3.0	94405.3	219008	39220.7	32491.3	125166	7728.67
3.64	163.121	162.113	[M+H]+	TRUE	Phenylpiperazine	C10H14N2	Bruker MetaboBASE Personal Library 3.0	1266	4284	683.333	73320	560.667	90934.7
3.65	422.25	421.243	[M+H]+	TRUE	4-(4-phenylpiperazin-1-yl)-9-propylsulfonyl-1-oxa-9-azaspiro[5.5]undecane	C22H35N3O3S	Bruker MetaboBASE Personal Library 3.0	114.667	90459.3	36.6667	0	2310	0
3.65	227.138	226.131	[M+H]+	TRUE	7-(morpholine-4-carbonyl)azepan-2-one	C11H18N2O3	Bruker MetaboBASE Personal Library 3.0	25701.3	196384	26977.3	71476	12264.7	26483.3
3.65	189.123	188.116	[M+H]+	TRUE	Ala-Val	C8H16N2O3	MoNA-export-LC-MS-MS_Positive_Mode.msp	35850	799778	66152	48182	70976.7	23042.7
3.65	232.129	231.122	[M+H]+	TRUE	Asn-Val	C9H17N3O4	MoNA-Dipeptide_pos.msp	23373.3	91356	48198	19626.7	43369.3	17730.7
3.65	148.061	147.054	[M+H]+	TRUE	Glutamic acid	C5H9NO4	MoNA-export-LC-MS-MS_Positive_Mode.msp	25790.7	4654	4499.33	5642.67	3891.33	2030
3.65	255.136	254.129	[M+H]+	TRUE	MIDODRINE	C12H18N2O4	Bruker MetaboBASE Personal Library 3.0	1846	70642	1918.67	11062	3143.33	7091.33
3.65	230.186	229.179	[M+H]+	TRUE	N-butyl-4-(2-hydroxyethyl)piperazine-1-carboxamide	C11H23N3O2	Bruker MetaboBASE Personal Library 3.0	2524.67	0	52561.3	61068.7	42186	1.25739e+06
3.65	121.067	120.059	[M+H]+	TRUE	Phenylacetaldehyde	C8H8O	MoNA-export-LC-MS-MS_Positive_Mode.msp	1472.67	2595.33	660.667	2286.67	556	1.41111e+06
3.66	216.099	215.091	[M+H]+	TRUE	3-(2-Naphthyl)-D-alanine	C13H13NO2	MoNA-export-LC-MS-MS_Positive_Mode.msp	5440.67	2735.33	5440	79782	4952	25960
3.66	248.147	247.14	[M+H]+	TRUE	4-(6-ethyl-5-methyl-[1,2,4]triazolo[1,5-a]pyrimidin-7-yl)morpholine	C12H17N5O	Bruker MetaboBASE Personal Library 3.0	48230	110927	50138	63462	70332.7	41618.7
3.66	219.133	218.126	[M+H]+	TRUE	Leu Ser	C9H18N2O4	Bruker MetaboBASE Personal Library 3.0	62866.7	367677	130336	26363.3	81008	20957.3
3.66	185.125	184.118	[M+H]+	TRUE	menadione	C5H12N8	Bruker MetaboBASE Personal Library 3.0	1092	3747.33	1452.67	6106	2380.67	12635.3
3.67	288.202	287.195	[M+H]+	TRUE	Arg-Ile	C12H25N5O3	MoNA-Dipeptide_pos.msp	33294.7	162621	42869.3	21499.3	35930	27164
3.67	197.128	196.121	[M+H]+	TRUE	CHEBI:69439	C10H16N2O2	Bruker MetaboBASE Personal Library 3.0	2430.67	11528	1495.33	41215.3	1232.67	5304
3.67	247.129	246.122	[M+H]+	TRUE	Isoleucylaspartate	C10H18N2O5	MoNA-export-LC-MS-MS_Positive_Mode.msp	58687.3	359029	65494.7	66793.3	51280.7	54714
3.67	175.11	174.103	[M+H]+	TRUE	L-Arginine	C6H14N4O2	MoNA-export-LC-MS-MS_Positive_Mode.msp	62648.7	206105	53281.3	44437.3	53985.3	89836
3.67	274.097	273.089	[M+H]+	TRUE	N-(furan-2-ylmethyl)-2-(3-oxo-[1,2,4]triazolo[4,3-a]pyrimidin-2-yl)acetamide	C12H11N5O3	Bruker MetaboBASE Personal Library 3.0	3761.33	149723	2338.67	88970.7	1783.33	15613.3
3.68	332.076	331.069	[M+H]+	TRUE	DAMP	C10H14N5O6P	MoNA-export-LC-MS-MS_Positive_Mode.msp	3924.67	1236.67	5557.33	133449	19032	18518.7
3.68	233.148	232.141	[M+H]+, [M+H-H2O]+	TRUE	Leu-Thr	C10H20N2O4	MoNA-Dipeptide_pos.msp	60974.7	234587	79630	38924.7	78188.7	60658
3.69	220.137	219.129	[M+H]+	TRUE	(5-cyclopropyl-1H-pyrazol-3-yl)-piperidin-1-ylmethanone	C12H17N3O	Bruker MetaboBASE Personal Library 3.0	9666.67	18513.3	12241.3	5481.33	9218.67	2294
3.7	230.111	229.104	[M+H]+	TRUE	Pro Asn	C9H15N3O4	Bruker MetaboBASE Personal Library 3.0	16012.7	13618	51172.7	157136	111470	193811
3.72	436.147	435.14	[M+H]+	TRUE	[4-[(5-methoxy-1,3-benzothiazol-2-yl)oxy]piperidin-1-yl]-(2-phenyltriazol-4-yl)methanone	C22H21N5O3S	Bruker MetaboBASE Personal Library 3.0	2850.67	52158.7	1698	2186	1282	0
3.72	244.081	243.074	[M+H]+	TRUE	3-Nitro-N-(3-pyridinyl)benzamide	C12H9N3O3	Bruker MetaboBASE Personal Library 3.0	5127.33	5126.67	522	1144.67	902	802.667
3.73	150.077	149.07	[M+H]+	TRUE	3-Methyladenine	C6H7N5	Bruker MetaboBASE Personal Library 3.0	0	10032	3631.33	10982	0	49539.3
3.74	292.106	291.098	[M+H]+	TRUE	2-(4-methylphenyl)-4-pyridin-4-ylpyrimidine-5-carboxylic acid	C17H13N3O2	Bruker MetaboBASE Personal Library 3.0	1939.33	74052	1038.67	4428	1184.67	1262
3.74	301.143	300.136	[M+H]+	TRUE	2-(4-methylphenyl)-N-phenylimidazo[1,2-a]pyrimidin-3-amine	C19H16N4	Bruker MetaboBASE Personal Library 3.0	2676	85877.3	1310.67	3580	1149.33	1471.33
3.74	255.095	254.088	[M+H]+	TRUE	TG 100713	C12H10N6O	Bruker MetaboBASE Personal Library 3.0	2979.33	3614.67	3268	3892	21137.3	4205.33
3.75	423.197	422.19	[M+H]+	TRUE	1-[6-(4-fluorophenyl)pyridazin-3-yl]-N-[2-(6-oxopyridazin-1-yl)ethyl]piperidine-4-carboxamide	C22H23FN6O2	Bruker MetaboBASE Personal Library 3.0	1440.67	143685	470.667	5325.33	706	2549.33
3.75	259.109	258.102	[M+H]+	TRUE	AICA-riboside; AIF; CE0; MS2Dec	C9H14N4O5	MoNA-export-LC-MS-MS_Positive_Mode.msp	9606.67	16791.3	0	0	22242	0
3.75	184.107	183.099	[M+H]+	TRUE	Normetanephrine	C9H13NO3	MoNA-export-LC-MS-MS_Positive_Mode.msp	1098.67	2368	4159.33	8851.33	8624	10623.3
3.76	335.18	334.173	[M+H]+	TRUE	6-(Octahydroquinolin-1(2H)-ylsulfonyl)-1,2,3,4-tetrahydroquinoline	C18H26N2O2S	Bruker MetaboBASE Personal Library 3.0	2313.33	43346.7	1885.33	14340.7	1769.33	2656
3.76	132.102	131.094	[M+H]+	TRUE	L-Alloisoleucine	C6H13NO2	Bruker MetaboBASE Personal Library 3.0	2.01109e+06	2.1078e+06	2.21537e+06	2027780	2.27706e+06	2.02404e+06
3.77	248.077	247.07	[M+H]+	TRUE	2-(4-methoxyphenyl)-4,6-dihydrothieno[3,4-c]pyrazol-3-amine	C12H13N3OS	Bruker MetaboBASE Personal Library 3.0	1447.33	0	261.333	52060.7	0	10430
3.79	228.102	227.095	[M+H]+	TRUE	Deoxycytidine	C9H13N3O4	MoNA-export-LC-MS-MS_Positive_Mode.msp	2594.67	3654	4511.33	11037.3	3335.33	1832.67
3.8	201.089	200.082	[M+H]+	TRUE	2-(2,4-Hexadiynylidene)-1,6-dioxaspiro(4.4)non-3-ene	C13H12O2	Bruker MetaboBASE Personal Library 3.0	2636	2280.67	3110	12870	4195.33	6445.33
3.8	321.166	320.159	[M+H]+	TRUE	N-[4-(3,4-dihydro-1H-isoquinolin-2-yl)but-2-ynyl]butane-1-sulfonamide	C17H24N2O2S	Bruker MetaboBASE Personal Library 3.0	103884	88854	23359.3	23001.3	35779.3	7128
3.81	218.113	217.106	[M+H]+	TRUE	MLS002154027-01!Securinine5610-40-2	C13H15NO2	MoNA-export-LC-MS-MS_Positive_Mode.msp	7570	11939.3	4936	30318.7	11919.3	30509.3
3.82	313.175	312.167	[M+H]+	TRUE	[4-(2,6-dimethylphenyl)piperazin-1-yl]-(3-fluorophenyl)methanone	C19H21FN2O	Bruker MetaboBASE Personal Library 3.0	4246.67	2880.67	9816	7894	8732	11933.3
3.84	408.19	407.183	[M+H]+	TRUE	3-[3-(1,3-benzodioxol-5-yl)-1-phenylpyrazol-4-yl]-N-(3-methoxypropyl)propanamide	C23H25N3O4	Bruker MetaboBASE Personal Library 3.0	2216.67	20322	1104	3595.33	1330	2332.67
3.84	260.126	259.119	[M+H]+	TRUE	Gly Pro Ser	C10H17N3O5	Bruker MetaboBASE Personal Library 3.0	2994.67	11076	4047.33	18735.3	4098	8031.33
3.85	190.072	189.064	[M+H]+	TRUE	N-Acetyl-L-glutamic acid	C7H11NO5	Bruker MetaboBASE Personal Library 3.0	162302	123285	28943.3	29662.7	45643.3	17212
3.87	437.173	436.166	[M+H]+	TRUE	2-(3-fluorophenyl)-7-methyl-5-(2-morpholin-4-yl-2-oxoethyl)-3-pyrrol-1-ylpyrazolo[3,4-d]pyridazin-4-one	C22H21FN6O3	Bruker MetaboBASE Personal Library 3.0	1984.67	22018.7	814	1584	321.333	1842.67
3.88	464.177	463.169	[M+H]+	TRUE	5-[1-(4-methylphenyl)sulfonylpiperidin-3-yl]-3-[3-(2-methylpyrazol-3-yl)phenyl]-1,2,4-oxadiazole	C24H25N5O3S	Bruker MetaboBASE Personal Library 3.0	1149.33	0	242.667	1822.67	40495.3	53538.7
3.89	273.12	272.113	[M+H]+	TRUE	[1-(4-cyanobenzoyl)piperidin-4-yl] acetate	C15H16N2O3	Bruker MetaboBASE Personal Library 3.0	8016	18156	20620	5315.33	61627.3	2891.33
3.89	246.132	245.125	[M+H]+	TRUE	ACETYLTRYPTOPHANAMIDE	C13H15N3O2	Bruker MetaboBASE Personal Library 3.0	3308.67	1699.33	806.667	2097.33	546	2070
3.89	345.135	344.128	[M+H]+	TRUE	NCGC00380697-01_C19H20O6_(3R,5S,7'R)-5-(3-Furyl)-3'-hydroxy-7'-methyl-3',4,5,5',5a',7',8',8a'-octahydrospiro[furan-3,6'-naphtho[1,8-bc]furan]-2,2'(4'H)-dione	C19H20O6	MoNA-export-LC-MS-MS_Positive_Mode.msp	794.667	21340.7	540	2512.67	640	929.333
3.9	154.049	153.041	[M+H]+	TRUE	3-HYDROXYANTHRANILATE	C7H7NO3	MoNA-export-LC-MS-MS_Positive_Mode.msp	3434	28760	8494	41804	10120.7	22404.7
3.9	494.236	493.228	[M+H]+	TRUE	4-[1-(3,4-dimethylphenyl)-6-oxopyridazin-3-yl]-N-(3,4,5-trimethoxyphenyl)piperazine-1-carboxamide	C26H31N5O5	Bruker MetaboBASE Personal Library 3.0	152.667	20104.7	218	584	65.3333	392
3.9	371.146	370.138	[M+H]+	TRUE	5,7-dihydroxy-2-(4-hydroxy-3-methoxyphenyl)-6-(3-methylbut-2-enyl)-2,3-dihydrochromen-4-one	C21H22O6	MoNA-export-LC-MS-MS_Positive_Mode.msp	31594.7	16856	19321.3	34114.7	35312.7	20465.3
3.9	138.091	137.083	[M+H]+	TRUE	TYRAMINE	C8H11NO	MoNA-export-LC-MS-MS_Positive_Mode.msp	11314.7	1202	23389.3	157113	70568	217176
3.91	165.055	164.048	[M+H]+	TRUE	2-Hydroxycinnamic acid, predominantly trans	C9H8O3	MoNA-export-LC-MS-MS_Positive_Mode.msp	585283	56270	712255	587321	793061	961465
3.91	363.155	362.148	[M+H]+	TRUE	2-methylsulfanyl-N-(2-phenylethyl)-N-(pyridin-2-ylmethyl)benzamide	C22H22N2OS	Bruker MetaboBASE Personal Library 3.0	30783.3	7531.33	57012.7	42042.7	63476.7	79373.3
3.91	136.075	135.068	[M+H]+	TRUE	2-Phenylacetamide	C8H9NO	MoNA-export-LC-MS-MS_Positive_Mode.msp	352714	37915.3	438972	365005	492368	602696
3.91	229.119	228.112	[M+H]+	TRUE	H-Pro-Hyp-OH	C10H16N2O4	MoNA-export-LC-MS-MS_Positive_Mode.msp	4550.67	9967.33	17338.7	8467.33	6480	4635.33
3.91	182.081	181.074	[M+H]+	TRUE	L-Tyrosine	C9H11NO3	MoNA-export-LC-MS-MS_Positive_Mode.msp	1671470	210429	1965008	1.77097e+06	2.18007e+06	2.82544e+06
3.92	223.107	222.1	[M+H]+	TRUE	Phe Gly	C11H14N2O3	Bruker MetaboBASE Personal Library 3.0	9715.33	8048.67	11116.7	11035.3	11803.3	13797.3
3.93	486.148	485.141	[M+H]+	TRUE	Dibutyrylcyclic GMP	C18H24N5O9P	Bruker MetaboBASE Personal Library 3.0	458	0	13843.3	28328	12416.7	53549.3
3.93	226.109	225.102	[M+H]+	TRUE	N-ethyl-2-pyrrolidin-1-yl-1,3-thiazole-4-carboxamide	C10H15N3OS	Bruker MetaboBASE Personal Library 3.0	74022	27661.3	2140	32240.7	115981	41706
3.94	221.094	220.087	[M+H]+	TRUE	Ala-Met	C8H16N2O3S	MoNA-Dipeptide_pos.msp	14138.7	15038.7	12002.7	9060	11439.3	19327.3
3.94	234.112	233.105	[M+H]+	TRUE	Gln Ser	C8H15N3O5	Bruker MetaboBASE Personal Library 3.0	3265.33	7995.33	4566.67	5533.33	2528	2424.67
3.94	268.124	267.117	[M+H]+	TRUE	N-[5-[2-(1,3-Dioxolan-2-yl)ethyl]-6-methyl-4-oxo-1H-pyrimidin-2-yl]acetamide	C12H17N3O4	Bruker MetaboBASE Personal Library 3.0	1136.67	49275.3	882.667	2055.33	206.667	2244
3.95	237.137	236.13	[M+H]+	TRUE	3,3-dimethyl-4-(1-methylpyrazole-3-carbonyl)piperazin-2-one	C11H16N4O2	Bruker MetaboBASE Personal Library 3.0	1558	14912.7	2104	2279.33	1715.33	890.667
3.96	320.148	319.14	[M+H]+	TRUE	Ala Thr Glu	C12H21N3O7	Bruker MetaboBASE Personal Library 3.0	0	4318	373.333	2162	464.667	814
3.96	260.16	259.153	[M+H]+	TRUE	Ile Gln	C11H21N3O4	Bruker MetaboBASE Personal Library 3.0	49914.7	386523	51550.7	15007.3	37124	8724.67
3.97	172.108	171.101	[M+H]+	TRUE	6-(1-Methylethyl)quinoline	C12H13N	Bruker MetaboBASE Personal Library 3.0	43774.7	8134	4330.67	11684	1624	664
3.97	233.114	232.107	[M+H]+	TRUE	Asp-Val	C9H16N2O5	MoNA-Dipeptide_pos.msp	53494	82184	29808.7	25998.7	21189.3	10422.7
3.97	253.119	252.112	[M+H]+	TRUE	ethyl N-[2-(ethoxycarbonylamino)phenyl]carbamate	C12H16N2O4	Bruker MetaboBASE Personal Library 3.0	394	14572.7	366.667	23641.3	664.667	19131.3
3.98	248.135	247.128	[M+H]+	TRUE	N-cyclopentyl-1-oxo-3,4-dihydro-2H-pyrrolo[1,2-a]pyrazine-3-carboxamide	C13H17N3O2	Bruker MetaboBASE Personal Library 3.0	4380.67	55590.7	5913.33	7426.67	3575.33	504
3.99	254.187	253.18	[M+H]+	TRUE	5-oxo-1-piperidin-4-yl-N-propan-2-ylpyrrolidine-2-carboxamide	C13H23N3O2	Bruker MetaboBASE Personal Library 3.0	46.6667	123197	0	94.6667	34	788
4.01	320.091	319.084	[M+H]+	TRUE	(1R,9S)-12-(4-fluorobenzenesulfonyl)-4,6,12-triazatricyclo[7.2.1.0Ã‚Â²,Ã Â¿Â·]dodeca-2(7),3,5-triene	C15H14FN3O2S	Bruker MetaboBASE Personal Library 3.0	69291.3	1854.67	564.667	0	374.667	250.667
4.02	286.103	285.096	[M+H]+	TRUE	methyl 5-(4-fluorophenyl)-7-methylpyrazolo[1,5-a]pyrimidine-2-carboxylate	C15H12FN3O2	Bruker MetaboBASE Personal Library 3.0	22352.7	2325.33	287.333	427.333	360	802.667
4.02	250.127	249.12	[M+H]+	TRUE	N,N-diethyl-2-(3-oxo-[1,2,4]triazolo[4,3-a]pyrimidin-2-yl)acetamide	C11H15N5O2	Bruker MetaboBASE Personal Library 3.0	7540	6168.67	9286	17430.7	2439.33	5179.33
4.04	464.19	463.182	[M+H]+	TRUE	Ala Ser Glu Ala Ser	C17H29N5O10	Bruker MetaboBASE Personal Library 3.0	687.333	7858	672	29579.3	6154.67	7222
4.05	263.195	262.188	[M+H]+	TRUE	3-methoxy-2-(3-methylbut-2-enyl)-5-pentylphenol	C17H26O2	MoNA-export-LC-MS-MS_Positive_Mode.msp	8341.33	12973.3	9399.33	6638.67	9163.33	7407.33
4.05	132.102	131.094	[M+H]+	TRUE	Leucine	C6H13NO2	MoNA-export-LC-MS-MS_Positive_Mode.msp	1.95214e+06	2236948	2.07549e+06	1.91253e+06	2.09122e+06	1741246
4.05	257.147	256.14	[M+H]+	TRUE	N-(4-methylphenyl)-3,4,6,7-tetrahydroimidazo[4,5-c]pyridine-5-carboxamide	C14H16N4O	Bruker MetaboBASE Personal Library 3.0	1520	8866	754	12966.7	669.333	7940.67
4.06	275.113	274.106	[M+H]+	TRUE	2-(naphthalen-1-yloxymethyl)-1H-benzimidazole	C18H14N2O	Bruker MetaboBASE Personal Library 3.0	0	8036.67	326	3717.33	158.667	2634.67
4.06	367.137	366.129	[M+H]+	TRUE	N-{2-[5-(6-methoxyindol-2-yl)-1,2,4-oxadiazol-3-yl]ethyl}-N-methylfuran-2-carboxamide	C19H18N4O4	Bruker MetaboBASE Personal Library 3.0	32906.7	1792.67	674	5737.33	616	5092
4.07	255.073	254.066	[M+H]+	TRUE	7,2'-Dihydroxyflavone	C15H10O4	MoNA-export-LC-MS-MS_Positive_Mode.msp	122188	88834.7	0	3076	121.333	0
4.07	348.071	347.064	[M+H]+	TRUE	Adenosine 3'-monophosphate	C10H14N5O7P	Bruker MetaboBASE Personal Library 3.0	5160	4209.33	262452	57985.3	58335.3	29520.7
4.07	390.177	389.17	[M+H]+	TRUE	Ala His Tyr	C18H23N5O5	Bruker MetaboBASE Personal Library 3.0	7404.67	3960	6413.33	4138	12887.3	2854
4.07	204.065	203.058	[M+H]+	TRUE	INDOLE-3-PYRUVIC ACID	C11H9NO3	MoNA-export-LC-MS-MS_Positive_Mode.msp	4826.67	0	9824.67	3083.33	10943.3	0
4.09	340.196	339.189	[M+H]+	TRUE	Ala Ile His	C15H25N5O4	Bruker MetaboBASE Personal Library 3.0	9136.67	40031.3	15157.3	3496	28970.7	2690.67
4.1	233.115	232.108	[M+H]+	TRUE	Asp Val	C9H16N2O5	Bruker MetaboBASE Personal Library 3.0	11846.7	10048.7	13165.3	11328.7	10100.7	5709.33
4.11	183.084	182.077	[M+H]+	TRUE	Sorbitol	C6H14O6	MoNA-export-LC-MS-MS_Positive_Mode.msp	234021	6746.67	114930	243785	306289	130040
4.13	218.108	217.101	[M+H]+	TRUE	4-(3-fluorophenyl)-4,5,6,7-tetrahydro-1H-imidazo[4,5-c]pyridine	C12H12FN3	Bruker MetaboBASE Personal Library 3.0	7100	15206	2966	6245.33	3612.67	34623.3
4.15	386.167	385.16	[M+H]+	TRUE	7-ethyl-N-(2-morpholin-4-ylethyl)-2-thiophen-2-ylpyrazolo[1,5-a]pyrimidine-5-carboxamide	C19H23N5O2S	Bruker MetaboBASE Personal Library 3.0	5400	14027.3	575.333	2649.33	384	2715.33
4.18	305.168	304.16	[M+H]+	TRUE	2,2'-(1,5-Pentanediyl)bis(1H-benzimidazole)	C19H20N4	Bruker MetaboBASE Personal Library 3.0	822.667	2342.67	12338	16714	1053.33	3452.67
4.18	220.082	219.075	[M+H]+	TRUE	O-Succinylhomoserine	C8H13NO6	MoNA-export-LC-MS-MS_Positive_Mode.msp	6794.67	5907.33	433.333	7204.67	198.667	2732.67
4.19	246.105	245.098	[M+H]+	TRUE	N-cyclopropyl-3-(4-fluorophenyl)-1H-pyrazole-5-carboxamide	C13H12FN3O	Bruker MetaboBASE Personal Library 3.0	0	7160	738.667	2570	0	767.333
4.2	215.139	214.132	[M+H]+	TRUE	Pro Val	C10H18N2O3	Bruker MetaboBASE Personal Library 3.0	2252	231516	2394	21300.7	3588.67	5352
4.21	364.158	363.15	[M+H]+	TRUE	(3S,4S)-1-[3-(3-methoxy-1,2-oxazol-5-yl)propanoyl]-N-methyl-4-(3-methyl-1,2,4-oxadiazol-5-yl)pyrrolidine-3-carboxamide	C16H21N5O5	Bruker MetaboBASE Personal Library 3.0	2525.33	5620.67	3674	3100	6032.67	5611.33
4.21	244.083	243.076	[M+H]+	TRUE	4-chloro-5-[2-(1,3-dioxolan-2-yl)ethyl]-6-methylpyrimidin-2-amine	C10H14ClN3O2	Bruker MetaboBASE Personal Library 3.0	4012	10108	2460	1497.33	1772.67	912
4.21	238.094	237.086	[M+H]+	TRUE	Sepiapterin	C9H11N5O3	Bruker MetaboBASE Personal Library 3.0	339607	405479	781.333	2947.33	516	1905.33
4.22	338.146	337.138	[M+H]+	TRUE	Talampanel	C19H19N3O3	Bruker MetaboBASE Personal Library 3.0	2258	3404	10310.7	4349.33	3158	1851.33
4.23	317.17	316.163	[M+H]+	TRUE	N-cyclohexyl-3-[3-(4-fluorophenyl)-1,2-oxazol-4-yl]propanamide	C18H21FN2O2	Bruker MetaboBASE Personal Library 3.0	2553.33	13986.7	2100	9365.33	1080	6692
4.24	247.079	246.072	[M+H]+	TRUE	propyl 2,5-dimethyl-1,1-dioxo-1,2,6-thiadiazine-4-carboxylate	C9H14N2O4S	Bruker MetaboBASE Personal Library 3.0	2318.67	7086	1523.33	1547.33	18668	1018.67
4.24	488.234	487.226	[M+H]+	TRUE	Val Ser Gly Pro Glu	C20H33N5O9	Bruker MetaboBASE Personal Library 3.0	1012.67	3720.67	9710.67	18541.3	212.667	474.667
4.31	198.077	197.07	[M+H]+	TRUE	1H-1,2,3-Triazolo[4,5-c]pyridine, 1-(4-pyridinyl)-	C10H7N5	Bruker MetaboBASE Personal Library 3.0	1403.33	14722.7	1150	3167.33	765.333	3420
4.32	313.141	312.134	[M+H]+	TRUE	methyl 2-ethyl-9-methoxy-1-oxo-3,4-dihydrophenanthrene-2-carboxylate	C19H20O4	Bruker MetaboBASE Personal Library 3.0	0	54518	0	5636.67	0	6260
4.34	263.16	262.152	[M+H]+	TRUE	4-[3-(pyrrolidine-1-carbonyl)pyrrolidin-1-yl]-1H-pyridazin-6-one	C13H18N4O2	Bruker MetaboBASE Personal Library 3.0	3470	6087.33	3758	18933.3	4235.33	14157.3
4.35	203.103	202.096	[M+H]+	TRUE	Pro Ser	C8H14N2O4	Bruker MetaboBASE Personal Library 3.0	39575.3	15028	4405.33	33766.7	4440.67	36803.3
4.35	319.185	318.177	[M+H]+	TRUE	Ubiquinone (Q2)	C19H26O4	Bruker MetaboBASE Personal Library 3.0	6332.67	30599.3	2728	7058.67	0	0
4.36	212.049	211.042	[M+H]+	TRUE	6(5H)-Phenanthridinethione	C13H9NS	Bruker MetaboBASE Personal Library 3.0	19334.7	7098.67	428.667	1228	444.667	2450.67
4.37	384.184	383.177	[M+H]+	TRUE	3-phenyl-5-[2-(4-phenylpiperazin-1-yl)pyridin-3-yl]-1,2,4-oxadiazole	C23H21N5O	Bruker MetaboBASE Personal Library 3.0	1116	15802	457.333	1465.33	426.667	1935.33
4.4	376.171	375.164	[M+H]+	TRUE	Glu Asp Ile	C15H25N3O8	Bruker MetaboBASE Personal Library 3.0	47000	64483.3	38014.7	16130.7	41002.7	11928
4.41	330.06	329.053	[M+H]+	TRUE	Adenosine 3',5'-cyclic monophosphate	C10H12N5O6P	MoNA-export-LC-MS-MS_Positive_Mode.msp	20828.7	1476.67	34863.3	620	115625	432.667
4.41	267.059	266.052	[M+H]+	TRUE	ethyl 1-(6-chloropyridazin-3-yl)-5-methylpyrazole-4-carboxylate	C11H11ClN4O2	Bruker MetaboBASE Personal Library 3.0	24124	14806	18823.3	8157.33	18514	5277.33
4.41	113.035	112.027	[M+H]+	TRUE	Uracil	C4H4N2O2	MoNA-export-LC-MS-MS_Positive_Mode.msp	87980.7	174895	66194	49638.7	77322	45858.7
4.41	245.077	244.07	[M+H]+, [M+K]+	TRUE	Uridine	C9H12N2O6	MoNA-export-LC-MS-MS_Positive_Mode.msp	122245	289866	74224	49773.3	87300	41231.3
4.43	258.03	257.023	[M+H]+	TRUE	AS-605240	C12H7N3O2S	Bruker MetaboBASE Personal Library 3.0	9756.67	11495.3	0	225.333	0	242.667
4.44	164.074	163.067	[M+H]+	TRUE	L-beta-homomethionine-HCl	C6H13NO2S	MoNA-export-LC-MS-MS_Positive_Mode.msp	9874.67	24598	412.667	4910.67	1319.33	4807.33
4.46	204.13	203.123	[M+H]+	TRUE	Lys Gly	C8H17N3O3	Bruker MetaboBASE Personal Library 3.0	5079.33	3178	627.333	2073.33	607.333	0
4.51	288.118	287.111	[M+H]+	TRUE	Asp Pro Gly	C11H17N3O6	Bruker MetaboBASE Personal Library 3.0	2242.67	9617.33	9162.67	22451.3	22848	20370
4.51	289.134	288.126	[M+H]+	TRUE	PIROMIDIC ACID	C14H16N4O3	Bruker MetaboBASE Personal Library 3.0	904	14860	1725.33	7268	2486.67	5367.33
4.53	335.057	334.049	[M+H]+	TRUE	NICOTINAMIDE MONONUCLEOTIDE	C11H15N2O8P	MoNA-export-LC-MS-MS_Positive_Mode.msp	5545.33	39.3333	346.667	0	8771.33	280.667
4.54	265.085	264.078	[M+H]+	TRUE	Glutamyl-S-methylcysteine	C9H16N2O5S	MoNA-export-LC-MS-MS_Positive_Mode.msp	18684	3324.67	168	956	1392	324
4.55	437.161	436.154	[M+H]+	TRUE	2-[2-(3,4-dimethoxyphenyl)-4-oxopyrazolo[1,5-a]pyrazin-5-yl]-N-(3-fluoro-4-methylphenyl)acetamide	C23H21FN4O4	Bruker MetaboBASE Personal Library 3.0	218	10730	206.667	1409.33	312	921.333
4.55	276.151	275.144	[M+H]+	TRUE	Glu Lys	C11H21N3O5	Bruker MetaboBASE Personal Library 3.0	0	4436.67	325.333	5846.67	521.333	25494
4.55	326.126	325.118	[M+H]+	TRUE	JNJ-10198409	C18H16FN3O2	Bruker MetaboBASE Personal Library 3.0	1224	17817.3	444.667	2548.67	1592.67	2746.67
4.56	169.096	168.089	[M+H]+	TRUE	2-ethyl-6-(methoxymethyl)-1H-pyrimidin-4-one	C8H12N2O2	Bruker MetaboBASE Personal Library 3.0	2606	1508	1144.67	6262.67	1112.67	82124
4.56	258.108	257.101	[M+H]+	TRUE	Glycerophosphocholine	C8H20NO6P	Bruker MetaboBASE Personal Library 3.0	1275.33	9355.33	1505.33	6278	3433.33	3778
4.58	173.046	172.038	[M+H]+	TRUE	3-DEHYDROSHIKIMATE	C7H8O5	MoNA-export-LC-MS-MS_Positive_Mode.msp	13430.7	21967.3	3196.67	4988	477.333	459.333
4.58	280.173	279.166	[M+H]+	TRUE	Etamiphylline	C13H21N5O2	MoNA-export-LC-MS-MS_Positive_Mode.msp	5034.67	0	1458.67	4910.67	11010.7	11532.7
4.61	383.155	382.147	[M+H]+	TRUE	N-[(3-chlorophenyl)methyl]-1-[4-(cyclopropanecarbonylamino)phenyl]cyclobutane-1-carboxamide	C22H23ClN2O2	Bruker MetaboBASE Personal Library 3.0	565.333	3678.67	592	1448	312.667	1262
4.61	344.135	343.128	[M+H]+	TRUE	N-Fructosyl tyrosine	C15H21NO8	MoNA-export-LC-MS-MS_Positive_Mode.msp	1868	18287.3	1107.33	5554.67	5960	9378
4.62	362.087	361.08	[M+H]+	TRUE	N-(3-chloro-4-methoxyphenyl)-2,4-dimethyl-3-oxopyrido[3,2-b][1,4]oxazine-2-carboxamide	C17H16ClN3O4	Bruker MetaboBASE Personal Library 3.0	322	0	238	2118	329.333	7266
4.64	113.059	112.052	[M+H]+	TRUE	1,2-Cyclohexanedione	C6H8O2	MoNA-export-LC-MS-MS_Positive_Mode.msp	4812	0	2920.67	6074	14510	24314
4.66	234.077	233.069	[M+H]+	TRUE	1-cyclopropylsulfonylpiperidine-4-carboxylic acid	C9H15NO4S	Bruker MetaboBASE Personal Library 3.0	1900	2564.67	9041.33	1480	3146	2160.67
4.66	189.124	188.116	[M+H]+	TRUE	Glycylleucine	C8H16N2O3	MoNA-export-LC-MS-MS_Positive_Mode.msp	27302	23778	9218	12106.7	6782.67	3577.33
4.66	231.098	230.091	[M+H]+	TRUE	Kawain	C14H14O3	MoNA-export-LC-MS-MS_Positive_Mode.msp	11214	52682	8903.33	21924	8087.33	15271.3
4.66	323.064	322.057	[M+H]+	TRUE	THYMIDINE-MONOPHOSPHATE	C10H15N2O8P	MoNA-export-LC-MS-MS_Positive_Mode.msp	2028.67	0	4636	37594.7	6973.33	1604.67
4.67	237.087	236.08	[M+H]+	TRUE	2-Ethylanthracene-9,10-dione	C16H12O2	Bruker MetaboBASE Personal Library 3.0	8977.33	87055.3	3512	14458.7	3140.67	10369.3
4.67	86.0605	85.0535	[M+H]+, [M+Na]+	TRUE	2-Pyrrolidinone	C4H7NO	Bruker MetaboBASE Personal Library 3.0	90505.3	237462	5183.33	53531.3	2206	14361.3
4.67	316.099	315.092	[M+H]+	TRUE	6-benzoyl-2-methylbenzo[de]isoquinoline-1,3-dione	C20H13NO3	Bruker MetaboBASE Personal Library 3.0	842	30132	717.333	671.333	737.333	0
4.68	166.065	165.058	[M+H]+	TRUE	4-Hydroxy-6-methyl-1H-pyrazolo[3,4-b]pyridin-3(2H)-one	C7H7N3O2	Bruker MetaboBASE Personal Library 3.0	1439.33	1352.67	6347.33	8187.33	6356	6756.67
4.68	378.081	377.074	[M+H]+	TRUE	N-(1,3-benzodioxol-5-ylmethyl)-3-thiophen-3-ylimidazo[1,2-a]pyridine-2-carboxamide	C20H15N3O3S	Bruker MetaboBASE Personal Library 3.0	14626.7	0	3637.33	8047.33	20708.7	1442
4.69	214.12	213.113	[M+H]+	TRUE	Octhilinone	C11H19NOS	Bruker MetaboBASE Personal Library 3.0	24060.7	6253.33	4316.67	5878	2811.33	1834
4.7	219.093	218.086	[M+H]+	TRUE	Glu Ala	C8H14N2O5	Bruker MetaboBASE Personal Library 3.0	29644	7498.67	1829.33	2488	884.667	2924
4.71	211.083	210.076	[M+H]+	TRUE	1,3,7-Trimethyluric acid	C8H10N4O3	MoNA-export-LC-MS-MS_Positive_Mode.msp	15108.7	7772	688.667	1038.67	509.333	821.333
4.73	450.162	449.155	[M+H]+	TRUE	N-(2-methoxyphenyl)-3,5-dimethyl-1-[6-(4-methylphenyl)pyridazin-3-yl]pyrazole-4-sulfonamide	C23H23N5O3S	Bruker MetaboBASE Personal Library 3.0	518.667	289288	120	1152.67	159.333	1022.67
4.74	146.118	145.11	[M+H]+	TRUE	N,N-dimethyl-L-Valine	C7H15NO2	Bruker MetaboBASE Personal Library 3.0	1780	13752	624.667	13029.3	332	19405.3
4.74	337.164	336.157	[M+H]+	TRUE	N-[1-(3-methyl-1,2,4-oxadiazol-5-yl)cyclohexyl]quinoline-2-carboxamide	C19H20N4O2	Bruker MetaboBASE Personal Library 3.0	160	21754	147.333	1404.67	349.333	2286.67
4.76	158.082	157.075	[M+H]+	TRUE	Acetylproline	C7H11NO3	MoNA-export-LC-MS-MS_Positive_Mode.msp	11181.3	4238	6379.33	30386	2617.33	23795.3
4.77	240.09	239.082	[M+H]+	TRUE	NCGC00381349-01_C11H13NO5_1H-Pyrrole-3-propanoic acid, 5-acetyl-4-(carboxymethyl)-	C11H13NO5	MoNA-export-LC-MS-MS_Positive_Mode.msp	2664.67	3575.33	2229.33	47868	2658.67	51566.7
4.79	255.099	254.091	[M+H]+	TRUE	Fenbufen	C16H14O3	Bruker MetaboBASE Personal Library 3.0	1724	36742	919.333	6082.67	550	2918.67
4.79	246.137	245.13	[M+H]+	TRUE	Val Gln	C10H19N3O4	Bruker MetaboBASE Personal Library 3.0	1311.33	5154.67	1132.67	2915.33	1297.33	2781.33
4.8	314.125	313.118	[M+H]+	TRUE	6-(4-methoxyphenyl)-3-(3-methyl-1,2,4-oxadiazol-5-yl)-6,7-dihydro-4H-triazolo[5,1-c][1,4]oxazine	C15H15N5O3	Bruker MetaboBASE Personal Library 3.0	32820	4802	11908	19278.7	858.667	2348
4.81	194.083	193.076	[M+H]+	TRUE	3-Methylhippuric acid	C10H11NO3	MoNA-export-LC-MS-MS_Positive_Mode.msp	2579.33	27094.7	1423.33	7777.33	1444	7924.67
4.85	208.084	207.077	[M+H]+	TRUE	N-ethyl-3-(2-fluorophenyl)-1,2,4-oxadiazol-5-amine	C10H10FN3O	Bruker MetaboBASE Personal Library 3.0	1178	401431	858.667	2855.33	622.667	1653.33
4.85	256.092	255.085	[M+H]+	TRUE	Pranoprofen	C15H13NO3	Bruker MetaboBASE Personal Library 3.0	105467	6117.33	337523	32100.7	188438	68152.7
4.85	234.147	233.14	[M+H]+	TRUE	Ser Lys	C9H19N3O4	Bruker MetaboBASE Personal Library 3.0	3397.33	4182	2520.67	0	2369.33	1676
4.86	212.093	211.085	[M+H]+	TRUE	PP3	C11H9N5	Bruker MetaboBASE Personal Library 3.0	2180.67	27567.3	1118	3276	1112.67	2666
4.88	300.167	299.159	[M+H]+	TRUE	5-(3-methylphenyl)-N-(1-methylpiperidin-4-yl)-1,3-oxazole-4-carboxamide	C17H21N3O2	Bruker MetaboBASE Personal Library 3.0	0	43808	0	0	139.333	894.667
4.88	330.163	329.156	[M+H]+	TRUE	Pro Val Asp	C14H23N3O6	Bruker MetaboBASE Personal Library 3.0	534	44782	804.667	3492.67	590	2837.33
4.88	164.057	163.05	[M+H]+	TRUE	Pterin	C6H5N5O	MoNA-export-LC-MS-MS_Positive_Mode.msp	1168.67	428.667	3097.33	277585	4054	179935
4.9	147.066	146.059	[M+H]+	TRUE	3-METHYGLUTARIC ACID	C6H10O4	MoNA-export-LC-MS-MS_Positive_Mode.msp	12530.7	4254	4680	2618	4353.33	1482.67
4.91	231.096	230.089	[M+H]+	TRUE	2-Acetyl-5-tetrahydroxybutyl Imidazole	C9H14N2O5	Bruker MetaboBASE Personal Library 3.0	3654.67	11769.3	2228	4563.33	2260	6044.67
4.91	154.087	153.08	[M+H]+	TRUE	OCTOPAMINE	C8H11NO2	MoNA-export-LC-MS-MS_Positive_Mode.msp	1180.67	29350	1528.67	2301.33	1698.67	2927.33
4.91	279.139	278.132	[M+H]+	TRUE	Oxadixyl	C14H18N2O4	MoNA-export-LC-MS-MS_Positive_Mode.msp	805.333	57593.3	963.333	2717.33	762.667	1262.67
4.92	260.158	259.151	[M+H]+	TRUE	Ala Val Ala	C11H21N3O4	Bruker MetaboBASE Personal Library 3.0	3763.33	51178	3360.67	0	6330.67	5696.67
4.92	303.163	302.156	[M+H]+	TRUE	Gly Leu Asn	C12H22N4O5	Bruker MetaboBASE Personal Library 3.0	1518	15856.7	2818.67	3920.67	9773.33	4226.67
4.93	294.153	293.146	[M+H]+	TRUE	2-cyclohexylsulfanyl-N-(4-ethoxyphenyl)acetamide	C16H23NO2S	Bruker MetaboBASE Personal Library 3.0	1763.33	1097102	1751.33	3552.67	871.333	2690.67
4.93	484.117	483.11	[M+H]+	TRUE	Nicergoline	C24H26BrN3O3	MoNA-export-LC-MS-MS_Positive_Mode.msp	1324.67	96	6761.33	451.333	7844.67	284.667
4.94	307.083	612.152	[M+H+H]2+, [M+H]+	TRUE	Glutathione disulfide	C20H32N6O12S2	MoNA-export-LC-MS-MS_Positive_Mode.msp	65625.3	1950.67	368639	12804	421907	2762.67
4.94	181.064	180.057	[M+H]+	TRUE	Nicotinuric acid; AIF; CE10; MS2Dec	C8H8N2O3	MoNA-export-LC-MS-MS_Positive_Mode.msp	1329.33	4895.33	2297.33	7648.67	1939.33	3402
4.96	215.067	214.06	[M+H]+	TRUE	3-Phenoxybenzoic acid	C13H10O3	MoNA-export-LC-MS-MS_Positive_Mode.msp	11582	5474.67	342.667	0	345.333	337.333
4.96	216.095	215.087	[M+H]+	TRUE	FK-409	C8H13N3O4	Bruker MetaboBASE Personal Library 3.0	852.667	3633.33	1584.67	4090.67	3192.67	3666.67
4.96	233.095	232.088	[M+H]+	TRUE	Nalidixic acid	C12H12N2O3	Bruker MetaboBASE Personal Library 3.0	20852	5290	0	0	407.333	0
4.97	276.149	275.142	[M+H]+	TRUE	[2-(5-methyl-1,3,4-oxadiazol-2-yl)azepan-1-yl]-(1H-pyrazol-4-yl)methanone	C13H17N5O2	Bruker MetaboBASE Personal Library 3.0	2736.67	308204	2280	7642	2482.67	29882
4.97	362.158	361.15	[M+H]+	TRUE	Asp Val Glu	C14H23N3O8	Bruker MetaboBASE Personal Library 3.0	2066.67	10862.7	1022.67	3110	2582.67	3294.67
4.97	205.083	204.075	[M+H]+	TRUE	Asp-Ala	C7H12N2O5	MoNA-Dipeptide_pos.msp	4494.67	3249.33	2824	5070.67	6969.33	4842.67
4.97	253.12	252.112	[M+H]+	TRUE	Palythazine	C12H16N2O4	MoNA-export-LC-MS-MS_Positive_Mode.msp	1062	56316.7	957.333	4072	317.333	2544
4.97	327.123	326.116	[M+H]+	TRUE	SAPPANONE A TRIMETHYL ETHER	C19H18O5	Bruker MetaboBASE Personal Library 3.0	1548	15466.7	691.333	3393.33	0	1514.67
5	210.085	209.078	[M+H]+	TRUE	9H-Purine-6-thiol, 2-amino-9-propyl-	C8H11N5S	Bruker MetaboBASE Personal Library 3.0	1281.33	4002.67	2712	7006.67	768.667	4947.33
5.01	283.131	282.123	[M+H]+	TRUE	2-N-(4-fluoro-2-methylphenyl)-4-N-methylquinazoline-2,4-diamine	C16H15FN4	Bruker MetaboBASE Personal Library 3.0	1074.67	3403.33	190.667	16581.3	213.333	5831.33
5.03	255.092	254.085	[M+H]+	TRUE	2-amino-6-phenyl-4,5,6,7-tetrahydro-1-benzothiophene-3-carbonitrile	C15H14N2S	Bruker MetaboBASE Personal Library 3.0	2591.33	1962.67	1189.33	0	910	1428
5.03	143.034	142.027	[M+H]+	TRUE	kojic acid	C6H6O4	MoNA-export-LC-MS-MS_Positive_Mode.msp	4835.33	5632.67	20418	9970.67	20514	12554.7
5.04	479.115	478.107	[M+H]+	TRUE	2-(3,5-dihydroxy-4-methoxyphenyl)-5,7-dihydroxy-3-[(2S,3R,4R,5R,6S)-3,4,5-trihydroxy-6-methyloxan-2-yl]oxychromen-4-one	C22H22O12	MoNA-export-LC-MS-MS_Positive_Mode.msp	193.333	0	831.333	120725	739.333	8159.33
5.05	189.122	188.115	[M+H]+	TRUE	N ALPHA-ACETYL-L-LYSINE	C8H16N2O3	MoNA-export-LC-MS-MS_Positive_Mode.msp	26896	2229.33	1280.67	1936.67	842.667	1958
5.06	191.05	190.042	[M+H]+	TRUE	4-Nitroquinoline-1-oxide	C9H6N2O3	MoNA-export-LC-MS-MS_Positive_Mode.msp	13191.3	712.667	484	596.667	613.333	820.667
5.06	375.213	374.206	[M+H]+	TRUE	6a_Methylprednisolone	C22H30O5	MoNA-export-LC-MS-MS_Positive_Mode.msp	529.333	161579	904.667	656.667	1049.33	2104.67
5.06	288.156	287.149	[M+H]+	TRUE	Ala Pro Thr	C12H21N3O5	Bruker MetaboBASE Personal Library 3.0	805.333	8422	0	863.333	0	1906
5.06	334.124	333.114	[M+H]+, [M+Na]+	TRUE	Glu Asp Ala	C12H19N3O8	Bruker MetaboBASE Personal Library 3.0	1574	7970	578	1730.67	44252	18869.3
5.06	138.056	137.048	[M+H]+	TRUE	Salicylamide; AIF; CE0; MS2Dec	C7H7NO2	MoNA-export-LC-MS-MS_Positive_Mode.msp	1431.33	2890.67	1322.67	3004.67	1228	2794.67
5.06	229.084	228.077	[M+H]+	TRUE	Trioxsalen	C14H12O3	Bruker MetaboBASE Personal Library 3.0	1522.67	4656.67	1732	5327.33	0	5484.67
5.07	106.073	105.066	[M+H]+	TRUE	4-Vinylpyridine	C7H7N	Bruker MetaboBASE Personal Library 3.0	6271.33	738	2758	3420.67	1361.33	4574.67
5.07	346.054	345.047	[M+H]+	TRUE	Guanosine cyclic monophosphate	C10H12N5O7P	MoNA-export-LC-MS-MS_Positive_Mode.msp	228	217.333	83318.7	409.333	234629	176
5.08	341.083	340.076	[M+H]+	TRUE	[2-(4-chloro-3,5-dimethylpyrazol-1-yl)-4-methyl-1,3-thiazol-5-yl]-morpholin-4-ylmethanone	C14H17ClN4O2S	Bruker MetaboBASE Personal Library 3.0	16027.3	1184.67	156	0	90	152.667
5.08	416.241	415.233	[M+H]+	TRUE	[5-(2-methylpropyl)spiro[6H-imidazo[1,2-a][1,4]benzodiazepine-4,4'-piperidine]-1'-yl]-pyridin-2-ylmethanone	C25H29N5O	Bruker MetaboBASE Personal Library 3.0	280	46814	166	146	86.6667	0
5.08	270.099	269.092	[M+H]+	TRUE	2-(4-fluorophenyl)sulfanyl-N-[[1-(hydroxymethyl)cyclopropyl]methyl]acetamide	C13H16FNO2S	Bruker MetaboBASE Personal Library 3.0	2652	7010	2136.67	2747.33	9544.67	6068.67
5.08	317.219	316.212	[M+H]+	TRUE	Lys Leu Gly	C14H28N4O4	Bruker MetaboBASE Personal Library 3.0	209.333	25490.7	156.667	0	162.667	0
5.09	295.098	294.091	[M+H]+	TRUE	2-(2-amino-4-methyl-6-oxopyrimidin-1-yl)-N-(3,4-difluorophenyl)acetamide	C13H12F2N4O2	Bruker MetaboBASE Personal Library 3.0	838	0	421.333	3794	299.333	8102
5.09	238.096	237.089	[M+H]+	TRUE	Biopterin; LC-tDDA; CE10	C9H11N5O3	MoNA-export-LC-MS-MS_Positive_Mode.msp	6541.33	4495.33	7056.67	5945.33	1062	7907.33
5.12	128.07	127.063	[M+H]+	TRUE	GUVACINE	C6H9NO2	Bruker MetaboBASE Personal Library 3.0	6198.67	5086	6768	16502	9141.33	19261.3
5.12	227.104	226.097	[M+H]+	TRUE	Porphobilinogen	C10H14N2O4	Bruker MetaboBASE Personal Library 3.0	2307.33	2106.67	2622	12132	2390.67	3803.33
5.12	192.087	191.08	[M+H]+	TRUE	Thiocitrulline [L-Thiocitrulline]	C6H13N3O2S	Bruker MetaboBASE Personal Library 3.0	2639.33	1138	2108.67	10437.3	4506	22105.3
5.13	335.219	334.212	[M+H]+	TRUE	MLS000574943-01!	C20H30O4	MoNA-export-LC-MS-MS_Positive_Mode.msp	51.3333	27364	57.3333	0	0	0
5.14	300.122	299.114	[M+H]+	TRUE	N-[[1-(hydroxymethyl)cyclopropyl]methyl]-2-methoxy-4,5-dimethylbenzenesulfonamide	C14H21NO4S	Bruker MetaboBASE Personal Library 3.0	1409.33	3667.33	3511.33	12437.3	862.667	3224.67
5.15	333.112	332.104	[M+H]+	TRUE	1-(4-fluorophenyl)-5-oxo-N-(2-thiophen-3-ylethyl)pyrrolidine-3-carboxamide	C17H17FN2O2S	Bruker MetaboBASE Personal Library 3.0	506.667	21618	398.667	2261.33	305.333	0
5.16	143.079	142.072	[M+H]+	TRUE	PIRACETAM	C6H10N2O2	MoNA-export-LC-MS-MS_Positive_Mode.msp	3331.33	12182.7	4202.67	93505.3	3270.67	125016
5.16	245.158	244.151	[M+H]+	TRUE	verruculotoxin	C15H20N2O	MoNA-export-LC-MS-MS_Positive_Mode.msp	8244.67	1107.33	4694.67	64880	4865.33	16220
5.17	213.076	212.069	[M+H]+	TRUE	2,3-dihydroxy-1-(4-hydroxy-3-methoxyphenyl)-propan-1-one	C10H12O5	MoNA-export-LC-MS-MS_Positive_Mode.msp	2166.67	1764.67	0	0	5733.33	2824
5.18	289.09	288.083	[M+H]+	TRUE	5-(2-chlorophenyl)-3-[(2-ethylimidazol-1-yl)methyl]-1,2,4-oxadiazole	C14H13ClN4O	Bruker MetaboBASE Personal Library 3.0	1176.67	1796	698.667	0	8435.33	0
5.18	181.097	180.09	[M+H]+	TRUE	Dulcin	C9H12N2O2	MoNA-export-LC-MS-MS_Positive_Mode.msp	3522.67	2966.67	4545.33	101533	4984.67	180741
5.18	193.068	384.121	[M+H+H]2+, [M+H]+	TRUE	S-adenosyl-L-homocysteine	C14H20N6O5S	MoNA-export-LC-MS-MS_Positive_Mode.msp	384383	506.667	5190	3030	5242	2792.67
5.21	181.072	180.065	[M+H]+	TRUE	THEOBROMINE	C7H8N4O2	MoNA-export-LC-MS-MS_Positive_Mode.msp	9940.67	6658.67	2238.67	8199.33	1870	1163.33
5.22	346.054	345.046	[M+H]+	TRUE	cGMP	C10H12N5O7P	Bruker MetaboBASE Personal Library 3.0	936.667	282.667	0	1140	260249	245.333
5.23	206.102	205.095	[M+H]+	TRUE	SQ 22536	C9H11N5O	Bruker MetaboBASE Personal Library 3.0	6128	3650	12010	32314.7	12610.7	17452.7
5.24	183.109	182.102	[M+H]+	TRUE	5-Amino-4-cyclohexylisoxazol-3(2H)-one	C9H14N2O2	Bruker MetaboBASE Personal Library 3.0	0	3081.33	0	24996.7	0	6607.33
5.25	334.159	333.152	[M+H]+	TRUE	Asp Val Thr	C13H23N3O7	Bruker MetaboBASE Personal Library 3.0	835.333	10414.7	706	1984	0	2259.33
5.28	265.086	264.079	[M+H]+	TRUE	Asp-Met	C9H16N2O5S	MoNA-Dipeptide_pos.msp	16769.3	409.333	7304.67	3186.67	5272	3473.33
5.3	289.141	288.134	[M+H]+	TRUE	(3,6,9-trimethylidene-2-oxo-3a,4,5,6a,7,8,9a,9b-octahydroazuleno[4,5-b]furan-8-yl) acetate	C17H20O4	MoNA-export-LC-MS-MS_Positive_Mode.msp	3894	348597	5098.67	93832.7	3052	45392.7
5.3	271.076	270.068	[M+H]+	TRUE	2-phenacylsulfanyl-1-phenylethanone	C16H14O2S	Bruker MetaboBASE Personal Library 3.0	956.667	864.667	188.667	14141.3	1326	25933.3
5.32	163.059	162.052	[M+H]+	TRUE	3-HYDROXYMETHYLGLUTARATE	C6H10O5	MoNA-export-LC-MS-MS_Positive_Mode.msp	12054	3569.33	7610.67	9565.33	32302	18600
5.32	295.155	294.148	[M+H]+	TRUE	NCGC00169318-02!(E)-7-(4-methoxy-5-methyl-6-oxopyran-2-yl)-5-methyloct-6-enoic acid	C16H22O5	MoNA-export-LC-MS-MS_Positive_Mode.msp	2434	0	2172	2525.33	1218	3729.33
5.33	173.088	172.081	[M+H]+	TRUE	Glycyl-Proline; AIF; CE0; CorrDec	C7H12N2O3	MoNA-export-LC-MS-MS_Positive_Mode.msp	8156	80.6667	0	3028.67	1284.67	698.667
5.33	268.12	267.113	[M+H]+	TRUE	N-[(1-methylbenzotriazol-5-yl)methyl]pyridine-3-carboxamide	C14H13N5O	Bruker MetaboBASE Personal Library 3.0	1647.33	15773.3	1032	4094	1440	1886.67
5.34	85.0288	84.0215	[M+H]+	TRUE	2(5H)-Furanone	C4H4O2	Bruker MetaboBASE Personal Library 3.0	3004.67	2104.67	1910.67	2223.33	5706.67	2876
5.34	252.096	251.089	[M+H]+	TRUE	5-[(2S)-4,4-difluoropyrrolidin-2-yl]-3-phenyl-1,2,4-oxadiazole	C12H11F2N3O	Bruker MetaboBASE Personal Library 3.0	2792.67	6560.67	3901.33	4101.33	1571.33	2794
5.34	185.043	184.036	[M+H]+	TRUE	Methylgallate	C8H8O5	MoNA-export-LC-MS-MS_Positive_Mode.msp	8584	1260	7664.67	5860.67	36883.3	8774.67
5.36	232.121	231.114	[M+H]+	TRUE	MMV000907	C11H13N5O	MoNA-export-LC-MS-MS_Positive_Mode.msp	2470.67	2243.33	2374.67	4409.33	342	0
5.37	284.133	283.125	[M+H]+	TRUE	2-ethyl-N-methyl-N-(oxolan-3-ylmethyl)benzenesulfonamide	C14H21NO3S	Bruker MetaboBASE Personal Library 3.0	519.333	3310	864.667	5350.67	2286	2574
5.38	171.095	170.087	[M+H]+	TRUE	SIN-1 Chloride	C6H10N4O2	Bruker MetaboBASE Personal Library 3.0	244208	1350	0	0	387.333	0
5.4	191.102	190.095	[M+H]+	TRUE	2,6-DIAMINOHEPTANEDIOIC ACID	C7H14N2O4	MoNA-export-LC-MS-MS_Positive_Mode.msp	3264.67	1508.67	3909.33	4302.67	5216	12696
5.4	294.154	293.147	[M+H]+	TRUE	N-Fructosyl isoleucine	C12H23NO7	MoNA-export-LC-MS-MS_Positive_Mode.msp	8516.67	1.2761e+06	9626	11197.3	19457.3	10554.7
5.41	215.101	214.094	[M+H]+	TRUE	1,2-Diphenoxyethane	C14H14O2	Bruker MetaboBASE Personal Library 3.0	2802.67	56614	2929.33	62663.3	3500.67	40464.7
5.42	188.122	187.115	[M+H]+	TRUE	[5-(3-methylphenyl)-1H-pyrazol-4-yl]methanamine	C11H13N3	Bruker MetaboBASE Personal Library 3.0	636557	3421.33	1264	1559.33	1107.33	1223.33
5.42	414.099	413.092	[M+H]+	TRUE	1-ethylsulfonyl-N-[2-(2-thiophen-2-yl-1,3-thiazol-4-yl)ethyl]piperidine-4-carboxamide	C17H23N3O3S3	Bruker MetaboBASE Personal Library 3.0	174163	1152	308	2618.67	166	1082
5.43	385.129	384.122	[M+H]+	TRUE	1-(3,4-dimethoxyphenyl)-3-[4-(3-fluorophenyl)-3-oxopyrazin-2-yl]urea	C19H17FN4O4	Bruker MetaboBASE Personal Library 3.0	16996	3925.33	30028.7	3094	76412.7	764
5.43	276.145	275.137	[M+H]+	TRUE	Glutaryl-carnitine; AIF; CE00; CorrDec	C12H21NO6	MoNA-export-LC-MS-MS_Positive_Mode.msp	4353.33	474464	3096.67	5653.33	7763.33	8719.33
5.45	255.14	254.13	[M+H]+, [M+H-H2O]+	TRUE	1-Pentanone, 3-hydroxy-1,5-diphenyl-	C17H18O2	MoNA-export-LC-MS-MS_Positive_Mode.msp	2622	151949	1402	4324.67	935.333	11990.7
5.45	189.123	188.116	[M+H]+	TRUE	NALPHA-ACETYL-L-LYSINE	C8H16N2O3	MoNA-export-LC-MS-MS_Positive_Mode.msp	61511.3	1524	17571.3	24646	2935.33	5530
5.46	306.167	305.159	[M+H]+	TRUE	6-Hydroxyhyoscyamine	C17H23NO4	MoNA-export-LC-MS-MS_Positive_Mode.msp	396	14604.7	440.667	1498	797.333	1096.67
5.47	394.208	393.2	[M+H]+	TRUE	3-[2-[4-(2,3-dimethylphenyl)piperazin-1-yl]-2-oxoethyl]-3,5-dihydro-2H-1,5-benzoxazepin-4-one	C23H27N3O3	Bruker MetaboBASE Personal Library 3.0	184	36432	118.667	0	195.333	131.333
5.49	375.214	374.206	[M+H]+	TRUE	4-hydroxy-3-[(E)-7-hydroxy-3,7-dimethyl-4-oxooct-5-enyl]-5-(3-methylbut-2-enyl)benzoic acid	C22H30O5	MoNA-export-LC-MS-MS_Positive_Mode.msp	112.667	118087	810	0	142.667	1997.33
5.49	171.028	170.021	[M+H]+	TRUE	Gallic acid	C7H6O5	MoNA-export-LC-MS-MS_Positive_Mode.msp	13389.3	3560	2492	1096	0	2687.33
5.49	497.196	496.189	[M+H]+	TRUE	N-cyclopropyl-1-[6-[2-(2-ethoxyanilino)-2-oxoethyl]-7-oxo-[1,3]thiazolo[4,5-d]pyrimidin-2-yl]piperidine-3-carboxamide	C24H28N6O4S	Bruker MetaboBASE Personal Library 3.0	134	940	0	21381.3	0	5053.33
5.5	130.085	129.077	[M+H]+	TRUE	1-(2-Hydroxyethyl)pyrrolidin-2-one	C6H11NO2	MoNA-export-LC-MS-MS_Positive_Mode.msp	2174.67	1097.33	4409.33	14475.3	3026	4386.67
5.5	303.122	302.115	[M+H]+	TRUE	NCGC00384753-01_C17H18O5_3-(2-Hydroxy-3,4-dimethoxyphenyl)-7-chromanol	C17H18O5	MoNA-export-LC-MS-MS_Positive_Mode.msp	878.667	15012.7	0	10831.3	811.333	6159.33
5.51	497.124	496.117	[M+H]+	TRUE	N-[(3-chloro-4-fluorophenyl)methyl]-1-(4-oxo-7-phenyl-1H-thieno[3,2-d]pyrimidin-2-yl)piperidine-3-carboxamide	C25H22ClFN4O2S	Bruker MetaboBASE Personal Library 3.0	6156	191.333	54018	17034	12595.3	5220
5.51	172.11	171.103	[M+H]+	TRUE	Rasagiline mesylate	C12H13N	Bruker MetaboBASE Personal Library 3.0	8431.33	3084.67	2758	25717.3	4433.33	75896
5.52	155.079	154.072	[M+H]+	TRUE	1-hydroxy-3H,4H,6H,7H,8H,8aH-pyrrolo[1,2-a]pyrazin-4-one	C7H10N2O2	Bruker MetaboBASE Personal Library 3.0	2299.33	2690	2253.33	2882.67	2022.67	3079.33
5.52	334.041	333.034	[M+H]+	TRUE	4-(4-nitrophenyl)sulfonyl-1,3-dihydroquinoxalin-2-one	C14H11N3O5S	Bruker MetaboBASE Personal Library 3.0	19750	429.333	0	146.667	125.333	58
5.52	274.023	273.015	[M+H]+	TRUE	N-[2-methyl-5-(5-methyl-1,3,4-oxadiazol-2-yl)thiophen-3-yl]methanesulfonamide	C9H11N3O3S2	Bruker MetaboBASE Personal Library 3.0	83282	4643.33	160.667	1074	140.667	369.333
5.52	226.153	225.145	[M+H]+	TRUE	Terbutaline	C12H19NO3	MoNA-export-LC-MS-MS_Positive_Mode.msp	237.333	9637.33	1648.67	7407.33	2408	4230.67
5.52	304.151	303.144	[M+H]+	TRUE	Thr Pro Ser	C12H21N3O6	Bruker MetaboBASE Personal Library 3.0	3774	4148.67	2956.67	10811.3	5201.33	6279.33
5.53	322.177	321.17	[M+H]+	TRUE	Gly Phe Val	C16H23N3O4	Bruker MetaboBASE Personal Library 3.0	1997.33	1388.67	2272	3373.33	471.333	1514.67
5.54	184.097	183.09	[M+H]+	TRUE	Adrenaline; LC-tDDA; CE30	C9H13NO3	MoNA-export-LC-MS-MS_Positive_Mode.msp	5377.33	1744.67	1661.33	3624.67	1748	2327.33
5.56	289.146	288.139	[M+H]+	TRUE	Gly Val Asn	C11H20N4O5	Bruker MetaboBASE Personal Library 3.0	3901.33	10792	3338.67	37634.7	3463.33	13642
5.57	266.186	265.179	[M+H]+	TRUE	2-ethoxy-1-(9-propan-2-yl-5,6,7,9-tetrahydroimidazo[1,2-a][1,4]diazepin-8-yl)ethanone	C14H23N3O2	Bruker MetaboBASE Personal Library 3.0	202	2076.67	54.6667	1828	0	32804.7
5.58	276.115	275.107	[M+H]+	TRUE	Gln-Glu	C10H17N3O6	MoNA-Dipeptide_pos.msp	942	0	2447.33	12578	0	7790.67
5.59	212.077	211.07	[M+H]+	TRUE	Milrinone	C12H9N3O	Bruker MetaboBASE Personal Library 3.0	51942.7	0	0	0	1486	0
5.59	165.103	164.096	[M+H]+	TRUE	N-(3-Aminophenyl)propanamide	C9H12N2O	Bruker MetaboBASE Personal Library 3.0	0	2876	0	2226	0	32231.3
5.59	127.041	126.033	[M+H]+	TRUE	Pyrogallol	C6H6O3	MoNA-export-LC-MS-MS_Positive_Mode.msp	10561.3	4771.33	18416	28433.3	12164	26556.7
5.6	129.055	128.048	[M+H]+	TRUE	Methyl 4-oxo-2-pentenoate	C6H8O3	Bruker MetaboBASE Personal Library 3.0	9194.67	4421.33	5530	5293.33	18012.7	24114
5.61	133.054	132.047	[M+H]+	TRUE	Dimethylmalonic acid	C5H8O4	Bruker MetaboBASE Personal Library 3.0	1318.67	964	1242.67	1896	2123.33	4514
5.66	316.145	315.138	[M+H]+	TRUE	(3S,4S)-N-methyl-4-(5-methyl-1H-1,2,4-triazol-3-yl)-1-propan-2-ylsulfonylpyrrolidine-3-carboxamide	C12H21N5O3S	Bruker MetaboBASE Personal Library 3.0	2206	7168.67	1576.67	4239.33	1538	3841.33
5.66	215.148	232.153	[M+H-H2O]+, [M+Na]+	TRUE	NCGC00180357-02_C15H20O2_2(4aH)-Naphthalenone, 5,6,7,8-tetrahydro-6-hydroxy-4a,5-dimethyl-3-(1-methylethenyl)-, (4aR,5R,6R)-	C15H20O2	MoNA-export-LC-MS-MS_Positive_Mode.msp	1472.67	1542	1292	3765.33	1774.67	38362
5.66	171.064	170.057	[M+H]+	TRUE	Penicillic Acid	C8H10O4	MoNA-export-LC-MS-MS_Positive_Mode.msp	6968	3015.33	8594	5021.33	46910.7	12426
5.67	113.059	112.052	[M+H]+	TRUE	1,4-Cyclohexanedione	C6H8O2	MoNA-export-LC-MS-MS_Positive_Mode.msp	6654.67	1041.33	5130	6998.67	22750	18134
5.68	258.108	257.101	[M+H]+	TRUE	6-(2,3-dihydroindol-1-yl)-5-nitropyrimidin-4-amine	C12H11N5O2	Bruker MetaboBASE Personal Library 3.0	38104.7	8624.67	1876.67	3828.67	1018	13310.7
5.68	233.148	232.141	[M+H]+	TRUE	Threonylleucine (isomer of 809, 925)	C10H20N2O4	MoNA-export-LC-MS-MS_Positive_Mode.msp	34928.7	3532.67	10600	9800.67	3660.67	0
5.68	444.137	443.13	[M+H]+	TRUE	TNP	C20H16F3N7O2	Bruker MetaboBASE Personal Library 3.0	33435.3	4866	32768	19042	626	0
5.69	127.045	126.038	[M+H]+	TRUE	Thymine	C5H6N2O2	MoNA-export-LC-MS-MS_Positive_Mode.msp	16868.7	5308.67	32780	443047	23913.3	472921
5.7	194.104	193.097	[M+H]+	TRUE	6-Methyl-2-(phenylethynyl)pyridine hydrochloride	C14H11N	Bruker MetaboBASE Personal Library 3.0	20344.7	1133.33	888.667	1670	846	1829.33
5.71	323.091	322.084	[M+H]+	TRUE	2-[[3-(3-fluorophenyl)-1,2,4-oxadiazol-5-yl]methyl]-5-phenyl-1,3,4-oxadiazole	C17H11FN4O2	Bruker MetaboBASE Personal Library 3.0	18339.3	2043.33	1006	2155.33	546.667	765.333
5.71	361.198	360.19	[M+H]+	TRUE	Cortisone	C21H28O5	MoNA-export-LC-MS-MS_Positive_Mode.msp	425.333	18062	257.333	0	0	962
5.71	230.101	229.094	[M+H]+	TRUE	L-(+)-Ergothioneine	C9H15N3O2S	MoNA-export-LC-MS-MS_Positive_Mode.msp	3246	9646	2946	4840	3093.33	5842
5.71	146.059	145.051	[M+H]+	TRUE	QUISQUALAMINE	C4H7N3O3	Bruker MetaboBASE Personal Library 3.0	1972	1072.67	2965.33	7216	2253.33	3856
5.72	229.154	228.147	[M+H]+	TRUE	[1-(propan-2-ylcarbamoyl)piperidin-4-yl] acetate	C11H20N2O3	Bruker MetaboBASE Personal Library 3.0	17885.3	2551.33	5671.33	9225.33	1381.33	3636.67
5.73	124.075	123.068	[M+H]+	TRUE	ortho-Anisidine	C7H9NO	Bruker MetaboBASE Personal Library 3.0	3409.33	865.333	150.667	4693.33	0	205437
5.74	225.088	224.081	[M+H]+	TRUE	3-Hydroxykynurenine	C10H12N2O4	MoNA-export-LC-MS-MS_Positive_Mode.msp	1108	1427.33	950	7348.67	1224	5074.67
5.74	322.186	321.179	[M+H]+	TRUE	Phe Arg	C15H23N5O3	Bruker MetaboBASE Personal Library 3.0	1017.33	288.667	15186	6912	394.667	1879.33
5.75	311.125	310.117	[M+H]+	TRUE	Tyr Glu	C14H18N2O6	Bruker MetaboBASE Personal Library 3.0	19042.7	2194	2443.33	9625.33	3756	6652.67
5.76	201.124	200.117	[M+H]+	TRUE	3-(4-acetylpiperazin-1-yl)propanoic acid	C9H16N2O3	Bruker MetaboBASE Personal Library 3.0	2704.67	0	1787.33	6194	3762	13535.3
5.77	276.144	275.137	[M+H]+	TRUE	Glutaryl-carnitine; AIF; CE30; CorrDec	C12H21NO6	MoNA-export-LC-MS-MS_Positive_Mode.msp	7435.33	0	4182.67	10242	13669.3	10850.7
5.77	218.114	217.107	[M+H]+	TRUE	Securinine	C13H15NO2	MoNA-export-LC-MS-MS_Positive_Mode.msp	2046	1118	5338.67	43695.3	33491.3	22945
5.78	269.15	268.143	[M+H]+	TRUE	EQUILIN	C18H20O2	Bruker MetaboBASE Personal Library 3.0	1332	1636.67	634.667	7918	682	33748.7
5.78	183.029	182.022	[M+H]+	TRUE	Stipitatic acid	C8H6O5	MoNA-export-LC-MS-MS_Positive_Mode.msp	4137.33	800	704	296	0	387.333
5.79	214.123	213.116	[M+H]+	TRUE	2-Octyl-4-isothiazolin-3-one	C11H19NOS	MoNA-export-LC-MS-MS_Positive_Mode.msp	1735.33	0	2607.33	4596	2247.33	4985.33
5.79	131.056	130.049	[M+H]+	TRUE	AMT	C5H10N2S	Bruker MetaboBASE Personal Library 3.0	2304.67	842	2320	0	4008	1077.33
5.79	218.138	217.131	[M+H]+	TRUE	Propionylcarnitine	C10H19NO4	MoNA-export-LC-MS-MS_Positive_Mode.msp	224393	2523.33	5196.67	17251.3	8624	78408.7
5.82	304.151	303.144	[M+H]+	TRUE	Asp Val Ala	C12H21N3O6	Bruker MetaboBASE Personal Library 3.0	2023.33	12168.7	4565.33	4364	3650	4124
5.83	236.11	235.103	[M+H]+	TRUE	2-[[5-(2-fluorophenyl)furan-2-yl]methylamino]ethanol	C13H14FNO2	Bruker MetaboBASE Personal Library 3.0	0	1504.67	743.333	13524	826	3642
5.83	242.114	241.106	[M+H]+	TRUE	N-(4-methoxynaphthalen-1-yl)cyclopropanecarboxamide	C15H15NO2	Bruker MetaboBASE Personal Library 3.0	1268.67	2567.33	8000.67	5866	6826	3627.33
5.86	353.124	352.116	[M+H]+	TRUE	5-{5-[1-(4-methoxyphenyl)-5-oxopyrrolidin-3-yl]-1,2,4-oxadiazol-3-yl}pyridin-2-one	C18H16N4O4	Bruker MetaboBASE Personal Library 3.0	21210.7	5428	516.667	1737.33	891.333	937.333
5.87	254.101	253.094	[M+H]+	TRUE	10-Azabenzo[a]pyrene	C19H11N	MoNA-export-LC-MS-MS_Positive_Mode.msp	6634	5654	1812.67	16844	2094.67	13088.7
5.89	190.055	189.047	[M+H]+	TRUE	4-HYDROXY-2-QUINOLINECARBOXYLIC ACID	C10H7NO3	MoNA-export-LC-MS-MS_Positive_Mode.msp	9676.67	17478.7	774.667	0	672.667	636
5.89	238.073	237.066	[M+H]+	TRUE	PD 146176	C15H11NS	Bruker MetaboBASE Personal Library 3.0	0	3480.67	430.667	2198	488	852.667
5.92	190.107	189.1	[M+H]+	TRUE	Amino adipic acid dimethyl ester	C8H15NO4	MoNA-export-LC-MS-MS_Positive_Mode.msp	2612.67	125840	1499.33	24897.3	1792.67	17146.7
5.94	220.083	219.075	[M+H]+	TRUE	O-SUCCINYL-HOMOSERINE	C8H13NO6	MoNA-export-LC-MS-MS_Positive_Mode.msp	6029.33	13924	1034.67	2308	583.333	994
5.96	323.164	322.156	[M+H]+	TRUE	[4-(5-methyl-[1,2,4]triazolo[4,3-a]pyrimidin-7-yl)piperazin-1-yl]-phenylmethanone	C17H18N6O	Bruker MetaboBASE Personal Library 3.0	75018	17854.7	350	2202.67	546.667	566
5.96	260.122	259.114	[M+H]+	TRUE	Ser Pro Gly	C10H17N3O5	Bruker MetaboBASE Personal Library 3.0	950.667	1402.67	1634	3390	2174	1667.33
5.96	169.048	168.041	[M+H]+	TRUE	Vanillic acid	C8H8O4	MoNA-export-LC-MS-MS_Positive_Mode.msp	2635.33	764	4058	3418.67	24477.3	5862
5.97	203.102	202.095	[M+H]+	TRUE	(4E)-2,7-diaminooct-4-enedioic acid	C8H14N2O4	Bruker MetaboBASE Personal Library 3.0	1043.33	9490	4008.67	7374.67	3954	8705.33
5.99	258.107	257.099	[M+H]+	TRUE	2'-O-Methylcytidine	C10H15N3O5	MoNA-export-LC-MS-MS_Positive_Mode.msp	2756.67	11514.7	35900.7	15337.3	42539.3	2350.67
5.99	177.101	176.094	[M+H]+	TRUE	COTININE	C10H12N2O	MoNA-export-LC-MS-MS_Positive_Mode.msp	650	685.333	648	2780	378.667	1811.33
6.02	147.066	146.059	[M+H]+	TRUE	2,2-Dimethyl Succinic acid	C6H10O4	Bruker MetaboBASE Personal Library 3.0	8966.67	4187.33	7123.33	3347.33	3095.33	2518
6.03	235.115	234.108	[M+H]+	TRUE	3-(1-ethyl-3,5-dimethylpyrazol-4-yl)-1H-pyrazole-5-carboxylic acid	C11H14N4O2	Bruker MetaboBASE Personal Library 3.0	766.667	1195.33	1400.67	6118	3659.33	2849.33
6.04	236.061	235.053	[M+H]+, [M+K]+	TRUE	NSC299879	C11H9NO5	Bruker MetaboBASE Personal Library 3.0	134542	16364.7	674.667	3132.67	438	1714
6.05	104.07	103.063	[M+H]+	TRUE	3-Aminoisobutanoic acid	C4H9NO2	MoNA-export-LC-MS-MS_Positive_Mode.msp	1196.67	302	777.333	2053.33	13215.3	1455.33
6.07	233.112	232.104	[M+H]+	TRUE	1,3-diaminopyrene	C16H12N2	MoNA-export-LC-MS-MS_Positive_Mode.msp	1898	798.667	2894.67	2138.67	121359	2719.33
6.09	279.119	278.112	[M+H]+	TRUE	NCGC00385887-01_C15H18O5_(3S,3aR,4S,9aS,9bR)-4-Hydroxy-9-(hydroxymethyl)-3,6-dimethyl-3,3a,4,5,9a,9b-hexahydroazuleno[4,5-b]furan-2,7-dione	C15H18O5	MoNA-export-LC-MS-MS_Positive_Mode.msp	69650	2389.33	0	4588.67	1123.33	804.667
6.1	334.041	333.034	[M+H]+	TRUE	ethyl 2-(1,3-benzothiazole-6-carbonylamino)-1,3-thiazole-4-carboxylate	C14H11N3O3S2	Bruker MetaboBASE Personal Library 3.0	94952.7	1677.33	0	265.333	0	98.6667
6.11	239.103	238.096	[M+H]+	TRUE	Benzyl cinnamate	C16H14O2	Bruker MetaboBASE Personal Library 3.0	1374.67	2260	12657.3	5220.67	2438.67	1892.67
6.12	221.093	220.086	[M+H]+	TRUE	5-Hydroxytryptophan	C11H12N2O3	MoNA-export-LC-MS-MS_Positive_Mode.msp	15959.3	2621.33	27070	19713.3	19639.3	7616
6.13	276.11	275.103	[M+H]+	TRUE	2-(4,5-dimethyl-6-oxopyrimidin-1-yl)-N-(2-fluorophenyl)acetamide	C14H14FN3O2	Bruker MetaboBASE Personal Library 3.0	2680.67	0	16862	7293.33	0	5810.67
6.14	294.119	293.112	[M+H]+	TRUE	N-Acetylmuramic Acid	C11H19NO8	MoNA-export-LC-MS-MS_Positive_Mode.msp	3123.33	0	17522.7	5502	0	5863.33
6.17	184.062	183.055	[M+H]+	TRUE	4-Pyridoxic acid; AIF; CE300; MS2Dec	C8H9NO4	MoNA-export-LC-MS-MS_Positive_Mode.msp	4859.33	14526	2018.67	3071.33	184.667	764
6.17	257.131	256.124	[M+H]+	TRUE	Triphenylethylene	C20H16	Bruker MetaboBASE Personal Library 3.0	0	3215.33	0	2435.33	270.667	2945.33
6.19	267.135	266.127	[M+H]+	TRUE	NCGC00380704-01_C18H18O2_Phenol, 4-[(2R,3R)-2,3-dihydro-3-methyl-5-[(1E)-1-propen-1-yl]-2-benzofuranyl]-	C18H18O2	MoNA-export-LC-MS-MS_Positive_Mode.msp	3238	1953.33	4222.67	48335.3	74630.7	3422.67
6.19	204.126	203.119	[M+H]+	TRUE	O-ACETYL-L-CARNITINE	C9H17NO4	MoNA-export-LC-MS-MS_Positive_Mode.msp	2501.33	7318.67	3872	13392	4434	8172.67
6.22	141.065	140.058	[M+H]+	TRUE	Methylimidazoleacetic acid; AIF; CE0; CorrDec	C6H8N2O2	MoNA-export-LC-MS-MS_Positive_Mode.msp	2172.67	2430.67	1185.33	10882	1676.67	19442.7
6.24	306.089	305.081	[M+H]+	TRUE	Asp Asp Gly	C10H15N3O8	Bruker MetaboBASE Personal Library 3.0	1063.33	22500.7	398	643.333	678.667	209.333
6.25	146.082	145.074	[M+H]+, [M+H-H2O]+	TRUE	4-Acetamidobutanoic acid; LC-tDDA; CE10	C6H11NO3	MoNA-export-LC-MS-MS_Positive_Mode.msp	22802	15659.3	4699.33	55498	30334	128057
6.25	261.144	260.137	[M+H]+	TRUE	Ile Glu	C11H20N2O5	Bruker MetaboBASE Personal Library 3.0	2580	0	88251.3	69095.3	76266.7	6539.33
6.26	341.218	340.211	[M+H]+	TRUE	2-[4-(2,3-dimethylphenyl)piperazin-1-yl]-1-(3-methoxyphenyl)ethanol	C21H28N2O2	Bruker MetaboBASE Personal Library 3.0	386	0	180.667	0	134.667	22652.7
6.26	86.0601	85.0529	[M+H]+	TRUE	2-Pyrrolidinone; AIF; CE30; MS2Dec	C4H7NO	MoNA-export-LC-MS-MS_Positive_Mode.msp	20588.7	12546.7	4079.33	52872	28240.7	119382
6.27	168.064	167.057	[M+H]+	TRUE	4-HYDROXY-PHENYLGLYCINE	C8H9NO3	MoNA-export-LC-MS-MS_Positive_Mode.msp	8677.33	3568	6066	19276.7	30032	31082.7
6.27	184.039	183.032	[M+H]+	TRUE	HISTAMINE DIHYDROCHLORIDE	C5H11Cl2N3	MoNA-export-LC-MS-MS_Positive_Mode.msp	890.667	0	396	4070.67	2531.33	5374.67
6.28	259.176	258.169	[M+H]+	TRUE	AC1L7IQ7	C13H18N6	Bruker MetaboBASE Personal Library 3.0	447.333	0	0	0	0	23275.3
6.29	300.087	299.08	[M+H]+	TRUE	Chlordiazepoxide	C16H14ClN3O	MoNA-export-LC-MS-MS_Positive_Mode.msp	0	0	1471.33	8454.67	1765.33	3721.33
6.29	196.097	195.09	[M+H]+	TRUE	L-beta-homotyrosine-HCl	C10H13NO3	MoNA-export-LC-MS-MS_Positive_Mode.msp	1854.67	3946.67	17326	127493	100525	6214.67
6.31	179.083	178.076	[M+H]+	TRUE	.beta.-D-Arabinosyl-6-mercaptopurine	C9H10N2O2	Bruker MetaboBASE Personal Library 3.0	11482	2163.33	680.667	2084	507.333	1513.33
6.31	213.11	212.102	[M+H]+	TRUE	Dehydro-piliformic-acid	C11H16O4	MoNA-export-LC-MS-MS_Positive_Mode.msp	2643.33	12132.7	4307.33	17454.7	4198	35733.3
6.32	341.135	340.128	[M+H]+	TRUE	1-[3-[[6-methyl-2-(4-nitropyrazol-1-yl)pyrimidin-4-yl]amino]phenyl]ethanol	C16H16N6O3	Bruker MetaboBASE Personal Library 3.0	522.667	5309.33	2162.67	4720.67	10566.7	2726
6.32	212.103	211.096	[M+H]+	TRUE	NCGC00385438-01!1-methoxy-3-methyl-9H-carbazole	C14H13NO	MoNA-export-LC-MS-MS_Positive_Mode.msp	8853.33	85754	16660.7	81916.7	17555.3	169981
6.33	195.077	194.07	[M+H]+	TRUE	Anthrone	C14H10O	MoNA-export-LC-MS-MS_Positive_Mode.msp	5346.67	42428	10522.7	40336	10567.3	89458
6.33	132.102	131.095	[M+H]+, [M+H-H2O]+	TRUE	N-Methylvaline	C6H13NO2	MoNA-export-LC-MS-MS_Positive_Mode.msp	15758.7	12112	29258.7	26663.3	36563.3	96752.7
6.34	291.12	290.113	[M+H]+	TRUE	(3-acetyloxy-1a,7a-dimethyl-2,7-dihydronaphtho[6,7-b]oxiren-6-yl) acetate	C16H18O5	Bruker MetaboBASE Personal Library 3.0	55464.7	5640.67	1690.67	7122	941.333	3541.33
6.34	226.117	225.11	[M+H]+	TRUE	1-[3-[5-(hydroxymethyl)-1,2,4-oxadiazol-3-yl]pyrrolidin-1-yl]propan-1-one	C10H15N3O3	Bruker MetaboBASE Personal Library 3.0	952	2388.67	0	64082.7	0	95308.7
6.35	222.081	221.074	[M+H]+	TRUE	(2R,3S)-5-oxo-3-phenylmorpholine-2-carboxylic acid	C11H11NO4	Bruker MetaboBASE Personal Library 3.0	1566.67	26500	1408	1944.67	812	1505.33
6.36	266.187	265.179	[M+H]+	TRUE	1-cyclopentyl-3-[1-(cyclopropanecarbonyl)pyrrolidin-3-yl]urea	C14H23N3O2	Bruker MetaboBASE Personal Library 3.0	0	742.667	0	946.667	0	61222
6.36	274.14	273.133	[M+H]+	TRUE	3-(2-fluorophenyl)-6,7,8,9-tetrahydro-5H-imidazo[1,5-a]azepine-1-carboxamide	C15H16FN3O	Bruker MetaboBASE Personal Library 3.0	4132	3626	1010	10407.3	1092.67	24645.3
6.37	156.03	155.023	[M+H]+	TRUE	4-Nitrocatechol	C6H5NO4	Bruker MetaboBASE Personal Library 3.0	266.667	3544	1007.33	8282.67	635.333	4468.67
6.38	251.147	250.139	[M+H]+	TRUE	[(3S,4R)-3-(dimethylamino)-4-(hydroxymethyl)pyrrolidin-1-yl]-pyrimidin-2-ylmethanone	C12H18N4O2	Bruker MetaboBASE Personal Library 3.0	426	0	1068	2330	1538.67	3776.67
6.38	144.138	143.131	[M+H]+	TRUE	4-Butylmorpholine	C8H17NO	Bruker MetaboBASE Personal Library 3.0	652	0	0	36.6667	180.667	100770
6.38	140.035	139.027	[M+H]+	TRUE	6-Hydroxynicotinate	C6H5NO3	MoNA-export-LC-MS-MS_Positive_Mode.msp	48917.3	28316	113975	3210.67	20831.3	6525.33
6.39	233.149	232.142	[M+H]+	TRUE	Leu Thr	C10H20N2O4	Bruker MetaboBASE Personal Library 3.0	3315.33	4044	25518	30188.7	2404.67	2546
6.39	288.193	287.186	[M+H]+	TRUE	Val Val Ala	C13H25N3O4	Bruker MetaboBASE Personal Library 3.0	856	1792	128.667	158893	1272	14784.7
6.4	294.18	293.173	[M+H]+	TRUE	Lys Phe	C15H23N3O3	Bruker MetaboBASE Personal Library 3.0	17308	0	810.667	1491.33	0	36403.3
6.42	111.092	110.085	[M+H]+	TRUE	2-Ethyl-4-methyl-1H-imidazole	C6H10N2	Bruker MetaboBASE Personal Library 3.0	654	610	610	440	475.333	128062
6.42	314.092	313.085	[M+H]+	TRUE	N-(6-methyl-5-oxopyrido[2,3-b][1,5]benzothiazepin-9-yl)propanamide	C16H15N3O2S	Bruker MetaboBASE Personal Library 3.0	25770	247140	35305.3	36563.3	96475.3	4307.33
6.44	246.139	245.132	[M+H]+	TRUE	Leu-Gly-Gly	C10H19N3O4	MoNA-export-LC-MS-MS_Positive_Mode.msp	6207.33	7632.67	14788.7	3220	6728	5594.67
6.44	86.0966	85.0893	[M+H]+	TRUE	Piperidine	C5H11N	MoNA-export-LC-MS-MS_Positive_Mode.msp	5707.33	151405	42936.7	8488	34272.7	7825.33
6.44	142.123	141.115	[M+H]+	TRUE	Tropine	C8H15NO	Bruker MetaboBASE Personal Library 3.0	1895.33	25937.3	955.333	997.333	564	3059.33
6.45	303.125	302.118	[M+H]+	TRUE	2-[1-(4-chlorophenyl)pyrrol-2-yl]-N-cyclopentylacetamide	C17H19ClN2O	Bruker MetaboBASE Personal Library 3.0	376	10627.3	1492.67	5716.67	1771.33	1159.33
6.45	188.092	187.085	[M+H]+	TRUE	4'-Fluoro-4-aminodiphenyl	C12H10FN	Bruker MetaboBASE Personal Library 3.0	26364.7	23890	3404.67	9082	1843.33	4066
6.46	456.208	455.201	[M+H]+	TRUE	4-N-(1,3-benzodioxol-5-ylmethyl)-1-N-(2,5-dimethoxyphenyl)-4-methylpiperidine-1,4-dicarboxamide	C24H29N3O6	Bruker MetaboBASE Personal Library 3.0	2362.67	48965.3	202	2851.33	994.667	1556.67
6.46	422.215	421.208	[M+H]+	TRUE	6-[5-(1-cyclopentyl-5-oxopyrrolidin-3-yl)-1,2,4-oxadiazol-3-yl]-3-methyl-1-propylquinoxalin-2-one	C23H27N5O3	Bruker MetaboBASE Personal Library 3.0	524	9374.67	535.333	1363.33	516.667	1335.33
6.47	446.155	445.147	[M+H]+	TRUE	ethyl 2-({5-[(2,6-dioxopyrimidin-4-yl)methyl]-4-(4-ethoxyphenyl)-4H-1,2,4-triazol-3-yl}sulfanyl)propanoate	C20H23N5O5S	Bruker MetaboBASE Personal Library 3.0	374.667	26922.7	0	17346.7	96	4664
6.47	174.123	173.116	[M+H]+	TRUE	L-NIO	C7H15N3O2	Bruker MetaboBASE Personal Library 3.0	1976.67	687.333	7797.33	18913.3	19267.3	19812
6.47	151.062	150.055	[M+H]+	TRUE	Xylose	C5H10O5	MoNA-export-LC-MS-MS_Positive_Mode.msp	2364	1640.67	1608.67	7102.67	2626	18284
6.48	366.134	365.126	[M+H]+	TRUE	Ser Glu Met	C13H23N3O7S	Bruker MetaboBASE Personal Library 3.0	3178.67	2644	48882.7	43884	11532.7	1558
6.5	155.07	154.063	[M+H]+	TRUE	3,5-DIMETHOXYPHENOL	C8H10O3	MoNA-export-LC-MS-MS_Positive_Mode.msp	1005.33	632	1132.67	3497.33	1973.33	21561.3
6.5	376.176	375.169	[M+H]+	TRUE	Leu Asp Glu	C15H25N3O8	Bruker MetaboBASE Personal Library 3.0	924.667	12507.3	1146.67	3648	1612.67	2380.67
6.5	169.089	168.082	[M+H]+	TRUE	Pyridoxamine dihydrochloride	C8H12N2O2	MoNA-export-LC-MS-MS_Positive_Mode.msp	3250.67	1112.67	2584	5274	8178.67	3258.67
6.51	293.19	292.183	[M+H]+	TRUE	3-(2-methoxyphenyl)-1-(oxolan-3-ylmethyl)-1-propylurea	C16H24N2O3	Bruker MetaboBASE Personal Library 3.0	760	4657.33	34	0	990.667	1436.67
6.51	253.12	252.112	[M+H]+	TRUE	Tyr Ala	C12H16N2O4	Bruker MetaboBASE Personal Library 3.0	1238.67	5325.33	99834	8250.67	24694.7	1967.33
6.52	201.04	200.033	[M+H]+	TRUE	5H-Pyrrolo[1,2-a]quinoxaline-4-thione	C11H8N2S	Bruker MetaboBASE Personal Library 3.0	11654.7	272.667	924	0	3956	80.6667
6.52	216.133	215.125	[M+H]+	TRUE	Dihydrokainic acid	C10H17NO4	Bruker MetaboBASE Personal Library 3.0	928.667	1993.33	1430	14400.7	3107.33	32241.3
6.52	455.09	454.083	[M+H]+	TRUE	N-(2,4-difluorophenyl)-2-{[11-(4-fluorophenyl)-3,4,6,9,10-pentaazatricyclo[7.3.0.0Ã‚Â²,Ã Â¿Â¶]dodeca-1(12),2,4,7,10-pentaen-5-yl]sulfanyl}acetamide	C21H13F3N6OS	Bruker MetaboBASE Personal Library 3.0	2574	111.333	6722	5398	6115.33	3365.33
6.52	355.064	354.057	[M+H]+	TRUE	N-(3,4-difluorophenyl)-2-ethyl-1-oxopyrrolo[1,2-d][1,2,4]triazine-7-sulfonamide	C14H12F2N4O3S	Bruker MetaboBASE Personal Library 3.0	17280.7	4822.67	179.333	341.333	0	3138
6.52	218.103	217.095	[M+H]+	TRUE	Pymetrozine	C10H11N5O	MoNA-export-LC-MS-MS_Positive_Mode.msp	1348.67	1341.33	13820.7	23312	0	2478.67
6.53	264.144	263.136	[M+H]+	TRUE	1,3-Dimethyl-8-piperidin-1-yl-7H-purine-2,6-dione	C12H17N5O2	Bruker MetaboBASE Personal Library 3.0	3512	4172.67	11470.7	5537.33	11352	1916.67
6.53	205.073	204.066	[M+H]+	TRUE	6-fluoro-2-methylquinoline-4-carboxamide	C11H9FN2O	Bruker MetaboBASE Personal Library 3.0	5201.33	1874.67	7115.33	15230	5929.33	11889.3
6.53	229.035	228.028	[M+H]+	TRUE	9-Aminocamptothecin (R,S)	C13H8O2S	Bruker MetaboBASE Personal Library 3.0	7114.67	277.333	184.667	410	19619.3	3132.67
6.53	547.249	546.242	[M+H]+	TRUE	His Tyr Ile Asp	C25H34N6O8	Bruker MetaboBASE Personal Library 3.0	284	2234.67	974.667	1302.67	47312.7	3086.67
6.53	242.114	241.107	[M+H]+	TRUE	Mefenamic acid	C15H15NO2	Bruker MetaboBASE Personal Library 3.0	11115.3	3828.67	5362	17592	4000.67	2806.67
6.54	276.15	275.143	[M+H]+	TRUE	Ile Gly Ser	C11H21N3O5	Bruker MetaboBASE Personal Library 3.0	1067.33	65543.3	6720.67	5137.33	8606.67	4873.33
6.54	300.121	299.114	[M+H]+	TRUE	methyl 4-(2,5-dioxo-1,3,4,6,7,8-hexahydroquinolin-4-yl)benzoate	C17H17NO4	Bruker MetaboBASE Personal Library 3.0	1853.33	4577.33	19191.3	41639.3	5929.33	4910.67
6.55	166.048	165.041	[M+H]+	TRUE	2-methyl-5-(1H-pyrrol-1-yl)-1,3,4-thiadiazole	C7H7N3S	Bruker MetaboBASE Personal Library 3.0	527.333	565.333	16443.3	11296	742.667	701.333
6.55	271.136	270.128	[M+H]+	TRUE	E-Resveratrol trimethyl ether	C17H18O3	MoNA-export-LC-MS-MS_Positive_Mode.msp	1048.67	2998.67	4691.33	20486	4811.33	3192.67
6.56	380.113	379.105	[M+H]+	TRUE	2-[8-(3-fluorophenoxy)-3-oxo-[1,2,4]triazolo[4,3-a]pyrazin-2-yl]-N-phenylacetamide	C19H14FN5O3	Bruker MetaboBASE Personal Library 3.0	18168	1115.33	36365.3	15780.7	19770	1819.33
6.57	360.105	359.097	[M+H]+	TRUE	3-(2-methylphenyl)-5-(5-pyrrolidin-1-ylsulfonylfuran-2-yl)-1,2,4-oxadiazole	C17H17N3O4S	Bruker MetaboBASE Personal Library 3.0	120.667	792	23630	9759.33	2826	1164
6.57	394.208	393.201	[M+H]+	TRUE	7-acetamido-2-(2,4-dimethylbenzoyl)-N,N-dimethyl-3,4-dihydro-1H-isoquinoline-3-carboxamide	C23H27N3O3	Bruker MetaboBASE Personal Library 3.0	574.667	76204	634.667	626.667	402.667	1144
6.57	247.119	246.112	[M+H]+	TRUE	Leu-Asp	C10H18N2O5	MoNA-Dipeptide_pos.msp	2642.67	35542.7	1595.33	15110.7	2059.33	12581.3
6.57	337.233	336.225	[M+H]+	TRUE	MLS000574941-01!	C20H32O4	MoNA-export-LC-MS-MS_Positive_Mode.msp	23850.7	556	0	0	98.6667	1568.67
6.57	269.195	268.188	[M+H]+	TRUE	N-[(3S,4S)-4-(hydroxymethyl)-1-(2-methylpropanoyl)piperidin-3-yl]cyclopropanecarboxamide	C14H24N2O3	Bruker MetaboBASE Personal Library 3.0	0	0	0	3386.67	0	103730
6.57	250.129	249.122	[M+H]+	TRUE	NCGC00385439-01!(2E,4E)-N-(2-methylpropyl)-6-thiophen-2-ylhexa-2,4-dienamide	C14H19NOS	MoNA-export-LC-MS-MS_Positive_Mode.msp	83287.3	1040.67	9545.33	4816.67	41577.3	7741.33
6.58	157.086	156.079	[M+H]+	TRUE	3-Indolylacetonitrile	C10H8N2	MoNA-export-LC-MS-MS_Positive_Mode.msp	1769.33	648	1816.67	35249.3	5364.67	100795
6.58	135.1	134.094	[M+H]+, [M+H-H2O]+	TRUE	5,6,7,8-Tetrahydroquinoxaline	C8H10N2	Bruker MetaboBASE Personal Library 3.0	198.667	478.667	353.333	18940	379.333	443887
6.58	318.166	317.158	[M+H]+	TRUE	Glu Gly Ile	C13H23N3O6	Bruker MetaboBASE Personal Library 3.0	30823.3	8754.67	3220	11404	2578	12480
6.58	196.098	195.09	[M+H]+	TRUE	N-Methyltyrosine	C10H13NO3	MoNA-export-LC-MS-MS_Positive_Mode.msp	41575.3	40201.3	1685.33	30276	4186	27524
6.59	245.114	244.107	[M+H]+	TRUE	linderalactone	C15H16O3	MoNA-export-LC-MS-MS_Positive_Mode.msp	4936.67	3966.67	15020	15731.3	4247.33	4348.67
6.59	344.181	343.174	[M+H]+	TRUE	Pro Val Glu	C15H25N3O6	Bruker MetaboBASE Personal Library 3.0	836.667	33960.7	645.333	4041.33	1290	2768.67
6.6	296.157	295.15	[M+H]+	TRUE	2-[1-[1-(2-methoxyethyl)-6-oxopyridazin-4-yl]piperidin-3-yl]acetic acid	C14H21N3O4	Bruker MetaboBASE Personal Library 3.0	1192.67	5204	52062.7	5159.33	4530.67	1787.33
6.61	418.186	417.178	[M+H]+	TRUE	2-[8-(4-methylphenoxy)-3-oxo-[1,2,4]triazolo[4,3-a]pyrazin-2-yl]-N-(3-phenylpropyl)acetamide	C23H23N5O3	Bruker MetaboBASE Personal Library 3.0	286	4038	1092	2812.67	1746	2856
6.62	456.229	455.221	[M+H]+	TRUE	1,3-dimethyl-6-[4-[4-(6-methyl-3-oxo-1,4-benzoxazin-4-yl)butanoyl]piperazin-1-yl]pyrimidine-2,4-dione	C23H29N5O5	Bruker MetaboBASE Personal Library 3.0	830.667	19817.3	118.667	3047.33	548	1284
6.62	288.09	287.083	[M+H]+	TRUE	TENOFOVIR	C9H14N5O4P	MoNA-export-LC-MS-MS_Positive_Mode.msp	20311.3	0	1954.67	0	3578	0
6.63	390.186	389.179	[M+H]+	TRUE	(2S,4S)-N-cyclopropyl-1-(1H-indole-2-carbonyl)-4-phenoxypyrrolidine-2-carboxamide	C23H23N3O3	Bruker MetaboBASE Personal Library 3.0	302	1987.33	1558	22772	1137.33	4235.33
6.63	212.139	211.132	[M+H]+	TRUE	1-tert-butyl-3-[(3-methyl-1,2-oxazol-5-yl)methyl]urea	C10H17N3O2	Bruker MetaboBASE Personal Library 3.0	0	0	0	8162	0	31863.3
6.64	160.133	159.126	[M+H]+	TRUE	2-Aminocaprylic acid; AIF; CE0; CorrDec	C8H17NO2	MoNA-export-LC-MS-MS_Positive_Mode.msp	6127.33	5143.33	12285.3	11613.3	3894.67	1211.33
6.64	471.188	470.181	[M+H]+	TRUE	4-[6-[4-[4-(2-methyl-1,3-oxazol-4-yl)phenyl]sulfonylpiperazin-1-yl]pyridazin-3-yl]morpholine	C22H26N6O4S	Bruker MetaboBASE Personal Library 3.0	2320	10261.3	726.667	2240.67	730	3156
6.64	268.104	267.097	[M+H]+	TRUE	Adenosine	C10H13N5O4	MoNA-export-LC-MS-MS_Positive_Mode.msp	2652248	3704458	2.93569e+06	2.58045e+06	3.54595e+06	1.64123e+06
6.64	317.138	316.131	[M+H]+	TRUE	Combrestatin A4	C18H20O5	Bruker MetaboBASE Personal Library 3.0	0	1942.67	466	6018.67	595.333	3478
6.65	309.132	308.125	[M+H]+	TRUE	5'-N-Ethylcarboxamidoadenosine	C12H16N6O4	Bruker MetaboBASE Personal Library 3.0	7660	7968	8554	8083.33	9634.67	6122.67
6.66	234.09	233.083	[M+H]+	TRUE	1-ethyl-4-(4-fluorophenyl)pyrrole-2-carboxylic acid	C13H12FNO2	Bruker MetaboBASE Personal Library 3.0	1345.33	1674.67	5066	26222.7	3308.67	13131.3
6.66	348.069	347.062	[M+H]+	TRUE	3'-AMP	C10H14N5O7P	MoNA-export-LC-MS-MS_Positive_Mode.msp	7800	368.667	40146.7	299.333	14577.3	1659.33
6.66	455.24	454.233	[M+H]+	TRUE	Trp His Ile	C23H30N6O4	Bruker MetaboBASE Personal Library 3.0	126.667	10004.7	823.333	1794.67	167.333	1550
6.68	287.128	286.121	[M+H]+	TRUE	CAY10616	C17H18O4	Bruker MetaboBASE Personal Library 3.0	1896	4076.67	4292.67	13141.3	5588.67	18142
6.69	263.103	262.096	[M+H]+	TRUE	NSC379639	C12H14N4OS	Bruker MetaboBASE Personal Library 3.0	859.333	766	17502	70824.7	190	1137.33
6.7	165.139	164.132	[M+H]+	TRUE	TMPD (hydrochloride)	C10H16N2	Bruker MetaboBASE Personal Library 3.0	114.667	349.333	34	681.333	113.333	17398.7
6.71	219.118	218.11	[M+H]+	TRUE	Abrine	C12H14N2O2	MoNA-export-LC-MS-MS_Positive_Mode.msp	1105.33	430.667	2254	4798.67	4312	14192.7
6.72	303.163	302.155	[M+H]+	TRUE	Ala Asn Val	C12H22N4O5	Bruker MetaboBASE Personal Library 3.0	1639.33	11152.7	21270.7	5411.33	9611.33	1475.33
6.72	303.151	302.144	[M+H]+	TRUE	Mycosporine glutaminol	C13H22N2O6	MoNA-export-LC-MS-MS_Positive_Mode.msp	1134.67	2840	30237.3	7580	14716.7	4814
6.72	206.098	205.091	[M+H]+	TRUE	S-methyl-L-Thiocitrulline (hydrochloride)	C7H15N3O2S	Bruker MetaboBASE Personal Library 3.0	1728	2192	1864	4486.67	1496	2169.33
6.74	261.144	260.137	[M+H]+	TRUE	Leu Glu	C11H20N2O5	Bruker MetaboBASE Personal Library 3.0	4022.67	6910.67	143325	58756.7	43578.7	11894.7
6.75	254.11	253.103	[M+H]+	TRUE	Triamterene	C12H11N7	MoNA-export-LC-MS-MS_Positive_Mode.msp	719.333	14682.7	1060	25595.3	878	3068
6.76	497.272	496.264	[M+H]+	TRUE	Leu His Ile Asp	C22H36N6O7	Bruker MetaboBASE Personal Library 3.0	260	13587.3	122.667	0	173.333	967.333
6.77	129.056	128.049	[M+H]+	TRUE	(Â±)-Furaneol	C6H8O3	Bruker MetaboBASE Personal Library 3.0	28419.3	3440.67	12448.7	6859.33	70522.7	9288.67
6.77	351.163	350.156	[M+H]+	TRUE	N-[(2-fluorophenyl)methyl]-4-pyrrolidin-1-ylquinazoline-6-carboxamide	C20H19FN4O	Bruker MetaboBASE Personal Library 3.0	1131.33	14835.3	1562.67	4393.33	1061.33	2426
6.78	304.223	303.216	[M+H]+	TRUE	1-[4-(4-methyl-6-piperidin-1-ylpyrimidin-2-yl)piperazin-1-yl]ethanone	C16H25N5O	Bruker MetaboBASE Personal Library 3.0	11768	0	0	28492.7	0	25340
6.78	479.116	478.108	[M+H]+	TRUE	ethyl 4-[4-[2-(2,5-dioxopyrrolidin-1-yl)ethylsulfonyl]-3,5,6-trifluoropyridin-2-yl]piperazine-1-carboxylate	C18H21F3N4O6S	Bruker MetaboBASE Personal Library 3.0	5601.33	58	85663.3	3769.33	13993.3	1496
6.78	239.103	238.096	[M+H]+	TRUE	Tyr-Gly	C11H14N2O4	MoNA-Dipeptide_pos.msp	5400	26209.3	44790.7	18714	28424.7	16421.3
6.79	233.097	232.09	[M+H]+	TRUE	3-(3,4-dimethoxyphenyl)-1H-pyridazin-6-one	C12H12N2O3	Bruker MetaboBASE Personal Library 3.0	2444.67	0	14881.3	7959.33	754.667	624.667
6.8	217.119	216.111	[M+H]+	TRUE	Pro Thr	C9H16N2O4	Bruker MetaboBASE Personal Library 3.0	28776.7	2474.67	10137.3	120647	85120.7	201267
6.81	304.155	303.148	[M+H]+	TRUE	Gly Glu Val	C12H21N3O6	Bruker MetaboBASE Personal Library 3.0	3034.67	7501.33	8055.33	6532	5176	10474
6.81	338.118	337.11	[M+H]+	TRUE	Met Met Gly	C12H23N3O4S2	Bruker MetaboBASE Personal Library 3.0	2546	1332	73098.7	85468.7	14061.3	12856
6.82	157.096	156.089	[M+H]+	TRUE	2,6-Dimethylnaphthalene	C12H12	Bruker MetaboBASE Personal Library 3.0	16352.7	5560.67	11710.7	96497.3	6713.33	61847.3
6.82	155.082	154.075	[M+H]+	TRUE	Cyclo-prolylglycine	C7H10N2O2	MoNA-export-LC-MS-MS_Positive_Mode.msp	10925.3	34931.3	21674	62850	31204	139936
6.82	345.205	344.198	[M+H]+	TRUE	Merogedunin	C21H28O4	Bruker MetaboBASE Personal Library 3.0	2144	52736.7	2354	6132.67	2091.33	5466.67
6.82	212.103	211.096	[M+H]+	TRUE	NPE_212.1070_9.8	C14H13NO	MoNA-export-LC-MS-MS_Positive_Mode.msp	32428	47236	137729	79993.3	54826.7	26130
6.83	189.124	188.116	[M+H]+	TRUE	Gly-Ile	C8H16N2O3	MoNA-export-LC-MS-MS_Positive_Mode.msp	58288.7	654370	144941	79654.7	152381	70017.3
6.83	388.208	387.201	[M+H]+	TRUE	N-(2,5-diethoxyphenyl)-3-methyl-2-oxo-1-oxaspiro[4.6]undec-3-ene-4-carboxamide	C22H29NO5	Bruker MetaboBASE Personal Library 3.0	2797.33	46966	3127.33	5067.33	5168.67	5380
6.84	116.071	115.064	[M+H]+	TRUE	1-AMINOCYCLOBUTANE CARBOXYLIC ACID	C5H9NO2	Bruker MetaboBASE Personal Library 3.0	4962.67	212965	7199.33	10258	6746.67	8306
6.84	203.139	202.132	[M+H]+	TRUE	Leucyl-Alanine; AIF; CE10; MS2Dec	C9H18N2O3	MoNA-export-LC-MS-MS_Positive_Mode.msp	24893.3	9740	237293	32629.3	109471	40138.7
6.85	430.158	429.151	[M+H]+	TRUE	[4-[4-(dimethylamino)phenyl]-6-fluoro-1,1-dioxo-1$l^{6},4-benzothiazin-2-yl]-piperidin-1-ylmethanone	C22H24FN3O3S	Bruker MetaboBASE Personal Library 3.0	9253.33	138103	12990	118875	20140.7	31158
6.85	239.079	238.071	[M+H]+	TRUE	1,4-Diaminoanthraquinone	C14H10N2O2	MoNA-export-LC-MS-MS_Positive_Mode.msp	201906	111781	0	0	0	0
6.86	265.119	264.111	[M+H]+	TRUE	4-[(6-chloro-1-methylpyrazolo[3,4-d]pyrimidin-4-yl)amino]phenol	C18H16O2	Bruker MetaboBASE Personal Library 3.0	2958	3440.67	4636.67	38030.7	816	10364
6.86	252.11	251.103	[M+H]+	TRUE	NCGC00092360-03_C10H13N5O3_3'-Deoxyadenosine	C10H13N5O3	MoNA-export-LC-MS-MS_Positive_Mode.msp	49538.7	54136.7	214517	232673	124771	128661
6.86	318.131	317.124	[M+H]+	TRUE	Pro Ser Asp	C12H19N3O7	Bruker MetaboBASE Personal Library 3.0	5270.67	15538	33964.7	90020.7	7744.67	11986
6.87	451.193	450.186	[M+H]+	TRUE	3-(3-methoxypropyl)-1-[[3-(4-propan-2-yloxyphenyl)-1,2,4-oxadiazol-5-yl]methyl]quinazoline-2,4-dione	C24H26N4O5	Bruker MetaboBASE Personal Library 3.0	2370.67	90952.7	597.333	23588	0	6197.33
6.87	456.209	455.202	[M+H]+	TRUE	ethyl 1,2,5-trimethyl-4-[4-(oxolan-2-ylmethylcarbamoyl)piperidin-1-yl]sulfonylpyrrole-3-carboxylate	C21H33N3O6S	Bruker MetaboBASE Personal Library 3.0	10758	157872	1093.33	6482	2503.33	7304
6.88	446.155	445.148	[M+H]+	TRUE	4-(benzenesulfonyl)-1-cyclopropyl-N-[(4-fluorophenyl)methyl]-2-methyl-6-oxopiperazine-2-carboxamide	C22H24FN3O4S	Bruker MetaboBASE Personal Library 3.0	2750	85961.3	2882	9992.67	4990	4212
6.88	284.126	283.119	[M+H]+	TRUE	ethyl 5-hydroxy-1,2-dimethylbenzo[g]indole-3-carboxylate	C17H17NO3	Bruker MetaboBASE Personal Library 3.0	324	21909.3	2691.33	12263.3	627.333	5081.33
6.88	335.144	334.137	[M+H]+	TRUE	NCGC00160334-01!3-(4-Methoxy-benzylidene)-2,3,11,11a-tetrahydro-6H-pyrazino[1,2-b]isoquinoline-1,4-dione	C20H18N2O3	MoNA-export-LC-MS-MS_Positive_Mode.msp	2272.67	40648	2010	5902	1790.67	3306
6.89	287.128	286.121	[M+H]+	TRUE	7-(4-methylphenyl)-2-phenyl-[1,2,4]triazolo[1,5-a]pyrimidine	C18H14N4	Bruker MetaboBASE Personal Library 3.0	2632.67	61262.7	4816	8526	7579.33	8242.67
6.89	263.105	262.097	[M+H]+	TRUE	DMABA NHS ester	C13H14N2O4	Bruker MetaboBASE Personal Library 3.0	1524.67	2904.67	21471.3	77126	0	3037.33
6.89	316.154	315.147	[M+H]+	TRUE	Glu Pro Ala	C13H21N3O6	Bruker MetaboBASE Personal Library 3.0	2919.33	10130.7	3514.67	5326.67	1718.67	6370.67
6.89	239.145	238.137	[M+H]+	TRUE	Pentaethylene glycol	C10H22O6	MoNA-export-LC-MS-MS_Positive_Mode.msp	0	382.667	2888.67	16612	2761.33	76945.3
6.9	276.15	275.142	[M+H]+	TRUE	(3S,4S)-N-(cyanomethyl)-4-(methoxymethyl)-1-pyrazin-2-ylpyrrolidine-3-carboxamide	C13H17N5O2	Bruker MetaboBASE Personal Library 3.0	2350.67	44066.7	9253.33	6800	4096	4721.33
6.91	198.122	197.114	[M+H]+	TRUE	NCGC00168879-02_C10H15NO3_3-Acetyl-5-sec-butyl-4-hydroxy-1,5-dihydro-2H-pyrrol-2-one	C10H15NO3	MoNA-export-LC-MS-MS_Positive_Mode.msp	2585.33	947.333	1278	8206.67	3542	18408
6.91	280.132	279.125	[M+H]+	TRUE	Phe Asn	C13H17N3O4	Bruker MetaboBASE Personal Library 3.0	8173.33	9805.33	43385.3	17767.3	3085.33	9926.67
6.92	154.054	153.046	[M+H]+	TRUE	3-AMINO-4-HYDROXYBENZOIC ACID	C7H7NO3	MoNA-export-LC-MS-MS_Positive_Mode.msp	16128.7	5656	5020.67	3694.67	6662	10606.7
6.92	256.065	255.057	[M+H]+	TRUE	ALRESTATIN	C14H9NO4	Bruker MetaboBASE Personal Library 3.0	26411.3	0	0	0	388	92.6667
6.93	274.144	273.137	[M+H]+	TRUE	(E,E)-Piperlonguminine; AIF; CE0; CorrDec	C16H19NO3	MoNA-export-LC-MS-MS_Positive_Mode.msp	6184.67	6606.67	4614	23420	5840.67	76439.3
6.93	244.21	243.203	[M+H]+	TRUE	Phencyclidine	C17H25N	MoNA-export-LC-MS-MS_Positive_Mode.msp	958.667	0	0	1196.67	0	8782
6.94	254.157	253.15	[M+H]+	TRUE	D2PM	C17H19NO	Bruker MetaboBASE Personal Library 3.0	3880.67	4385.33	4658	36301.3	6524	103183
6.94	270.14	269.133	[M+H]+	TRUE	Mepronil	C17H19NO2	Bruker MetaboBASE Personal Library 3.0	3436	5932	8510	10582	10620.7	7505.33
6.94	256.131	255.123	[M+H]+	TRUE	N-alpha-(tert-Butoxycarbonyl)-L-histidine	C11H17N3O4	MoNA-export-LC-MS-MS_Positive_Mode.msp	2515.33	4896.67	2867.33	28500.7	2737.33	48174.7
6.95	317.179	316.172	[M+H]+	TRUE	Gly Gln Ile	C13H24N4O5	Bruker MetaboBASE Personal Library 3.0	3917.33	27730	7060.67	7152	5935.33	11387.3
6.95	331.193	330.185	[M+H]+	TRUE	Leu Ala Gln	C14H26N4O5	Bruker MetaboBASE Personal Library 3.0	4984	7210	7724	12341.3	4641.33	32130.7
6.96	181.133	180.126	[M+H]+	TRUE	2,6-di(propan-2-yl)-1H-pyrimidin-4-one	C10H16N2O	Bruker MetaboBASE Personal Library 3.0	957.333	226	1499.33	19800.7	1072	23138
6.96	436.173	435.166	[M+H]+	TRUE	Epanorin	C25H25NO6	MoNA-export-LC-MS-MS_Positive_Mode.msp	550.667	23861.3	676	3577.33	872.667	1482
6.96	567.192	566.185	[M+H]+	TRUE	methyl (4S,5E,6S)-5-ethylidene-4-[2-oxo-2-[(2S,3R,4S,5S,6R)-3,4,5-trihydroxy-6-(hydroxymethyl)oxan-2-yl]oxyethyl]-6-[(2S,3R,4S,5S,6R)-3,4,5-trihydroxy-6-(hydroxymethyl)oxan-2-yl]oxy-4H-pyran-3-carboxylate	C23H34O16	MoNA-export-LC-MS-MS_Positive_Mode.msp	24604	100092	51352	31314	59482.7	6952.67
6.97	152.057	151.05	[M+H]+	TRUE	Guanine	C5H5N5O	MoNA-export-LC-MS-MS_Positive_Mode.msp	344889	561931	541954	436269	586593	183527
6.97	284.099	283.092	[M+H]+	TRUE	Guanosine	C10H13N5O5	MoNA-export-LC-MS-MS_Positive_Mode.msp	487183	852778	748737	629709	793767	259421
6.97	413.213	412.206	[M+H]+	TRUE	His Lys Glu	C17H28N6O6	Bruker MetaboBASE Personal Library 3.0	1407.33	3262	3118.67	68315.3	5012	46562
6.97	288.12	287.113	[M+H]+	TRUE	NCGC00385948-01_C16H17NO4_6,11-Methano-6H-benzo[b]-1,3-benzodioxolo[5,6-e]azepine-8,9-diol, 5,6a,7,8,9,11-hexahydro-	C16H17NO4	MoNA-export-LC-MS-MS_Positive_Mode.msp	2871.33	13178.7	8780	40097.3	27082.7	15908.7
6.97	304.154	303.147	[M+H]+	TRUE	Val Glu Gly	C12H21N3O6	Bruker MetaboBASE Personal Library 3.0	9900.67	71631.3	5189.33	7372.67	10174	8782
6.98	269.09	268.083	[M+H]+	TRUE	Inosine	C10H12N4O5	Bruker MetaboBASE Personal Library 3.0	58552	0	128319	121403	88606	120996
6.98	417.192	416.184	[M+H]+	TRUE	methyl (1R,4aS,9S,10S)-10-acetyloxy-5,9-dihydroxy-1,4a-dimethyl-2-oxo-7-propan-2-yl-10,10a-dihydro-9H-phenanthrene-1-carboxylate	C23H28O7	MoNA-export-LC-MS-MS_Positive_Mode.msp	2530.67	39482.7	2238	7289.33	2833.33	5750
6.99	145.052	144.045	[M+H]+	TRUE	3,5-Dihydroxy-6-methyl-2,3-dihydro-4H-pyran-4-one	C6H8O4	Bruker MetaboBASE Personal Library 3.0	5916.67	165107	4265.33	14503.3	5546.67	10594.7
6.99	164.108	163.101	[M+H]+	TRUE	FENBUTYRAMIDE	C10H13NO	Bruker MetaboBASE Personal Library 3.0	745.333	567.333	744	21311.3	472.667	24870
6.99	550.26	549.253	[M+H]+	TRUE	Val Cys Asn Ser Lys	C21H39N7O8S	Bruker MetaboBASE Personal Library 3.0	499.333	5094.67	961.333	1313.33	822	1316
7	330.088	329.08	[M+H]+	TRUE	methyl 3-(2,3-dihydropyrido[2,3-b][1,4]thiazine-1-carbonylamino)benzoate	C16H15N3O3S	Bruker MetaboBASE Personal Library 3.0	1801.33	0	0	22274.7	1603.33	1013.33
7	344.111	343.104	[M+H]+	TRUE	N-(3-ethoxypropyl)-2-methyl-5-(5-methyl-1H-pyrazol-3-yl)thiophene-3-sulfonamide	C14H21N3O3S2	Bruker MetaboBASE Personal Library 3.0	2404.67	0	2918.67	0	2571.33	0
7	553.188	552.18	[M+H]+	TRUE	NCGC00169154-02_C26H32O13_Cyclopenta[c]pyran-4-carboxylic acid, 1-(beta-D-glucopyranosyloxy)-1,4a,5,6,7,7a-hexahydro-6-[[(2E)-3-(4-hydroxy-3-methoxyphenyl)-1-oxo-2-propen-1-yl]oxy]-7-methyl-, (1S,4aS,6S,7R,7aS)-	C26H32O13	MoNA-export-LC-MS-MS_Positive_Mode.msp	5265.33	11775.3	11400	8314	10235.3	6296
7.01	245.143	244.135	[M+H]+	TRUE	ABT-888 (Veliparib)	C13H16N4O	Bruker MetaboBASE Personal Library 3.0	4025.33	6585.33	6334.67	10913.3	5155.33	13845.3
7.01	244.13	243.123	[M+H]+	TRUE	Agomelatine	C15H17NO2	Bruker MetaboBASE Personal Library 3.0	7429.33	5268.67	5312	49364.7	21082	38728
7.01	256.163	255.156	[M+H]+	TRUE	Phenyltoloxamine	C17H21NO	Bruker MetaboBASE Personal Library 3.0	2319.33	6283.33	2654	140588	7452.67	264755
7.02	197.097	196.09	[M+H]+	TRUE	1,2-Diphenylethanone	C14H12O	MoNA-export-LC-MS-MS_Positive_Mode.msp	2225.33	3262	3792	26044	2959.33	12180.7
7.02	127.041	126.033	[M+H]+	TRUE	4-Hydroxy-6-Methylpyran-2-One	C6H6O3	MSMS-Pos-Vaniya-Fiehn_Natural_Products_Library_20200109.msp	3646.67	32446.7	4331.33	6334	3906	6218
7.02	192.107	191.099	[M+H]+	TRUE	5-Methoxytryptophol	C11H13NO2	Bruker MetaboBASE Personal Library 3.0	17374	5036	814.667	4673.33	690	4834
7.02	191.084	190.077	[M+H]+	TRUE	NCGC00180442-02!2-[(1S)-1-hydroxyethyl]-1H-quinazolin-4-one	C10H10N2O2	MoNA-export-LC-MS-MS_Positive_Mode.msp	2166	1708	746	10564.7	1384.67	43540.7
7.02	257.115	256.108	[M+H]+	TRUE	trans-pterostilbene	C16H16O3	MoNA-export-LC-MS-MS_Positive_Mode.msp	83928.7	5106.67	45437.3	10047.3	52592	6622.67
7.03	335.14	334.133	[M+H]+	TRUE	Met Ala Asn	C12H22N4O5S	Bruker MetaboBASE Personal Library 3.0	2791.33	36764	3185.33	3903.33	2380.67	8548.67
7.03	269.112	268.105	[M+H]+	TRUE	Tyr Ser	C12H16N2O5	Bruker MetaboBASE Personal Library 3.0	38911.3	449071	57422.7	13102.7	45874	4102
7.04	255.172	254.165	[M+H]+	TRUE	N-(7-acetyl-7-azaspiro[3.5]nonan-3-yl)-2-methoxyacetamide	C13H22N2O3	Bruker MetaboBASE Personal Library 3.0	1892.67	35414	10752.7	39130.7	4570.67	78214
7.04	346.196	345.188	[M+H]+	TRUE	N-[1-[(3,5-dimethyl-1,2-oxazol-4-yl)methyl]piperidin-4-yl]-2-(4-fluorophenyl)acetamide	C19H24FN3O2	Bruker MetaboBASE Personal Library 3.0	1633.33	3826	6052.67	13558.7	3936.67	38770
7.04	227.149	226.141	[M+H]+	TRUE	NPE_227.1543_9.6	C15H18N2	MoNA-export-LC-MS-MS_Positive_Mode.msp	2984	1136.67	1598.67	11989.3	2368	94072.7
7.05	168.121	167.114	[M+H]+	TRUE	2-methyl-N-propan-2-ylpyrazole-3-carboxamide	C8H13N3O	Bruker MetaboBASE Personal Library 3.0	36962.7	0	13402	2556	4916	2269.33
7.05	330.173	329.166	[M+H]+	TRUE	3-(3-cyclopropyl-1,2,4-triazol-4-yl)-N-(3-fluoro-2-methylphenyl)pyrrolidine-1-carboxamide	C17H20FN5O	Bruker MetaboBASE Personal Library 3.0	3998	15346	3876.67	5537.33	6017.33	7620.67
7.05	481.131	480.124	[M+H]+	TRUE	5-(3-chloro-4-methylphenyl)-3-[[3-(4-propan-2-yloxyphenyl)-1,2,4-oxadiazol-5-yl]methyl]-3a,6a-dihydropyrrolo[3,4-d]triazole-4,6-dione	C23H21ClN6O4	Bruker MetaboBASE Personal Library 3.0	75638.7	0	8988.67	4647.33	7956	0
7.05	318.169	317.161	[M+H]+	TRUE	Leu Glu Gly	C13H23N3O6	Bruker MetaboBASE Personal Library 3.0	2902.67	29860	3460.67	7769.33	6306	8234.67
7.06	227.107	226.1	[M+H]+	TRUE	3-(2-Methyl-3-furylthio)-4-heptanone	C12H18O2S	Bruker MetaboBASE Personal Library 3.0	2320	3152.67	12600	13288.7	3454	6964.67
7.06	232.154	231.147	[M+H]+	TRUE	Butyryl carnitine (isomer of 920)	C11H21NO4	MoNA-export-LC-MS-MS_Positive_Mode.msp	3423.33	290435	6128.67	0	0	0
7.06	398.203	397.196	[M+H]+	TRUE	Glu His Ile	C17H27N5O6	Bruker MetaboBASE Personal Library 3.0	3805.33	41974	3623.33	8062.67	3516.67	8588
7.06	240.132	239.125	[M+H]+	TRUE	N-benzyl-1-methyl-1H-pyrazolo[3,4-d]pyrimidin-4-amine	C13H13N5	Bruker MetaboBASE Personal Library 3.0	3224.67	14110	5116.67	30174.7	3742.67	18612.7
7.07	364.163	363.156	[M+H]+	TRUE	2-(4-nitrophenyl)-N-(6,7,8,9-tetrahydro-5H-carbazol-3-ylmethyl)acetamide	C21H21N3O3	Bruker MetaboBASE Personal Library 3.0	4276	11627.3	3479.33	12424	3970	56140
7.07	210.087	209.079	[M+H]+	TRUE	3-methyldibenzo[b,f][1,4]oxazepine	C14H11NO	Bruker MetaboBASE Personal Library 3.0	16352	2204	53238	19063.3	22587.3	20092.7
7.07	322.185	321.177	[M+H]+	TRUE	Arg Phe	C15H23N5O3	Bruker MetaboBASE Personal Library 3.0	2672.67	31456	2543.33	7396.67	3367.33	6006
7.07	334.043	333.035	[M+H]+	TRUE	N-[4-(4-fluorophenyl)-1,3-thiazol-2-yl]-2-(2-methyl-1,3-thiazol-4-yl)acetamide	C15H12FN3OS2	Bruker MetaboBASE Personal Library 3.0	138746	3918	0	0	137.333	142
7.07	151.095	150.09	[M+H]+, [M+H-H2O]+	TRUE	Triethylene glycol	C6H14O4	Bruker MetaboBASE Personal Library 3.0	671537	867.333	169275	6149.33	63615.3	4303.33
7.07	262.165	261.157	[M+H]+	TRUE	zilpaterol	C14H19N3O2	Bruker MetaboBASE Personal Library 3.0	459797	263114	103349	126193	43223.3	34536
7.08	173.08	172.072	[M+H]+	TRUE	1,4-Cyclohexanedicarboxylic acid	C8H12O4	MoNA-export-LC-MS-MS_Positive_Mode.msp	159477	477.333	118111	1577.33	46358.7	2039.33
7.08	346.178	345.171	[M+H]+	TRUE	1-[1-(2-ethoxyphenyl)-2,5-dioxopyrrolidin-3-yl]piperidine-4-carboxamide	C18H23N3O4	Bruker MetaboBASE Personal Library 3.0	3058	5446	4625.33	7954	5338	7048.67
7.08	537.268	536.26	[M+H]+	TRUE	Asn Glu Phe Lys	C24H36N6O8	Bruker MetaboBASE Personal Library 3.0	1121.33	30480.7	1858	2949.33	1584	3116
7.09	282.148	281.141	[M+H]+	TRUE	1-(3,5-dihydro-2H-1,4-benzoxazepin-4-yl)-3-phenylpropan-1-one	C18H19NO2	Bruker MetaboBASE Personal Library 3.0	3256	13478	5110.67	35679.3	4945.33	13961.3
7.09	273.148	272.14	[M+H]+	TRUE	2-pyrazol-1-yl-1-(4-pyrimidin-2-ylpiperazin-1-yl)ethanone	C13H16N6O	Bruker MetaboBASE Personal Library 3.0	3204.67	43500.7	2954	11719.3	6211.33	10382.7
7.09	112.051	111.043	[M+H]+	TRUE	Cytosine	C4H5N3O	MoNA-export-LC-MS-MS_Positive_Mode.msp	4925.33	595.333	8010	2238	81784.7	29481.3
7.09	270.181	269.173	[M+H]+	TRUE	N-(2-morpholin-4-ylethyl)-7-oxoazepane-2-carboxamide	C13H23N3O3	Bruker MetaboBASE Personal Library 3.0	0	0	0	31635.3	0	302956
7.1	375.116	374.109	[M+H]+	TRUE	6-Benzylthiopurine ribonucleoside	C17H18N4O4S	Bruker MetaboBASE Personal Library 3.0	71694	5650	21330	18842	22908.7	13187.3
7.1	288.196	287.189	[M+H]+	TRUE	CAY10444	C15H29NO2S	Bruker MetaboBASE Personal Library 3.0	3488	4705.33	4609.33	12902.7	3627.33	45566.7
7.1	366.176	365.169	[M+H]+	TRUE	N-(4-fluoro-2-methylphenyl)-1-pyrido[2,3-b]pyrazin-7-ylpiperidine-3-carboxamide	C20H20FN5O	Bruker MetaboBASE Personal Library 3.0	3272	9417.33	4261.33	9272.67	4166.67	7583.33
7.11	234.131	233.124	[M+H]+	TRUE	7-methyl-9-piperidin-4-ylpurin-8-one	C11H15N5O	Bruker MetaboBASE Personal Library 3.0	2612	3690.67	39896	26887.3	1045.33	4281.33
7.11	304.154	303.147	[M+H]+	TRUE	Ile Asp Gly	C12H21N3O6	Bruker MetaboBASE Personal Library 3.0	5980	36077.3	8548.67	8901.33	8418.67	8331.33
7.11	168.113	167.106	[M+H]+	TRUE	Pirimicarb-desamido	C8H13N3O	MoNA-export-LC-MS-MS_Positive_Mode.msp	7989.33	3708.67	2117.33	11038.7	144496	82365.3
7.12	229.12	228.113	[M+H]+	TRUE	12-HYDROXY-4,4-BISNOR-4,8,11,13-PODOCARPATETRAEN-3-ONE	C15H16O2	Bruker MetaboBASE Personal Library 3.0	5905.33	21156.7	5752	29654	4237.33	18565.3
7.12	180.089	179.082	[M+H]+	TRUE	D-(+)-Glucosamine hydrochloride	C6H13NO5	MoNA-export-LC-MS-MS_Positive_Mode.msp	1868.67	3606	7978.67	93118.7	536.667	136328
7.13	428.144	427.137	[M+H]+	TRUE	Met Tyr Asp	C18H25N3O7S	Bruker MetaboBASE Personal Library 3.0	0	130496	0	3482	2008.67	1125.33
7.13	280.202	279.195	[M+H]+	TRUE	N-[3-(diethylamino)propyl]-4,5,6,7-tetrahydro-1,2-benzoxazole-3-carboxamide	C15H25N3O2	Bruker MetaboBASE Personal Library 3.0	0	3231.33	0	29852	0	129279
7.14	239.104	238.097	[M+H]+	TRUE	Gly-Tyr	C11H14N2O4	MoNA-export-LC-MS-MS_Positive_Mode.msp	15762.7	18167.3	36016	30156.7	35240	39963.3
7.15	292.14	291.133	[M+H]+	TRUE	[3-[3-(2-methoxyethyl)-1,2,4-oxadiazol-5-yl]azetidin-1-yl]-(1-methylimidazol-4-yl)methanone	C13H17N5O3	Bruker MetaboBASE Personal Library 3.0	2652.67	4128	2894	7314.67	2618.67	37413.3
7.15	167.082	166.075	[M+H]+	TRUE	N-cyclopropyl-5-methyl-1,2-oxazole-3-carboxamide	C8H10N2O2	Bruker MetaboBASE Personal Library 3.0	5090.67	480663	7794	49559.3	7034.67	36358
7.16	208.104	207.097	[M+H]+	TRUE	(2-methoxypyrimidin-5-yl)-pyrrolidin-1-ylmethanone	C10H13N3O2	Bruker MetaboBASE Personal Library 3.0	1567.33	6221.33	3140	10359.3	2598.67	6998.67
7.16	87.0452	86.0379	[M+H]+	TRUE	4-Deoxytetronic acid	C4H6O2	Bruker MetaboBASE Personal Library 3.0	2593.33	1028	2956	3526	3862	3622.67
7.16	280.105	279.098	[M+H]+	TRUE	4-methyl-N-(3-pyridin-3-yl-1,2-oxazol-5-yl)benzamide	C16H13N3O2	Bruker MetaboBASE Personal Library 3.0	25705.3	3404.67	1078.67	2218.67	714.667	0
7.16	253.12	252.113	[M+H]+	TRUE	Ala-Tyr	C12H16N2O4	MoNA-Dipeptide_pos.msp	26544	58715.3	82602.7	32070.7	58502	31873.3
7.17	262.086	261.078	[M+H]+	TRUE	FLUMEQUINE	C14H12FNO3	MoNA-export-LC-MS-MS_Positive_Mode.msp	2008	5188	5519.33	62580.7	4828.67	44709.3
7.17	245.159	244.152	[M+H]+	TRUE	N',N'-dimethyl-N-[(5-phenylfuran-2-yl)methyl]ethane-1,2-diamine	C15H20N2O	Bruker MetaboBASE Personal Library 3.0	0	4672	7819.33	30728	9518	50502.7
7.17	348.058	347.05	[M+H]+	TRUE	SE 175	C16H13NO6S	Bruker MetaboBASE Personal Library 3.0	36542.7	292	1064	0	1502	715.333
7.18	382.11	381.103	[M+H]+	TRUE	3-[1-(2,3-dihydro-1,4-benzodioxin-6-ylsulfonyl)pyrrolidin-3-yl]-5-(methoxymethyl)-1,2,4-oxadiazole	C16H19N3O6S	Bruker MetaboBASE Personal Library 3.0	94456	10810	2829.33	5530.67	1796.67	22744.7
7.18	254.161	253.154	[M+H]+	TRUE	NCGC00160193-01!ANABASAMINE	C16H19N3	MoNA-export-LC-MS-MS_Positive_Mode.msp	80285.3	688429	102726	213395	158515	674759
7.19	182.082	181.075	[M+H]+	TRUE	DL-o-Tyrosine	C9H11NO3	Bruker MetaboBASE Personal Library 3.0	11370	35818.7	25716	127847	20286.7	116883
7.19	383.203	382.196	[M+H]+	TRUE	N-cyclopentyl-3-[4-(5-cyclopropyl-1,2,4-oxadiazol-3-yl)phenoxy]pyrrolidine-1-carboxamide	C21H26N4O3	Bruker MetaboBASE Personal Library 3.0	26796.7	72902.7	4092	8484	5523.33	64546.7
7.19	286.171	285.164	[M+H]+	TRUE	Val Pro Ala	C13H23N3O4	Bruker MetaboBASE Personal Library 3.0	5691.33	28970.7	5838	7446	7664.67	7830.67
7.2	430.161	429.154	[M+H]+	TRUE	1-(6-chloro-[1,2,4]triazolo[4,3-a]pyridin-3-yl)-N-[(2,3-dimethoxyphenyl)methyl]piperidine-3-carboxamide	C21H24ClN5O3	Bruker MetaboBASE Personal Library 3.0	3772	37672	2570	4512	3088	16104
7.2	213.088	212.081	[M+H]+	TRUE	2-(3,5-dimethylpyrazol-1-yl)butanedioic acid	C9H12N2O4	Bruker MetaboBASE Personal Library 3.0	10431.3	38166	11975.3	46709.3	13893.3	125443
7.2	283.14	282.133	[M+H]+	TRUE	3-phenoxy-N-phenylpyrrolidine-1-carboxamide	C17H18N2O2	Bruker MetaboBASE Personal Library 3.0	3092.67	759419	4094	39474.7	3587.33	8662.67
7.2	206.103	205.096	[M+H]+	TRUE	4-(1H-pyrazolo[3,4-d]pyrimidin-4-yl)morpholine	C9H11N5O	Bruker MetaboBASE Personal Library 3.0	16468	11400.7	66688.7	78928	33014.7	49453.3
7.2	144.051	143.044	[M+H]+	TRUE	4-Methyl-5-thiazoleethanol	C6H9NOS	MoNA-export-LC-MS-MS_Positive_Mode.msp	100249	57544	0	0	0	0
7.2	200.095	199.087	[M+H]+	TRUE	7H-Pyrrolo[3,2-f]quinazoline-1,3-diamine	C10H9N5	Bruker MetaboBASE Personal Library 3.0	3431.33	4550.67	29834	31624	2090.67	4184.67
7.2	310.175	309.168	[M+H]+	TRUE	Tyr Lys	C15H23N3O4	Bruker MetaboBASE Personal Library 3.0	5844.67	15029.3	45869.3	20680.7	13912.7	30989.3
7.2	217.155	216.147	[M+H]+	TRUE	Val Val	C10H20N2O3	Bruker MetaboBASE Personal Library 3.0	123212	7127.33	350739	52543.3	154264	101085
7.21	164.094	163.087	[M+H]+	TRUE	6-Dimethylaminopurine	C7H9N5	Bruker MetaboBASE Personal Library 3.0	3783.33	3541.33	11048.7	109605	5812.67	161374
7.21	209.094	208.086	[M+H]+	TRUE	Kynurenine	C10H12N2O3	MoNA-export-LC-MS-MS_Positive_Mode.msp	4693.33	4523.33	18854	59136.7	3404	9287.33
7.22	327.122	326.115	[M+H]+	TRUE	1-[2-(1,3-benzodioxol-5-yl)-3-methyl-1-benzofuran-5-yl]propane-1,2-diol	C19H18O5	MoNA-export-LC-MS-MS_Positive_Mode.msp	83238	4032.67	2877.33	7658	2578.67	4114.67
7.22	246.206	245.199	[M+H]+	TRUE	3-[(4-pyrrolidin-3-ylpiperidin-1-yl)methyl]pyridine	C15H23N3	Bruker MetaboBASE Personal Library 3.0	5768	3359.33	5824	3824.67	4155.33	2088
7.22	230.14	229.132	[M+H]+	TRUE	4-(5-piperidin-2-yl-1H-1,2,4-triazol-3-yl)pyridine	C12H15N5	Bruker MetaboBASE Personal Library 3.0	67065.3	95546.7	122098	146894	15431.3	45106.7
7.22	334.163	333.156	[M+H]+	TRUE	Asp Thr Val	C13H23N3O7	Bruker MetaboBASE Personal Library 3.0	6468.67	32763.3	11219.3	6755.33	11162	12198
7.22	203.138	202.131	[M+H]+	TRUE	Leucyl-Alanine; LC-tDDA; CE10	C9H18N2O3	MoNA-export-LC-MS-MS_Positive_Mode.msp	22862	14419.3	3051.33	4031.33	3188.67	6149.33
7.23	144.065	143.058	[M+H]+	TRUE	2-Pyrrolidone-5-carboxylic acid, methyl ester	C6H9NO3	Bruker MetaboBASE Personal Library 3.0	35798	26224	27326.7	73279.3	19004.7	143400
7.23	241.12	240.113	[M+H]+	TRUE	Phenethyl phenylacetate	C16H16O2	Bruker MetaboBASE Personal Library 3.0	4015.33	10535.3	10194.7	46310.7	39524	46624.7
7.24	246.135	245.128	[M+H]+	TRUE	2-(7-ethyl-3-oxo-5-propan-2-yl-[1,2,4]triazolo[4,3-c]pyrimidin-2-yl)acetonitrile	C12H15N5O	Bruker MetaboBASE Personal Library 3.0	4846	5114.67	3882	5912.67	2581.33	4825.33
7.24	204.087	203.08	[M+H]+	TRUE	2-Amino-4-oxo-3(4H)-quinazolinecarboximidamide	C9H9N5O	Bruker MetaboBASE Personal Library 3.0	33424	12352.7	6666	55916.7	17250.7	186040
7.24	294.18	293.172	[M+H]+	TRUE	Phe Lys	C15H23N3O3	Bruker MetaboBASE Personal Library 3.0	2842.67	0	1734	2824	0	27791.3
7.24	346.194	345.187	[M+H]+	TRUE	Val Val Glu	C15H27N3O6	Bruker MetaboBASE Personal Library 3.0	3125.33	11349.3	17318	11609.3	5150	16324
7.25	278.132	277.125	[M+H]+	TRUE	3-[2-(4-fluorophenoxy)ethyl]-5-pyrrolidin-2-yl-1,2,4-oxadiazole	C14H16FN3O2	Bruker MetaboBASE Personal Library 3.0	2364.67	4900.67	3519.33	29000	2082	53642.7
7.25	322.122	321.114	[M+H]+	TRUE	4-(3-hydroxyphenyl)-3-(4-methoxyphenyl)-4,5-dihydro-1H-pyrrolo[3,4-c]pyrazol-6-one	C18H15N3O3	Bruker MetaboBASE Personal Library 3.0	3553.33	3840.67	3275.33	255459	2587.33	515753
7.25	123.098	122.09	[M+H]+	TRUE	Desmethyl-betahistine(2-(2-aminoethyl)pyridine)	C7H10N2	Bruker MetaboBASE Personal Library 3.0	3136.67	460.667	2079.33	2672.67	1864.67	1712
7.25	412.218	411.211	[M+H]+	TRUE	methyl 2,4-dimethyl-5-[3-[(2-methylphenyl)methylcarbamoyl]piperidine-1-carbonyl]-1H-pyrrole-3-carboxylate	C23H29N3O4	Bruker MetaboBASE Personal Library 3.0	3593.33	123879	2504	5490.67	6296.67	12509.3
7.26	281.154	280.146	[M+H]+	TRUE	1-ethyl-4-methyl-2-(2-morpholin-4-yl-2-oxoethyl)pyrrole-3-carboxylic acid	C14H20N2O4	Bruker MetaboBASE Personal Library 3.0	4748.67	5484.67	8644.67	10560.7	6208.67	8944
7.26	229.153	228.146	[M+H]+	TRUE	L-Prolyl-L-isoleucine	C11H20N2O3	MoNA-export-LC-MS-MS_Positive_Mode.msp	2834	77172.7	3022	8788	3924.67	6150
7.27	283.131	282.123	[M+H]+	TRUE	Eugenyl phenylacetate	C18H18O3	Bruker MetaboBASE Personal Library 3.0	14666.7	14690.7	62595.3	19152.7	31556.7	15048
7.27	247.108	246.101	[M+H]+	TRUE	PRI_247.1079_16.2	C13H14N2O3	MoNA-export-LC-MS-MS_Positive_Mode.msp	0	3079.33	390780	77640	2138.67	5062.67
7.27	304.153	303.146	[M+H]+	TRUE	Scopolamine	C17H21NO4	MoNA-export-LC-MS-MS_Positive_Mode.msp	5094.67	9064.67	14382.7	13162	7384.67	16738.7
7.27	329.181	328.174	[M+H]+	TRUE	Val Pro Asn	C14H24N4O5	Bruker MetaboBASE Personal Library 3.0	5449.33	23517.3	13804	11443.3	9374	7731.33
7.28	186.122	185.115	[M+H]+	TRUE	3-oxo-N-propan-2-ylpiperazine-1-carboxamide	C8H15N3O2	Bruker MetaboBASE Personal Library 3.0	8440.67	5128	4956	76448	277463	310747
7.28	155.036	154.028	[M+H]+	TRUE	Gentisinic acid	C7H6O4	MoNA-export-LC-MS-MS_Positive_Mode.msp	25534.7	5371.33	9325.33	2986.67	2517.33	1730
7.28	174.09	173.083	[M+H]+	TRUE	N17-Dimethylindole-3-carboxaldehyde	C11H11NO	Bruker MetaboBASE Personal Library 3.0	1075.33	1934	25581.3	4443.33	1044	757.333
7.28	223.146	222.139	[M+H]+	TRUE	N-ethyl-2-(2-oxo-1,4,5,6,7,7a-hexahydroindol-3-yl)acetamide	C12H18N2O2	Bruker MetaboBASE Personal Library 3.0	6107.33	4594.67	2633.33	19110	2732	38218.7
7.28	365.194	364.187	[M+H]+	TRUE	Oridonin	C20H28O6	Bruker MetaboBASE Personal Library 3.0	4066	45201.3	5193.33	8036.67	4550	6294.67
7.29	341.145	340.137	[M+H]+	TRUE	N-(2,3-dihydro-1,4-benzodioxin-6-yl)-2-ethyl-2,3-dihydro-1,4-benzoxazine-4-carboxamide	C19H20N2O4	Bruker MetaboBASE Personal Library 3.0	2760	20255.3	2693.33	7992	2578	83808.7
7.29	131.071	130.063	[M+H]+	TRUE	PANTOLACTONE	C6H10O3	MoNA-export-LC-MS-MS_Positive_Mode.msp	4650.67	14798.7	4940	7522.67	12156	19241.3
7.29	177.104	176.096	[M+H]+	TRUE	Serotonin	C10H12N2O	MoNA-export-LC-MS-MS_Positive_Mode.msp	4847.33	3702	3610.67	24078	360625	514007
7.3	270.11	269.102	[M+H]+	TRUE	4,7-dimethyl-N-(pyridin-2-ylmethyl)-1,3-benzothiazol-2-amine	C15H15N3S	Bruker MetaboBASE Personal Library 3.0	4750.67	6996.67	15130	25856	37814.7	12013.3
7.3	226.111	225.104	[M+H]+	TRUE	L-Dopa ethyl ester	C11H15NO4	Bruker MetaboBASE Personal Library 3.0	3434	0	6461.33	31331.3	5394.67	35348.7
7.3	315.155	292.168	[M+Na]+, [M+H-H2O]+	TRUE	NCGC00384680-01_C17H24O4_Bicyclo[7.2.0]undec-4-en-3-one, 11-[(acetyloxy)methyl]-4-(hydroxymethyl)-11-methyl-8-methylene-, (1R,4Z,9S)-	C17H24O4	MoNA-export-LC-MS-MS_Positive_Mode.msp	4041.33	50124	4092	9225.33	4642.67	4983.33
7.3	294.146	293.138	[M+H]+	TRUE	Phe Gln	C14H19N3O4	Bruker MetaboBASE Personal Library 3.0	76238.7	4738.67	51283.3	12108	11326.7	5664.67
7.3	219.13	218.123	[M+H]+	TRUE	Ser-Ile	C9H18N2O4	MoNA-Dipeptide_pos.msp	2507.33	467030	3430	9118	2519.33	1862
7.31	445.195	444.187	[M+H]+	TRUE	1-[6-(3,5-dimethylpyrazol-1-yl)pyrimidin-4-yl]-N-[3-(trifluoromethyl)phenyl]piperidine-3-carboxamide	C22H23F3N6O	Bruker MetaboBASE Personal Library 3.0	3080	45317.3	2854.67	2674	7024.67	4195.33
7.31	382.206	381.199	[M+H]+	TRUE	3-ethyl-5-[2-[4-[(3-fluorophenyl)methyl]-1,4-diazepan-1-yl]pyridin-3-yl]-1,2,4-oxadiazole	C21H24FN5O	Bruker MetaboBASE Personal Library 3.0	3975.33	5560	3150.67	0	3590	8510.67
7.31	351.175	350.167	[M+H]+	TRUE	4-ethyl-N-(4-ethylphenyl)-11-methyl-10-oxa-3,6,8-triazatricyclo[7.3.0.0Ã‚Â²,Ã Â¿Â¶]dodeca-1(9),2,7,11-tetraene-12-carboxamide	C20H22N4O2	Bruker MetaboBASE Personal Library 3.0	4246	52565.3	2901.33	6983.33	3900	4683.33
7.31	297.109	296.102	[M+H]+	TRUE	Asp Tyr	C13H16N2O6	Bruker MetaboBASE Personal Library 3.0	35040.7	9472	49138	16709.3	30551.3	18960.7
7.32	290.169	289.161	[M+H]+	TRUE	Ala Thr Val	C12H23N3O5	Bruker MetaboBASE Personal Library 3.0	2352	61994	4725.33	6224	5758.67	8875.33
7.33	224.079	223.072	[M+H]+	TRUE	2-(1,3-Dioxohydrindenyl-(2))pyridine	C14H9NO2	Bruker MetaboBASE Personal Library 3.0	2410.67	23686.7	11628.7	92525.3	1076	29366.7
7.33	160.077	159.069	[M+H]+	TRUE	2-methylquinolin-8-ol	C10H9NO	MoNA-export-LC-MS-MS_Positive_Mode.msp	3156	941.333	7428	6808	129270	170195
7.33	130.052	129.044	[M+H]+	TRUE	5-OXO-D-PROLINE	C5H7NO3	MoNA-export-LC-MS-MS_Positive_Mode.msp	46750.7	6200.67	9741.33	4140.67	12282.7	5013.33
7.33	137.108	136.101	[M+H]+	TRUE	Betahistine	C8H12N2	Bruker MetaboBASE Personal Library 3.0	6718	9199.33	1321.33	143355	663.333	187607
7.33	381.208	380.201	[M+H]+	TRUE	Fludrocortisone	C21H29FO5	Bruker MetaboBASE Personal Library 3.0	2860.67	25488.7	6918.67	7120.67	7296	10048
7.33	267.137	266.129	[M+H]+	TRUE	Phe Thr	C13H18N2O4	Bruker MetaboBASE Personal Library 3.0	31178.7	43734	106643	15836	5389.33	19072
7.34	238.112	237.105	[M+H]+	TRUE	(4-Acetamido-3,5-dimethylphenoxy)acetic acid	C12H15NO4	Bruker MetaboBASE Personal Library 3.0	233451	62846.7	2547.33	9856	431.333	6686
7.34	297.156	296.149	[M+H]+	TRUE	[1-[3-(3-methylphenoxy)propyl]benzimidazol-2-yl]methanol	C18H20N2O2	Bruker MetaboBASE Personal Library 3.0	1063.33	48501.3	9477.33	0	4060	3284
7.34	227.111	226.104	[M+H]+	TRUE	Carnosine	C9H14N4O3	MoNA-export-LC-MS-MS_Positive_Mode.msp	3736.67	5932.67	2952	10962	4493.33	11777.3
7.34	311.127	310.12	[M+H]+	TRUE	Glu Tyr	C14H18N2O6	Bruker MetaboBASE Personal Library 3.0	14856.7	5626	45650	14969.3	26888	15346
7.35	259.13	258.123	[M+H]+	TRUE	1H-Imidazole, 1-(1,1-diphenyl-2-propynyl)-	C18H14N2	Bruker MetaboBASE Personal Library 3.0	72244	108101	31356.7	21180.7	76058.7	26293.3
7.35	168.03	167.022	[M+H]+	TRUE	Quinolinic Acid	C7H5NO4	MoNA-export-LC-MS-MS_Positive_Mode.msp	725.333	14.6667	208.667	55642	175.333	83708.7
7.36	256.173	255.166	[M+H]+	TRUE	Atomoxetine	C17H21NO	MoNA-export-LC-MS-MS_Positive_Mode.msp	3844.67	46430.7	10640.7	11633.3	11178.7	9516
7.36	176.127	175.119	[M+H]+	TRUE	Debrisoquine	C10H13N3	Bruker MetaboBASE Personal Library 3.0	2110	58721.3	1642	3518.67	1016.67	5096.67
7.36	153.042	152.034	[M+H]+	TRUE	Xanthine	C5H4N4O2	MoNA-export-LC-MS-MS_Positive_Mode.msp	46782.7	4939.33	20667.3	57714	118535	89066
7.37	221.095	220.087	[M+H]+	TRUE	3-Acetylphenanthrene	C16H12O	MoNA-export-LC-MS-MS_Positive_Mode.msp	2057.33	6528	3176.67	65765.3	2386.67	7262.67
7.37	412.213	411.206	[M+H]+	TRUE	9-[2-(4a-hydroxy-1,3,4,5,6,7,8,8a-octahydroisoquinolin-2-yl)-2-oxoethoxy]-7-methyl-2,3-dihydro-1H-cyclopenta[c]chromen-4-one	C24H29NO5	Bruker MetaboBASE Personal Library 3.0	5646.67	180715	3736.67	4170	2862	6632
7.37	514.171	513.164	[M+H]+	TRUE	Carminomycin I	C26H27NO10	MoNA-export-LC-MS-MS_Positive_Mode.msp	111028	0	208.667	0	186	0
7.37	215.139	214.132	[M+H]+	TRUE	Val-Pro	C10H18N2O3	MoNA-Dipeptide_pos.msp	69287.3	145949	267547	120139	163459	31526.7
7.37	285.085	284.078	[M+H]+	TRUE	Xanthosine	C10H12N4O6	MoNA-export-LC-MS-MS_Positive_Mode.msp	53655.3	7296	20604	67743.3	120446	145169
7.38	434.199	433.192	[M+H]+	TRUE	4-[4-(5-fluoro-2-methylphenyl)sulfonylpiperazin-1-yl]-6-methyl-2-piperidin-1-ylpyrimidine	C21H28FN5O2S	Bruker MetaboBASE Personal Library 3.0	1848.67	29822	4042	6048.67	3015.33	6998.67
7.38	247.129	246.121	[M+H]+	TRUE	Glu Val	C10H18N2O5	Bruker MetaboBASE Personal Library 3.0	798785	84604	56450.7	205759	24614.7	159099
7.38	240.132	239.125	[M+H]+	TRUE	NSC34488	C13H13N5	Bruker MetaboBASE Personal Library 3.0	3270.67	4184.67	4050.67	92860	4746	100272
7.38	281.115	280.107	[M+H]+	TRUE	Phe-Asp	C13H16N2O5	MoNA-Dipeptide_pos.msp	49479.3	65218.7	80853.3	27764.7	43028	21922.7
7.39	279.137	278.13	[M+H]+	TRUE	N-[2-(1H-indol-3-yl)ethyl]-7H-purin-6-amine	C15H14N6	Bruker MetaboBASE Personal Library 3.0	2144	54238	4776	24318	4427.33	50478
7.4	396.182	395.174	[M+H]+	TRUE	[3-(cyclopentylamino)spiro[1H-pyrido[2,3-b]pyrazine-2,3'-piperidine]-1'-yl]-thiophen-3-ylmethanone	C21H25N5OS	Bruker MetaboBASE Personal Library 3.0	3805.33	5157.33	37448.7	44204	0	3524.67
7.4	282.12	281.113	[M+H]+	TRUE	2-O-Methyladenosine	C11H15N5O4	MoNA-export-LC-MS-MS_Positive_Mode.msp	20653.3	197085	98743.3	223163	193805	19977.3
7.4	499.118	498.11	[M+H]+	TRUE	3-[[3-(4-fluorophenyl)-6-oxopyridazin-1-yl]methyl]-N-[2-(4-sulfamoylphenyl)ethyl]-1,2,4-oxadiazole-5-carboxamide	C22H19FN6O5S	Bruker MetaboBASE Personal Library 3.0	1072.67	246	45731.3	9274.67	93519.3	2495.33
7.4	190.108	189.101	[M+H]+	TRUE	Australine	C8H15NO4	Bruker MetaboBASE Personal Library 3.0	11885.3	4067.33	5586.67	38045.3	14206	53518
7.4	260.157	259.15	[M+H]+	TRUE	Gln Leu	C11H21N3O4	Bruker MetaboBASE Personal Library 3.0	12522	13972.7	4055.33	1155.33	3253.33	6402
7.4	354.169	353.161	[M+H]+	TRUE	Phe Thr Ser	C16H23N3O6	Bruker MetaboBASE Personal Library 3.0	6376	8846.67	3616.67	7856	2709.33	4419.33
7.4	318.168	317.16	[M+H]+	TRUE	Val Glu Ala	C13H23N3O6	Bruker MetaboBASE Personal Library 3.0	13346.7	88014.7	5370	8216	4104	6080.67
7.41	419.206	418.199	[M+H]+	TRUE	3-[1-(6-methyl-2,3-dihydro-1,4-benzoxazin-4-yl)-1-oxobutan-2-yl]-6,7,8,9-tetrahydropyrimido[4,5-b]quinolin-4-one	C24H26N4O3	Bruker MetaboBASE Personal Library 3.0	2112.67	5270.67	4832	6132.67	4538.67	17726
7.42	159.077	158.07	[M+H]+	TRUE	2-Methoxynaphthalene	C11H10O	Bruker MetaboBASE Personal Library 3.0	27876	5184	13846	67723.3	3826.67	25202.7
7.42	203.14	202.132	[M+H]+	TRUE	Alanyl-Leucine; AIF; CE30; MS2Dec	C9H18N2O3	MoNA-export-LC-MS-MS_Positive_Mode.msp	32871.3	797420	49119.3	32820	50482.7	40622.7
7.42	298.116	297.109	[M+H]+	TRUE	N1-Methylguanosine; AIF; CE10; MS2Dec	C11H15N5O5	MoNA-export-LC-MS-MS_Positive_Mode.msp	25390	25168.7	18714.7	24557.3	46162	9138
7.42	219.134	218.127	[M+H]+	TRUE	Ser-Leu	C9H18N2O4	MoNA-Dipeptide_pos.msp	58652	381117	66152.7	29774	40587.3	79781.3
7.44	175.055	174.048	[M+H]+	TRUE	Shikimic acid	C7H10O5	MoNA-export-LC-MS-MS_Positive_Mode.msp	183400	2580	666.667	358.667	524.667	499.333
7.45	107.05	106.043	[M+H]+	TRUE	Benzaldehyde	C7H6O	Bruker MetaboBASE Personal Library 3.0	35401.3	14969.3	16746.7	15138.7	16717.3	16898.7
7.45	269.114	246.125	[M+Na]+, [M+K]+	TRUE	PPOH	C15H18O3	Bruker MetaboBASE Personal Library 3.0	3102.67	33502.7	4868.67	10172	1870.67	4107.33
7.46	192.067	191.06	[M+H]+	TRUE	5-Hydroxyindole-3-acetic acid	C10H9NO3	MoNA-export-LC-MS-MS_Positive_Mode.msp	18775.3	24356.7	41508.7	3269.33	4504	2933.33
7.46	226.119	225.111	[M+H]+	TRUE	N-methyl-alpha-phenylbenzeneacetamide	C15H15NO	MoNA-export-LC-MS-MS_Positive_Mode.msp	12950.7	31932.7	10408	10812	14932	49060
7.47	331.167	330.159	[M+H]+	TRUE	1-cyclohexyl-3-(3,3,3-trifluoro-2-hydroxy-2-phenylpropyl)urea	C16H21F3N2O2	Bruker MetaboBASE Personal Library 3.0	48064	25144.7	65939.3	26403.3	69422.7	42908
7.47	210.078	209.071	[M+H]+	TRUE	5-hydroxy-2-oxo-5,6,7,8-tetrahydro-1H-quinoline-3-carboxylic acid	C10H11NO4	Bruker MetaboBASE Personal Library 3.0	977.333	3980	4060.67	31059.3	1338.67	31806.7
7.47	103.055	102.047	[M+H]+	TRUE	CYCLOSERINE	C3H6N2O2	Bruker MetaboBASE Personal Library 3.0	63567.3	62823.3	67978	60804	67828.7	70060
7.47	263.081	262.074	[M+H]+	TRUE	INDIGO	C16H10N2O2	Bruker MetaboBASE Personal Library 3.0	596	0	895.333	5226	454	28829.3
7.47	120.081	119.073	[M+H]+	TRUE	Indoline	C8H9N	MoNA-export-LC-MS-MS_Positive_Mode.msp	2.16139e+06	1.567e+06	2.48217e+06	1.71797e+06	2467830	2071826
7.47	166.086	165.079	[M+H]+	TRUE	Phenylalanine	C9H11NO2	MoNA-export-LC-MS-MS_Positive_Mode.msp	4.92691e+06	3.49999e+06	5479194	3.77045e+06	5.39318e+06	4.79406e+06
7.47	149.06	148.053	[M+H]+, [M+H-H2O]+	TRUE	trans-Cinnamic acid	C9H8O2	MoNA-export-LC-MS-MS_Positive_Mode.msp	155367	111369	170629	122218	171449	145027
7.48	207.114	206.106	[M+H]+	TRUE	N,7-dimethyl-2,3-dihydro-1,4-benzoxazine-4-carboxamide	C11H14N2O2	Bruker MetaboBASE Personal Library 3.0	14374.7	11949.3	16868	13921.3	17317.3	14275.3
7.49	279.102	278.095	[M+H]+	TRUE	gamma-Glutamylmethionine	C10H18N2O5S	MoNA-export-LC-MS-MS_Positive_Mode.msp	78573.3	1165.33	2421.33	11774.7	4093.33	19388
7.49	455.168	454.16	[M+H]+	TRUE	methyl 3-(3,4-dihydroxyphenyl)-2-[[4-hydroxy-3-(3-methylbut-2-enyl)phenyl]methyl]-4-methoxy-5-oxofuran-2-carboxylate	C25H26O8	MoNA-export-LC-MS-MS_Positive_Mode.msp	17357.3	127346	1366.67	2658	377.333	985.333
7.5	574.27	573.263	[M+H]+	TRUE	Asp Pro Thr Ile Glu	C24H39N5O11	Bruker MetaboBASE Personal Library 3.0	1205.33	19680.7	2204	2137.33	1104	1712
7.52	316.185	315.177	[M+H]+	TRUE	Pro Val Thr	C14H25N3O5	Bruker MetaboBASE Personal Library 3.0	16207.3	41964.7	4205.33	5461.33	4286	6574.67
7.52	219.133	218.126	[M+H]+	TRUE	Ser Leu	C9H18N2O4	Bruker MetaboBASE Personal Library 3.0	43034.7	7136	88250	51396	67189.3	3610
7.53	420.178	419.171	[M+H]+	TRUE	2,4,5-trimethyl-N-[2-methyl-5-(7-methylimidazo[1,2-a]pyridin-2-yl)phenyl]benzenesulfonamide	C24H25N3O2S	Bruker MetaboBASE Personal Library 3.0	1124	91814	1755.33	4664	238	1992.67
7.53	298.117	297.109	[M+H]+	TRUE	2`-O-Methylguanosine	C11H15N5O5	MoNA-export-LC-MS-MS_Positive_Mode.msp	20284.7	39296	38121.3	53599.3	54003.3	22878.7
7.54	355.159	354.151	[M+H]+	TRUE	(E)-N-[4-(7-methylimidazo[1,2-a]pyrimidin-2-yl)phenyl]-3-phenylprop-2-enamide	C22H18N4O	Bruker MetaboBASE Personal Library 3.0	2469.33	29110	1034.67	5921.33	2944	5064.67
7.54	229.12	228.113	[M+H]+	TRUE	Bisphenol A	C15H16O2	MoNA-export-LC-MS-MS_Positive_Mode.msp	1158.67	82300.7	3925.33	21334.7	1708	32543.3
7.54	240.133	239.126	[M+H]+	TRUE	Diphenamid	C16H17NO	Bruker MetaboBASE Personal Library 3.0	1605.33	5396	783.333	71703.3	648	530461
7.54	237.091	236.084	[M+H]+	TRUE	Met-Ser	C8H16N2O4S	MoNA-Dipeptide_pos.msp	2126.67	136693	763.333	4635.33	477.333	881.333
7.56	203.139	202.132	[M+H]+	TRUE	Ala-Ile	C9H18N2O3	MoNA-Dipeptide_pos.msp	3216.67	9380	2291.33	4168	5444	118261
7.57	282.121	281.114	[M+H]+	TRUE	1-Methyladenosine	C11H15N5O4	MoNA-export-LC-MS-MS_Positive_Mode.msp	15458	30282.7	35008.7	77241.3	35903.3	40764
7.57	100.076	99.069	[M+H]+	TRUE	Î´-Valerolactam	C5H9NO	Bruker MetaboBASE Personal Library 3.0	1238	15970	963.333	75019.3	4926	23886
7.57	330.077	329.07	[M+H]+	TRUE	methyl 4-(4-methylphenyl)-1,1-dioxo-1$l^{6},4-benzothiazine-2-carboxylate	C17H15NO4S	Bruker MetaboBASE Personal Library 3.0	30742.7	0	348	0	177.333	0
7.57	283.106	282.098	[M+H]+	TRUE	NCGC00380780-01_C11H14N4O5_	C11H14N4O5	MoNA-export-LC-MS-MS_Positive_Mode.msp	29723.3	0	63765.3	0	48830	1047.33
7.57	209.128	208.121	[M+H]+	TRUE	Pilocarpine	C11H16N2O2	MoNA-export-LC-MS-MS_Positive_Mode.msp	1304.67	9313.33	2141.33	99838	3636.67	168998
7.58	250.096	249.089	[M+H]+	TRUE	5-ethyl-1-(2-fluoro-4-methylphenyl)triazole-4-carboxylic acid	C12H12FN3O2	Bruker MetaboBASE Personal Library 3.0	4958	363.333	2566	10756.7	44916	15401.3
7.59	199.108	198.101	[M+H]+	TRUE	NCGC00380778-01_C9H14N2O3_(3S,8aS)-3-[(1R)-1-Hydroxyethyl]hexahydropyrrolo[1,2-a]pyrazine-1,4-dione	C9H14N2O3	MoNA-export-LC-MS-MS_Positive_Mode.msp	2960.67	151585	2106	141774	1770	118541
7.59	244.129	243.121	[M+H]+	TRUE	Pro Ala Gly	C10H17N3O4	Bruker MetaboBASE Personal Library 3.0	3586	4296.67	2254	32479.3	2470	5292.67
7.59	344.183	343.176	[M+H]+	TRUE	Pro Ile Asp	C15H25N3O6	Bruker MetaboBASE Personal Library 3.0	3444.67	21950.7	1986	7260.67	3334.67	6202.67
7.61	357.148	356.141	[M+H]+	TRUE	1-(4-ethoxyphenyl)sulfonyl-N-(2-hydroxyethyl)piperidine-4-carboxamide	C16H24N2O5S	Bruker MetaboBASE Personal Library 3.0	62170	9035.33	2998	6996.67	2190	3425.33
7.61	212.096	211.089	[M+H]+	TRUE	3-METHOXYTYROSINE	C10H13NO4	MoNA-export-LC-MS-MS_Positive_Mode.msp	2515.33	77354.7	2451.33	9128.67	3277.33	4366
7.61	406.101	405.094	[M+H]+	TRUE	5-(4-fluorophenyl)-3-[1-(3-fluorophenyl)sulfonylpiperidin-4-yl]-1,2,4-oxadiazole	C19H17F2N3O3S	Bruker MetaboBASE Personal Library 3.0	69676	5228.67	348	0	634	0
7.61	383.184	382.177	[M+H]+	TRUE	6-fluoro-1-methyl-N-(2-methylphenyl)-4-oxospiro[3H-quinazoline-2,4'-piperidine]-1'-carboxamide	C21H23FN4O2	Bruker MetaboBASE Personal Library 3.0	3054.67	31750.7	1026.67	7046.67	1132.67	3650
7.61	246.144	245.137	[M+H]+	TRUE	Asn-Leu	C10H19N3O4	MoNA-Dipeptide_pos.msp	15147.3	77794	41664	33130	42749.3	11243.3
7.61	409.199	408.192	[M+H]+	TRUE	N-(3-fluoro-4-methoxyphenyl)-4-(1-propan-2-ylpyrrolo[2,3-b]pyridin-3-yl)-3,6-dihydro-2H-pyridine-1-carboxamide	C23H25FN4O2	Bruker MetaboBASE Personal Library 3.0	3736.67	71530	5279.33	9645.33	3769.33	3591.33
7.61	490.192	489.185	[M+H]+	TRUE	N-[7-(4-ethoxyphenoxy)-1,4-dimethyl-2,3-dioxoquinoxalin-6-yl]-2-(4-methylphenoxy)acetamide	C27H27N3O6	Bruker MetaboBASE Personal Library 3.0	4927.33	12499.3	937.333	3434.67	0	2540
7.62	297.155	296.148	[M+H]+	TRUE	[3-(cyclopropylmethoxy)pyrrolidin-1-yl]-quinolin-2-ylmethanone	C18H20N2O2	Bruker MetaboBASE Personal Library 3.0	2124	12128.7	3336	18510	3828.67	39503.3
7.62	374.196	373.188	[M+H]+	TRUE	2-[3-[(4-fluorophenyl)methyl]-2-oxoimidazolidin-1-yl]-N-[(1,3,5-trimethylpyrazol-4-yl)methyl]acetamide	C19H24FN5O2	Bruker MetaboBASE Personal Library 3.0	3668.67	8089.33	6838.67	6455.33	6370.67	29582
7.62	196.146	195.139	[M+H]+	TRUE	N,5-di(propan-2-yl)-1H-pyrazole-3-carboxamide	C10H17N3O	Bruker MetaboBASE Personal Library 3.0	94.6667	0	0	10580	0	16334
7.63	146.082	145.074	[M+H]+	TRUE	4-ACETAMIDOBUTANOATE	C6H11NO3	MoNA-export-LC-MS-MS_Positive_Mode.msp	1990	1042	912.667	41658	920	8596
7.63	263.161	262.154	[M+H]+	TRUE	N-(3-morpholin-4-ylpropyl)-1H-pyrazolo[3,4-d]pyrimidin-4-amine	C12H18N6O	Bruker MetaboBASE Personal Library 3.0	2905.33	5310.67	7829.33	31297.3	5999.33	1296.67
7.63	441.189	440.182	[M+H]+	TRUE	N-(4-acetylphenyl)-2-[2-(4-ethylphenyl)-4-oxo-3H-pyrido[2,3-b][1,4]diazepin-5-yl]acetamide	C26H24N4O3	Bruker MetaboBASE Personal Library 3.0	2613.33	4409.33	2654.67	59753.3	2208	41415.3
7.63	232.156	231.149	[M+H]+	TRUE	NCGC00386066-01!2-[(2-hydroxy-3-methylbutanoyl)amino]-4-methylpentanoic acid	C11H21NO4	MoNA-export-LC-MS-MS_Positive_Mode.msp	1418	57214.7	1660	1619.33	646.667	662.667
7.64	231.171	230.163	[M+H]+	TRUE	N-(2-methoxyethyl)-3-(methoxymethyl)piperidine-1-carboxamide	C11H22N2O3	Bruker MetaboBASE Personal Library 3.0	44070.7	22576	0	43287.3	0	40674.7
7.64	412.087	411.079	[M+H]+	TRUE	N-(3,4-difluorophenyl)-1-(3-fluorophenyl)-4-hydroxy-2-oxo-1,8-naphthyridine-3-carboxamide	C21H12F3N3O3	Bruker MetaboBASE Personal Library 3.0	64737.3	11216.7	0	433.333	582	297.333
7.64	192.071	191.063	[M+H]+	TRUE	N-Acetyl-DL-methionine	C7H13NO3S	MoNA-export-LC-MS-MS_Positive_Mode.msp	103818	19832.7	1186	2800	699.333	1073.33
7.64	415.242	414.234	[M+H]+	TRUE	N-tert-butyl-4-[(3-pyrazin-2-yl-1,2,4-oxadiazol-5-yl)methyl]-1-oxa-9-azaspiro[5.5]undecane-9-carboxamide	C21H30N6O3	Bruker MetaboBASE Personal Library 3.0	3799.33	4189.33	2342	3626.67	5134.67	112958
7.65	380.186	379.178	[M+H]+	TRUE	N-(3-acetylphenyl)-4-(3-methyl-[1,2,4]triazolo[4,3-b]pyridazin-7-yl)piperazine-1-carboxamide	C19H21N7O2	Bruker MetaboBASE Personal Library 3.0	56711.3	12187.3	0	54624	4802	10710.7
7.66	310.134	309.126	[M+H]+	TRUE	N-(3,5-dimethylphenyl)-2-(5-pyrazin-2-yl-1,3,4-oxadiazol-2-yl)acetamide	C16H15N5O2	Bruker MetaboBASE Personal Library 3.0	9178	218797	7940.67	11579.3	13978	9845.33
7.67	364.188	363.181	[M+H]+	TRUE	4-(3-cyclopropyl-[1,2,4]triazolo[4,3-b]pyridazin-7-yl)-N-phenylpiperazine-1-carboxamide	C19H21N7O	Bruker MetaboBASE Personal Library 3.0	4241.33	7215.33	2705.33	6570	3873.33	3964
7.67	286.174	285.167	[M+H]+	TRUE	Ala Pro Val	C13H23N3O4	Bruker MetaboBASE Personal Library 3.0	13870	89368	16606.7	5768	21778	8949.33
7.67	216.135	215.128	[M+H]+	TRUE	N-[(5-phenylfuran-2-yl)methyl]propan-2-amine	C14H17NO	Bruker MetaboBASE Personal Library 3.0	7115.33	8722.67	6302	4231.33	4056	2439.33
7.67	434.123	433.116	[M+H]+	TRUE	N-[4-(1,3-benzodioxol-5-yl)-1,3-thiazol-2-yl]-2-[2-(4-methylpiperidin-1-yl)-2-oxoethyl]sulfanylacetamide	C20H23N3O4S2	Bruker MetaboBASE Personal Library 3.0	2617.33	0	24320.7	0	56718	1120
7.67	328.142	327.135	[M+H]+	TRUE	N-Fructosyl phenylalanine	C15H21NO7	MoNA-export-LC-MS-MS_Positive_Mode.msp	20679.3	764081	9808	22848	33225.3	22178
7.68	276.108	275.101	[M+H]+	TRUE	4-N-(2-methoxy-5-methylphenyl)-5-nitropyrimidine-4,6-diamine	C12H13N5O3	Bruker MetaboBASE Personal Library 3.0	2856	3742.67	2568	281111	388	305689
7.68	373.057	372.05	[M+H]+	TRUE	6-[(4-fluorophenoxy)methyl]-3-(phenylsulfanylmethyl)-[1,2,4]triazolo[3,4-b][1,3,4]thiadiazole	C17H13FN4OS2	Bruker MetaboBASE Personal Library 3.0	298313	97230.7	193.333	1265.33	290.667	205.333
7.68	217.084	216.077	[M+H]+	TRUE	6-methoxy Naphthalene Acetic Acid	C13H12O3	Bruker MetaboBASE Personal Library 3.0	30386.7	9178.67	1224.67	0	0	0
7.68	393.222	392.215	[M+H]+	TRUE	Arg Ala Phe	C18H28N6O4	Bruker MetaboBASE Personal Library 3.0	2158	41754	2491.33	2774.67	5098.67	2600
7.68	186.078	185.07	[M+H]+	TRUE	Cdk1/5 Inhibitor	C9H7N5	Bruker MetaboBASE Personal Library 3.0	1379.33	4802	2572	40286	1852	36382
7.69	334.192	333.185	[M+H]+	TRUE	[4-[(3,5-dimethyl-1,2-oxazol-4-yl)methyl]piperazin-1-yl]-(3-methoxy-1-methylpyrazol-4-yl)methanone	C16H23N5O3	Bruker MetaboBASE Personal Library 3.0	2716	13966	9961.33	9380.67	9830	7628
7.69	397.197	396.19	[M+H]+	TRUE	1-(3,5-dimethylbenzoyl)-N-[(4-methylsulfanylphenyl)methyl]piperidine-3-carboxamide	C23H28N2O2S	Bruker MetaboBASE Personal Library 3.0	2878.67	8974.67	5897.33	10592	4075.33	374838
7.69	260.158	259.151	[M+H]+	TRUE	Gly Leu Ala	C11H21N3O4	Bruker MetaboBASE Personal Library 3.0	6556.67	50107.3	19776.7	9178.67	9688	7967.33
7.69	245.098	244.091	[M+H]+	TRUE	MLS001066402-01!	C10H16N2O3S	MoNA-export-LC-MS-MS_Positive_Mode.msp	3237.33	46024	3688	10169.3	9832.67	14054
7.7	298.141	297.134	[M+H]+	TRUE	3-[(2,5-dimethoxyphenyl)methyl]-7-methyl-1,3-dihydroindol-2-one	C18H19NO3	Bruker MetaboBASE Personal Library 3.0	4441.33	14649.3	3266	19859.3	4615.33	21690.7
7.7	196.102	195.094	[M+H]+	TRUE	AC1Q5ZBQ	C10H13NO3	Bruker MetaboBASE Personal Library 3.0	5196.67	6262	2484.67	33604.7	1309.33	10426
7.7	267.099	266.092	[M+H]+	TRUE	Aminobenzoyl-glutamate	C12H14N2O5	MoNA-export-LC-MS-MS_Positive_Mode.msp	4902.67	5102	3760.67	14512	5436	24530.7
7.7	289.122	288.115	[M+H]+	TRUE	methyl 5-morpholin-4-yl-3-phenyl-1,2-oxazole-4-carboxylate	C15H16N2O4	Bruker MetaboBASE Personal Library 3.0	352.667	5528.67	2620	5094	954.667	24276.7
7.7	169.097	168.09	[M+H]+	TRUE	Pyridoxamine	C8H12N2O2	MoNA-export-LC-MS-MS_Positive_Mode.msp	24224.7	178528	41022.7	107951	59640.7	154401
7.7	233.15	232.143	[M+H]+	TRUE	Thr-Ile	C10H20N2O4	MoNA-Dipeptide_pos.msp	167406	44034	43780	62916	29623.3	25200
7.71	354.16	353.153	[M+H]+	TRUE	5-[4-(2-fluorophenyl)piperazine-1-carbonyl]-1-methyl-3H-indol-2-one	C20H20FN3O2	Bruker MetaboBASE Personal Library 3.0	3134.67	42834	5342.67	7671.33	2918.67	4662.67
7.71	288.191	287.184	[M+H]+	TRUE	Gly Val Leu	C13H25N3O4	Bruker MetaboBASE Personal Library 3.0	3280.67	13560	11648	34786	3976.67	29500
7.72	254.147	253.14	[M+H]+	TRUE	1-(3-methoxypropyl)-3-[(2-methoxypyridin-3-yl)methyl]urea	C12H19N3O3	Bruker MetaboBASE Personal Library 3.0	2678.67	7890	3430	13242	5818	7205.33
7.72	203.14	202.132	[M+H]+	TRUE	ALANYL-dl-LEUCINE	C9H18N2O3	Bruker MetaboBASE Personal Library 3.0	6154.67	938771	8408.67	151567	4713.33	5525.33
7.72	332.18	331.172	[M+H]+	TRUE	Leu Ala Glu	C14H25N3O6	Bruker MetaboBASE Personal Library 3.0	3439.33	23126	6242	13208	6532	6498
7.72	479.189	478.181	[M+H]+	TRUE	N-(2,5-dimethoxyphenyl)-3-[5-(4-fluorophenyl)-1,3,4-oxadiazol-2-yl]-1-methyl-6,7-dihydro-4H-pyrazolo[4,3-c]pyridine-5-carboxamide	C24H23FN6O4	Bruker MetaboBASE Personal Library 3.0	0	3656.67	2606	64112.7	328	23942
7.73	236.143	235.136	[M+H]+	TRUE	1-[3-[(5-cyclopropyl-1,2,4-oxadiazol-3-yl)methyl]pyrrolidin-1-yl]ethanone	C12H17N3O2	Bruker MetaboBASE Personal Library 3.0	1793.33	2936	2423.33	20464.7	4876	3994.67
7.73	276.18	275.172	[M+H]+	TRUE	cyclobenzaprine	C20H21N	Bruker MetaboBASE Personal Library 3.0	17435.3	9594.67	0	17560	1422	3629.33
7.73	249.128	248.121	[M+H]+	TRUE	Val Met	C10H20N2O3S	Bruker MetaboBASE Personal Library 3.0	19352	17244.7	97305.3	8142	62068.7	10878.7
7.74	381.194	380.186	[M+H]+	TRUE	(5S,7R)-7-(3,4-dimethoxyphenyl)-5-(4-ethoxyphenyl)-4H,5H,6H,7H-[1,2,4]triazolo[1,5-a]pyrimidine	C21H24N4O3	Bruker MetaboBASE Personal Library 3.0	2990.67	35826.7	2859.33	4767.33	6596	6312
7.74	240.102	239.095	[M+H]+	TRUE	1-ethylsulfonyl-3-phenylpyrrolidine	C12H17NO2S	Bruker MetaboBASE Personal Library 3.0	2968	9881.33	3928.67	42648.7	1229.33	10282
7.74	272.163	271.155	[M+H]+	TRUE	Gly Pro Val	C12H21N3O4	Bruker MetaboBASE Personal Library 3.0	5586.67	41244.7	11172.7	10248	8082.67	8924.67
7.74	389.052	388.045	[M+H]+	TRUE	Salazinic acid	C18H12O10	MoNA-export-LC-MS-MS_Positive_Mode.msp	2006888	29101.3	1856.67	145.333	1225.33	114.667
7.75	248.128	247.121	[M+H]+	TRUE	1-[4-(propanoylamino)phenyl]cyclobutane-1-carboxylic acid	C14H17NO3	Bruker MetaboBASE Personal Library 3.0	2376.67	19846.7	11682	9434.67	3500.67	6683.33
7.75	295.131	294.124	[M+H]+	TRUE	Dianisalacetone	C19H18O3	Bruker MetaboBASE Personal Library 3.0	16280	86347.3	55275.3	33864	18858.7	11756
7.75	265.123	264.116	[M+H]+	TRUE	ethyl N-[(1-methylsulfonylpiperidin-4-yl)methyl]carbamate	C10H20N2O4S	Bruker MetaboBASE Personal Library 3.0	2796.67	8963.33	3664.67	14261.3	2318.67	4088
7.75	318.167	317.159	[M+H]+	TRUE	Gly Leu Glu	C13H23N3O6	Bruker MetaboBASE Personal Library 3.0	6312	12831.3	24920	13218	13868	12211.3
7.75	271.169	270.162	[M+H]+	TRUE	Trenbolone	C18H22O2	MoNA-export-LC-MS-MS_Positive_Mode.msp	2439.33	45308	3129.33	10418.7	2992.67	15279.3
7.76	352.222	351.215	[M+H]+	TRUE	ethyl 4-[[2-[2-(cyclohexen-1-yl)ethylamino]-2-oxoacetyl]amino]piperidine-1-carboxylate	C18H29N3O4	Bruker MetaboBASE Personal Library 3.0	1618	0	1880.67	18882.7	2966	83564
7.78	296.135	295.128	[M+H]+	TRUE	GYKI 52895	C17H17N3O2	Bruker MetaboBASE Personal Library 3.0	4382	25896.7	12606.7	14847.3	6138.67	5140
7.79	403.174	402.167	[M+H]+	TRUE	N-[[1-[2-(N-ethylanilino)-2-oxoethyl]benzimidazol-2-yl]methyl]furan-2-carboxamide	C23H22N4O3	Bruker MetaboBASE Personal Library 3.0	3167.33	122150	0	26701.3	0	4176.67
7.8	179.124	178.116	[M+H]+	TRUE	2-(2-(2-ethoxyethoxy)ethoxy)ethanol	C8H18O4	MoNA-export-LC-MS-MS_Positive_Mode.msp	1150	20476	747.333	6995.33	2047.33	3842.67
7.8	161.105	160.098	[M+H]+	TRUE	Anatabine	C10H12N2	Bruker MetaboBASE Personal Library 3.0	1625.33	44540.7	2534	9644.67	1380.67	2382
7.8	290.168	289.16	[M+H]+	TRUE	Gly Ile Thr	C12H23N3O5	Bruker MetaboBASE Personal Library 3.0	3784	16713.3	34643.3	8329.33	10344.7	7246
7.81	304.182	303.174	[M+H]+	TRUE	4-methyl-2-(4-phenylpiperazin-1-yl)quinoline	C20H21N3	Bruker MetaboBASE Personal Library 3.0	2830.67	15168.7	25644.7	5224.67	7465.33	8766.67
7.81	311.125	310.118	[M+H]+	TRUE	gamma-Glutamyltyrosine	C14H18N2O6	MoNA-export-LC-MS-MS_Positive_Mode.msp	895962	5222.67	12389.3	65813.3	27884	97972.7
7.81	224.139	223.132	[M+H]+	TRUE	N-ethyl-2-(3-methyl-1,2-oxazol-5-yl)pyrrolidine-1-carboxamide	C11H17N3O2	Bruker MetaboBASE Personal Library 3.0	598	0	2194	226385	2131.33	603832
7.81	146.117	145.11	[M+H]+	TRUE	N-Methylisoleucine	C7H15NO2	Bruker MetaboBASE Personal Library 3.0	8058	187553	2870	10913.3	3127.33	63798.7
7.82	238.153	237.146	[M+H]+	TRUE	1-(9-ethyl-5,6,7,9-tetrahydroimidazo[1,2-a][1,4]diazepin-8-yl)-2-methoxyethanone	C12H19N3O2	Bruker MetaboBASE Personal Library 3.0	2160	2368	3656	23049.3	5156.67	72302.7
7.82	260.157	259.15	[M+H]+	TRUE	Gln Ile	C11H21N3O4	Bruker MetaboBASE Personal Library 3.0	26780	10106	16879.3	3735.33	6380	4770.67
7.82	287.163	286.156	[M+H]+	TRUE	N-(2,2-difluoroethyl)-3-propan-2-yl-6,7,8,9-tetrahydro-5H-[1,2,4]triazolo[4,3-a]azepine-5-carboxamide	C13H20F2N4O	Bruker MetaboBASE Personal Library 3.0	3998.67	27668	7133.33	5450.67	6051.33	5620
7.82	265.19	264.183	[M+H]+	TRUE	Tetracaine	C15H24N2O2	MoNA-export-LC-MS-MS_Positive_Mode.msp	0	743.333	1090.67	206217	7659.33	377869
7.83	188.039	187.031	[M+H]+	TRUE	5-Amino-2-methylbenzenesulfonic acid	C7H9NO3S	Bruker MetaboBASE Personal Library 3.0	998.667	721.333	0	8124	598.667	62643.3
7.83	214.119	213.112	[M+H]+	TRUE	Simetryn	C8H15N5S	MoNA-export-LC-MS-MS_Positive_Mode.msp	393.333	2066	4862	3219.33	4125.33	4272
7.84	235.113	234.105	[M+H]+	TRUE	5-Methoxy-DL-tryptophan	C12H14N2O3	Bruker MetaboBASE Personal Library 3.0	355265	14588	6434	3499.33	5545.33	3148
7.84	282.147	281.139	[M+H]+	TRUE	Coumarin 106	C18H19NO2	MoNA-export-LC-MS-MS_Positive_Mode.msp	6097.33	35044	3452	5763.33	8119.33	7422.67
7.84	302.173	301.165	[M+H]+	TRUE	Pro Ser Val	C13H23N3O5	Bruker MetaboBASE Personal Library 3.0	3715.33	39130.7	5325.33	3739.33	2768.67	5994.67
7.85	127.041	126.033	[M+H]+, [M+H-H2O]+	TRUE	1,2,3-Trihydroxybenzene	C6H6O3	Bruker MetaboBASE Personal Library 3.0	3607.33	229356	4070.67	2525.33	3550.67	2176
7.85	480.114	479.106	[M+H]+	TRUE	3-[2-(4-fluorophenyl)sulfonylethyl]-N-[(3,4,5-trimethoxyphenyl)methyl]-1,2,4-oxadiazole-5-carboxamide	C21H22FN3O7S	Bruker MetaboBASE Personal Library 3.0	1627.33	61134	192.667	0	153.333	123.333
7.85	281.151	280.144	[M+H]+	TRUE	Val Tyr	C14H20N2O4	Bruker MetaboBASE Personal Library 3.0	20764	38456	129300	18085.3	69255.3	16628.7
7.86	202.143	201.136	[M+H]+	TRUE	[5-(3,4-dimethylphenyl)-1H-pyrazol-4-yl]methanamine	C12H15N3	Bruker MetaboBASE Personal Library 3.0	6244.67	7400	9322	2695.33	65110	45262.7
7.86	333.186	332.179	[M+H]+	TRUE	NCGC00380237-01_C16H28O7_6-Hydroxy-2,6-dimethyl-2,7-octadien-1-yl D-glucopyranoside	C16H28O7	MoNA-export-LC-MS-MS_Positive_Mode.msp	7731.33	9728	30164.7	5394.67	49026	9363.33
7.87	160.097	159.09	[M+H]+	TRUE	Betonicine; AIF; CE30; CorrDec	C7H13NO3	MoNA-export-LC-MS-MS_Positive_Mode.msp	2357.33	0	3502	19932.7	3420.67	27958.7
7.87	365.192	364.185	[M+H]+	TRUE	RUBESCENSIN A	C20H28O6	Bruker MetaboBASE Personal Library 3.0	3426.67	73619.3	5518	2750	5498.67	4348
7.88	203.14	202.132	[M+H]+	TRUE	Alanylleucine (isomer of 675)	C9H18N2O3	MoNA-export-LC-MS-MS_Positive_Mode.msp	1.21339e+06	698293	173270	31670.7	183455	70128
7.89	152.07	151.062	[M+H]+	TRUE	2-hydroxyacetanilide	C8H9NO2	MSMS-Pos-Vaniya-Fiehn_Natural_Products_Library_20200109.msp	1376	2307.33	105724	21419.3	1958.67	4791.33
7.9	242.186	241.179	[M+H]+	TRUE	(6E)-1-Ethyl-N,N'-dihydroxyazacycloundecane-6,7-diimine	C12H23N3O2	Bruker MetaboBASE Personal Library 3.0	5404	72689.3	10268.7	8010	18602.7	14915.3
7.9	122.097	121.089	[M+H]+	TRUE	Phenethylamine	C8H11N	MoNA-export-LC-MS-MS_Positive_Mode.msp	352705	706026	11038	1350354	5154	1.27018e+06
7.9	262.164	261.157	[M+H]+	TRUE	Phenindamine	C19H19N	Bruker MetaboBASE Personal Library 3.0	62010	207511	3262.67	7258	98450	30056.7
7.9	286.173	285.166	[M+H]+	TRUE	Pro Ala Val	C13H23N3O4	Bruker MetaboBASE Personal Library 3.0	3794	56306	11105.3	3309.33	7460.67	5601.33
7.91	143.118	142.111	[M+H]+	TRUE	1-ACETYL-4-METHYLPIPERAZINE	C7H14N2O	Bruker MetaboBASE Personal Library 3.0	20110.7	51404	26825.3	796	25539.3	3729.33
7.92	332.075	331.067	[M+H]+	TRUE	2-methoxy-5-(5-phenyl-1,3,4-oxadiazol-2-yl)benzenesulfonamide	C15H13N3O4S	Bruker MetaboBASE Personal Library 3.0	27644.7	274332	112	642	592	0
7.92	252.075	251.067	[M+H]+	TRUE	2-methyl-4-oxo-5-propylthieno[3,2-c]pyridine-3-carboxylic acid	C12H13NO3S	Bruker MetaboBASE Personal Library 3.0	60072.7	11692	33625.3	19947.3	34546	17686.7
7.92	247.116	246.109	[M+H]+	TRUE	4-methyl-6-morpholin-4-ylpyrido[2,3-b]pyrazin-3-one	C12H14N4O2	Bruker MetaboBASE Personal Library 3.0	7763.33	8361.33	53822.7	6742	34966	10812
7.92	227.104	226.096	[M+H]+	TRUE	NSC122376	C15H14O2	Bruker MetaboBASE Personal Library 3.0	36864.7	55004	72521.3	194829	46252.7	160734
7.92	233.151	232.144	[M+H]+	TRUE	Thr Ile	C10H20N2O4	Bruker MetaboBASE Personal Library 3.0	38418.7	332459	215595	3220	113568	5626
7.93	296.118	295.111	[M+H]+	TRUE	N-(4-methylphenyl)-2-(5-pyrazin-2-yl-1,3,4-oxadiazol-2-yl)acetamide	C15H13N5O2	Bruker MetaboBASE Personal Library 3.0	1688	72966	2024	3932.67	670.667	3306.67
7.93	384.115	383.108	[M+H]+	TRUE	N6-Succinyladenosine; AIF; CE30; MS2Dec	C14H17N5O8	MoNA-export-LC-MS-MS_Positive_Mode.msp	1.01611e+06	180867	552307	398065	493125	334828
7.94	351.184	350.177	[M+H]+	TRUE	(5S,7R)-7-(3,4-dimethoxyphenyl)-5-(4-methylphenyl)-1,5,6,7-tetrahydro-[1,2,4]triazolo[1,5-a]pyrimidine	C20H22N4O2	Bruker MetaboBASE Personal Library 3.0	3317.33	51383.3	5315.33	2806.67	5122.67	4716.67
7.94	348.191	347.184	[M+H]+	TRUE	1-(2,5-dimethoxyphenyl)-2-[4-(3-methyl-1,2,4-oxadiazol-5-yl)piperidin-1-yl]ethanol	C18H25N3O4	Bruker MetaboBASE Personal Library 3.0	4180.67	32744.7	10788.7	207807	2154.67	117625
7.94	160.134	159.126	[M+H]+	TRUE	2-Aminocaprylic acid; LC-tDDA; CE40	C8H17NO2	MoNA-export-LC-MS-MS_Positive_Mode.msp	49672	43052	4475.33	1764.67	708	3622
7.94	312.132	311.125	[M+H]+	TRUE	Imazaquin	C17H17N3O3	MoNA-export-LC-MS-MS_Positive_Mode.msp	20069.3	59300	31197.3	23337.3	57774.7	32844
7.95	216.08	215.073	[M+H]+	TRUE	2,2'-(3-Chlorophenylimino)diethanol	C10H14ClNO2	MoNA-export-LC-MS-MS_Positive_Mode.msp	1276	60561.3	844	4201.33	1704.67	3773.33
7.95	316.207	315.2	[M+H]+	TRUE	FENDILINE	C23H25N	Bruker MetaboBASE Personal Library 3.0	3141.33	6954.67	0	30770	0	37915.3
7.95	105.07	104.063	[M+H]+	TRUE	Styrene	C8H8	Bruker MetaboBASE Personal Library 3.0	1.32068e+06	1.15689e+06	15130	2.04316e+06	8151.33	1803930
7.95	281.151	280.144	[M+H]+	TRUE	Tyr Val	C14H20N2O4	Bruker MetaboBASE Personal Library 3.0	33468	10277.3	153471	24200.7	6068	35785.3
7.96	192.103	191.096	[M+H]+	TRUE	1-(3-methoxyphenyl)cyclopropane-1-carboxamide	C11H13NO2	Bruker MetaboBASE Personal Library 3.0	1246	101023	1001.33	2546	910	2055.33
7.96	409.184	408.177	[M+H]+	TRUE	N-[(2,4-difluorophenyl)methyl]-1-(6-phenylpyridazin-3-yl)piperidine-3-carboxamide	C23H22F2N4O	Bruker MetaboBASE Personal Library 3.0	2981.33	13890.7	4438	47587.3	2339.33	41114.7
7.96	250.155	249.148	[M+H]+	TRUE	N-[2-(5-cyclopropyl-1,2,4-oxadiazol-3-yl)ethyl]cyclopentanecarboxamide	C13H19N3O2	Bruker MetaboBASE Personal Library 3.0	27194	9755.33	3498	509.333	2649.33	2194
7.96	152.058	151.05	[M+H]+	TRUE	thio-p-Toluamide	C8H9NS	Bruker MetaboBASE Personal Library 3.0	78262.7	1958	6157.33	5834	515.333	214.667
7.97	311.233	310.226	[M+H]+	TRUE	2-(1-acetylpiperidin-4-yl)-1-[4-(2-methoxyethyl)piperidin-1-yl]ethanone	C17H30N2O3	Bruker MetaboBASE Personal Library 3.0	0	0	35.3333	20890	0	58352
7.97	146.098	145.091	[M+H]+	TRUE	4-Guanidinobutanoic acid	C5H11N3O2	MoNA-export-LC-MS-MS_Positive_Mode.msp	12628	8189.33	1014.67	16027.3	536.667	17035.3
7.97	242.103	241.095	[M+H]+	TRUE	5-methyl-3-(5-methyl-1-phenyltriazol-4-yl)-1,2,4-oxadiazole	C12H11N5O	Bruker MetaboBASE Personal Library 3.0	26335.3	37123.3	50540	26582	22810	12863.3
7.97	279.136	278.129	[M+H]+	TRUE	AC1L5S41	C15H14N6	Bruker MetaboBASE Personal Library 3.0	48073.3	27189.3	183531	42412	100239	13130
7.97	154.124	153.116	[M+H]+	TRUE	Gabapentin-lactam	C9H15NO	MoNA-export-LC-MS-MS_Positive_Mode.msp	3266	1181.33	307.333	12548.7	238	48227.3
7.97	404.214	403.207	[M+H]+	TRUE	Glu Gln Lys	C16H29N5O7	Bruker MetaboBASE Personal Library 3.0	5396	10435.3	11447.3	3534.67	9084	10302
7.98	365.19	364.182	[M+H]+	TRUE	Alpha-colubrine	C22H24N2O3	MoNA-export-LC-MS-MS_Positive_Mode.msp	3014	116487	3018.67	3492	4532.67	3897.33
7.98	144.068	143.06	[M+H]+	TRUE	CYCLOCREATINE	C5H9N3O2	Bruker MetaboBASE Personal Library 3.0	9985.33	3910	16422	13566	2976	10726.7
7.98	220.118	219.111	[M+H]+, [M+H-H2O]+	TRUE	D-Pantothenic Acid	C9H17NO5	MoNA-export-LC-MS-MS_Positive_Mode.msp	562971	258785	644174	898557	309589	848099
7.99	356.122	355.115	[M+H]+	TRUE	1-(3,4-dimethoxyphenyl)-5-(4-methoxyphenyl)triazole-4-carboxylic acid	C18H17N3O5	Bruker MetaboBASE Personal Library 3.0	4822	64178	4850	23394	3476.67	10990.7
7.99	330.189	329.182	[M+H]+	TRUE	2-(cyclopropylmethyl)-7-[(6-methoxypyridin-2-yl)methyl]-5,6,8,9-tetrahydro-[1,2,4]triazolo[4,3-d][1,4]diazepin-3-one	C17H23N5O2	Bruker MetaboBASE Personal Library 3.0	14430	20930.7	9516.67	44098	10596.7	40725.3
7.99	341.206	340.199	[M+H]+	TRUE	Canrenone	C22H28O3	MoNA-export-LC-MS-MS_Positive_Mode.msp	15618	22320	3850.67	103061	3075.33	80613.3
8	139.051	138.043	[M+H]+	TRUE	trans-Urocanic acid; AIF; CE30; CorrDec	C6H6N2O2	MoNA-export-LC-MS-MS_Positive_Mode.msp	714	841.333	930.667	40196	1241.33	2422.67
8.01	325.145	324.138	[M+H]+	TRUE	3-(4-fluorophenyl)-5-(6-piperidin-1-ylpyridin-3-yl)-1,2,4-oxadiazole	C18H17FN4O	Bruker MetaboBASE Personal Library 3.0	17599.3	10052.7	1121.33	5756.67	1919.33	4272.67
8.02	385.206	384.199	[M+H]+	TRUE	1-[2-(1-methylindol-3-yl)-2-pyridin-3-ylethyl]-3-(3-methylphenyl)urea	C24H24N4O	Bruker MetaboBASE Personal Library 3.0	1862.67	6694.67	3767.33	2864.67	5419.33	6325.33
8.03	194.12	193.113	[M+H]+	TRUE	Isoprocarb	C11H15NO2	Bruker MetaboBASE Personal Library 3.0	100223	4646	1061.33	2859.33	692	1256
8.03	289.124	288.116	[M+H]+	TRUE	Myclobutanil	C15H17ClN4	MoNA-export-LC-MS-MS_Positive_Mode.msp	2459.33	5442	2511.33	29796.7	1244.67	4860
8.03	316.186	315.179	[M+H]+	TRUE	Pro Thr Val	C14H25N3O5	Bruker MetaboBASE Personal Library 3.0	3484.67	59825.3	8115.33	6171.33	10184.7	8755.33
8.04	232.155	231.148	[M+H]+	TRUE	Butyryl-L-carnitine	C11H21NO4	Bruker MetaboBASE Personal Library 3.0	116070	283157	338166	838710	165503	138237
8.04	261.145	260.138	[M+H]+	TRUE	Glu-Leu	C11H20N2O5	MoNA-Dipeptide_pos.msp	54141.3	53077.3	187514	20410.7	92827.3	31995.3
8.05	428.194	427.187	[M+H]+	TRUE	6-[2-(6-methyl-2,3-dihydro-1,4-benzoxazin-4-yl)-2-oxoethyl]-1-[(2-methylphenyl)methyl]pyrrolo[2,3-c]pyridin-7-one	C26H25N3O3	Bruker MetaboBASE Personal Library 3.0	4470	23364.7	0	4390.67	2493.33	4110.67
8.05	253.13	252.123	[M+H]+	TRUE	7-methyl-5-phenyl-1,3,4,5-tetrahydro-1,4-benzodiazepin-2-one	C16H16N2O	Bruker MetaboBASE Personal Library 3.0	1906	79686.7	9474	35896	2835.33	3893.33
8.05	247.129	246.122	[M+H]+	TRUE	Asp Leu	C10H18N2O5	Bruker MetaboBASE Personal Library 3.0	133065	184177	355673	57043.3	241223	55993.3
8.05	158.082	157.075	[M+H]+	TRUE	N-ACETYLPROLINE	C7H11NO3	MoNA-export-LC-MS-MS_Positive_Mode.msp	3079.33	3799.33	13848	34242	12845.3	29124.7
8.06	375.179	374.172	[M+H]+	TRUE	2-[1-[(4-fluorophenyl)carbamoyl]piperidin-4-yl]-N,N,5-trimethyl-1,3-oxazole-4-carboxamide	C19H23FN4O3	Bruker MetaboBASE Personal Library 3.0	2046.67	26214	8868	12699.3	1574	31884.7
8.07	201.123	200.116	[M+H]+	TRUE	[1-(methylcarbamoyl)piperidin-4-yl] acetate	C9H16N2O3	Bruker MetaboBASE Personal Library 3.0	7498.67	21186	22284.7	8784.67	17658	6486.67
8.07	248.061	247.054	[M+H]+	TRUE	Forchlorfenuron	C12H10ClN3O	MoNA-export-LC-MS-MS_Positive_Mode.msp	1846.67	12621.3	5662	5934.67	798	8133.33
8.07	284.156	283.148	[M+H]+	TRUE	N-(2-hydroxy-2-phenylpropyl)-2,5-dimethylbenzamide	C18H21NO2	Bruker MetaboBASE Personal Library 3.0	3202.67	793322	6986.67	5056.67	5389.33	4936.67
8.07	272.184	271.177	[M+H]+	TRUE	N,3-dimethyl-N-(pyridin-2-ylmethyl)-6,7,8,9-tetrahydro-5H-[1,2,4]triazolo[4,3-a]azepin-7-amine	C15H21N5	Bruker MetaboBASE Personal Library 3.0	14885.3	6637.33	1695.33	0	6023.33	1703.33
8.08	433.196	432.188	[M+H]+	TRUE	[2-(4-methylphenyl)-4-pyridin-4-ylpyrimidin-5-yl]-(4-phenyl-3,6-dihydro-2H-pyridin-1-yl)methanone	C28H24N4O	Bruker MetaboBASE Personal Library 3.0	1606	91448.7	5389.33	6835.33	5080	5646
8.08	312.111	311.103	[M+H]+, [M+H-H2O]+	TRUE	[3,4,5-trihydroxy-6-(hydroxymethyl)oxan-2-yl] 9-(hydroxymethyl)-2,2,6a,6b,9,12a-hexamethyl-10-[3,4,5-trihydroxy-6-[(3,4,5-trihydroxy-6-methyloxan-2-yl)oxymethyl]oxan-2-yl]oxy-1,3,4,5,6,6a,7,8,8a,10,11,12,13,14b-tetradecahydropicene-4a-carboxylate	C14H17NO7	MoNA-export-LC-MS-MS_Positive_Mode.msp	356.667	125067	1329.33	4714	0	0
8.09	328.153	327.145	[M+H]+	TRUE	ethyl 5-ethoxy-1-(furan-2-ylmethyl)-2-methylindole-3-carboxylate	C19H21NO4	Bruker MetaboBASE Personal Library 3.0	1850	9408	3530	6417.33	39530.7	5252
8.09	231.171	230.163	[M+H]+	TRUE	Isoleucylvaline	C11H22N2O3	MoNA-export-LC-MS-MS_Positive_Mode.msp	84472	257947	273717	32597.3	145807	75570
8.09	329.176	328.169	[M+H]+	TRUE	N-(2,6-dimethylphenyl)-2-(4-methylphenyl)imidazo[1,2-a]pyrimidin-3-amine	C21H20N4	Bruker MetaboBASE Personal Library 3.0	3238	95710.7	7331.33	5641.33	4141.33	6746
8.09	595.253	594.246	[M+H]+	TRUE	Tyr Phe His Glu	C29H34N6O8	Bruker MetaboBASE Personal Library 3.0	314	73767.3	0	2394	0	2504.67
8.1	259.174	258.167	[M+H]+	TRUE	1,2,3-trimethyl-N-(2-methylpropyl)indole-5-carboxamide	C16H22N2O	Bruker MetaboBASE Personal Library 3.0	1579.33	2684.67	8078	30428.7	5614	28873.3
8.11	281.158	280.151	[M+H]+	TRUE	(S)-Lisofylline	C13H20N4O3	Bruker MetaboBASE Personal Library 3.0	2650	5108.67	5780	16784.7	3027.33	78370
8.11	434.124	433.117	[M+H]+	TRUE	1-(1-ethylimidazol-4-yl)sulfonyl-N-(6-methyl-1,3-benzothiazol-2-yl)piperidine-4-carboxamide	C19H23N5O3S2	Bruker MetaboBASE Personal Library 3.0	2297.33	1208	55711.3	0	87706.7	0
8.11	376.189	375.182	[M+H]+	TRUE	1-(6-chloro-[1,2,4]triazolo[4,3-a]pyridin-3-yl)-N-(cyclohexylmethyl)piperidine-3-carboxamide	C19H26ClN5O	Bruker MetaboBASE Personal Library 3.0	2937.33	13226.7	2024	8002	4576	4990.67
8.11	267.136	266.129	[M+H]+	TRUE	Dienestrol	C18H18O2	Bruker MetaboBASE Personal Library 3.0	3910	10345.3	4013.33	25434.7	46978.7	37595.3
8.11	266.144	265.137	[M+H]+	TRUE	N-[(4-methylphenyl)methyl]-6-pyrazol-1-ylpyrimidin-4-amine	C15H15N5	Bruker MetaboBASE Personal Library 3.0	2685.33	93681.3	3005.33	7869.33	6095.33	8834
8.12	302.198	301.191	[M+H]+	TRUE	1-[3-(2-methylimidazol-1-yl)azetidin-1-yl]-3-(1,3,5-trimethylpyrazol-4-yl)propan-1-one	C16H23N5O	Bruker MetaboBASE Personal Library 3.0	81198.7	79260.7	123531	77398.7	85126.7	59802
8.14	179.155	178.148	[M+H]+	TRUE	1,3-Benzenediamine, 4,6-diethyl-2-methyl-	C11H18N2	Bruker MetaboBASE Personal Library 3.0	418	1256	212.667	9030.67	0	55500
8.14	297.06	296.052	[M+H]+	TRUE	MLS001076475-01!TETRAETHYLTHIURAM DISULFIDE97-77-8	C10H20N2S4	MoNA-export-LC-MS-MS_Positive_Mode.msp	2027032	163855	3974	3749.33	1852	2851.33
8.14	242.112	241.105	[M+H]+	TRUE	Phenethyl anthranilate	C15H15NO2	MoNA-export-LC-MS-MS_Positive_Mode.msp	1692.67	4181.67	1232	21094.7	1376	31212.7
8.15	160.134	159.127	[M+H]+	TRUE	2-Aminocaprylic acid; AIF; CE0; MS2Dec	C8H17NO2	MoNA-export-LC-MS-MS_Positive_Mode.msp	3293.33	65037.3	1276	7919.33	426.667	14308.7
8.15	225.052	224.045	[M+H]+	TRUE	2-Hydroxyanthraquinone	C14H8O3	MoNA-export-LC-MS-MS_Positive_Mode.msp	149.333	1929.33	444.667	27413.3	472.667	17098.7
8.15	290.17	289.162	[M+H]+	TRUE	Ala Ser Ile	C12H23N3O5	Bruker MetaboBASE Personal Library 3.0	4626.67	51874.7	28062	10772	11672.7	10942
8.16	391.209	390.202	[M+H]+	TRUE	2-benzyl-N-[(1-methylbenzimidazol-2-yl)methyl]-7-oxoazepane-2-carboxamide	C23H26N4O2	Bruker MetaboBASE Personal Library 3.0	3946	88385.3	11704.7	6976.67	7005.33	7888
8.16	198.078	197.071	[M+H]+	TRUE	3,4-DIHYDROXY-PHENYLALANINE	C9H11NO4	MoNA-export-LC-MS-MS_Positive_Mode.msp	872.667	113869	1649.33	3012.67	615.333	2138.67
8.16	144.071	143.064	[M+H]+	TRUE	quinaldine	C10H9N	Bruker MetaboBASE Personal Library 3.0	3544	3073.33	1778	7182	2154.67	10474
8.17	229.155	228.147	[M+H]+	TRUE	Ile-Pro	C11H20N2O3	MoNA-Dipeptide_pos.msp	3560	0	412041	0	3408	12722.7
8.17	368.097	367.09	[M+H]+	TRUE	N,N-dimethyl-3-[3-(phenylsulfanylmethyl)-[1,2,4]triazolo[3,4-b][1,3,4]thiadiazol-6-yl]aniline	C18H17N5S2	Bruker MetaboBASE Personal Library 3.0	500168	10697.3	1926.67	17348	3217.33	0
8.18	239.053	238.045	[M+H]+	TRUE	2-(6,7-dimethyl-5-oxo-[1,3]thiazolo[3,2-a]pyrimidin-3-yl)acetic acid	C10H10N2O3S	Bruker MetaboBASE Personal Library 3.0	16255.3	684	185.333	325.333	219.333	323.333
8.18	320.18	319.173	[M+H]+	TRUE	2-[[3-(5-methyl-2-pyridin-3-ylimidazol-1-yl)pyrrolidin-1-yl]methyl]pyridine	C19H21N5	Bruker MetaboBASE Personal Library 3.0	6821.33	49292	32436.7	8292	13552.7	10266
8.18	440.214	439.207	[M+H]+	TRUE	3-(2-methoxyethyl)-N-(3,4,5-trimethoxyphenyl)-3,10-diazatricyclo[6.4.1.0Ã Â¿Â´,Ã‚Â¹Ã‚Â³]trideca-1,4,6,8(13)-tetraene-10-carboxamide	C24H29N3O5	Bruker MetaboBASE Personal Library 3.0	3116	5681.33	2822.67	12325.3	3443.33	191751
8.18	232.155	231.148	[M+H]+	TRUE	Isobutyryl-carnitine; LC-tDDA; CE20	C11H21NO4	MoNA-export-LC-MS-MS_Positive_Mode.msp	190665	594167	340085	831763	266276	245239
8.18	412.087	411.08	[M+H]+	TRUE	N-(2,5-difluorophenyl)-1-(3-fluorophenyl)-4-hydroxy-2-oxo-1,8-naphthyridine-3-carboxamide	C21H12F3N3O3	Bruker MetaboBASE Personal Library 3.0	2941.33	2301.33	1824.67	38824.7	2038	12662.7
8.19	219.116	218.109	[M+H]+	TRUE	2-(3,5-dimethylphenyl)-5-(methoxymethyl)-1,3,4-oxadiazole	C12H14N2O2	Bruker MetaboBASE Personal Library 3.0	3402.67	47566.7	1427.33	6944	2361.33	7445.33
8.19	369.177	368.17	[M+H]+	TRUE	2,7-dihydroxyapogeissoschizine	C21H24N2O4	MoNA-export-LC-MS-MS_Positive_Mode.msp	3232.67	6584	3255.33	9342	3142.67	45015.3
8.19	330.2	329.193	[M+H]+	TRUE	Leu Pro Thr	C15H27N3O5	Bruker MetaboBASE Personal Library 3.0	13514	84348.7	35448	6926.67	24740.7	22609.3
8.19	356.196	355.189	[M+H]+	TRUE	Ser Leu His	C15H25N5O5	Bruker MetaboBASE Personal Library 3.0	1526	4041.33	3588	0	6482	6378
8.2	131.07	130.063	[M+H]+	TRUE	4-Acetylbutyric acid	C6H10O3	MoNA-export-LC-MS-MS_Positive_Mode.msp	60956.7	1919.33	2684.67	1900	1203.33	1852.67
8.2	282.034	281.027	[M+H]+	TRUE	4-amino-5-methyl-2-prop-2-enylsulfanylthieno[2,3-d]pyrimidine-6-carboxylic acid	C11H11N3O2S2	Bruker MetaboBASE Personal Library 3.0	63330	1453.33	200	159.333	177.333	234
8.2	331.194	330.187	[M+H]+	TRUE	Leu Gln Ala	C14H26N4O5	Bruker MetaboBASE Personal Library 3.0	7988	43075	16099.3	7780	14214	20798
8.2	445.231	444.224	[M+H]+	TRUE	N-[1-[1-(cyclopropylmethyl)-6-oxopyridazin-3-yl]piperidin-4-yl]-2,3,5,6-tetramethylbenzenesulfonamide	C23H32N4O3S	Bruker MetaboBASE Personal Library 3.0	5498.67	8597.33	5999.33	5540	6109.33	5819.33
8.21	318.167	317.16	[M+H]+	TRUE	Ile Gly Glu	C13H23N3O6	Bruker MetaboBASE Personal Library 3.0	24847.3	75807.3	12426.7	9935.33	10403.3	10838.7
8.21	347.192	346.185	[M+H]+	TRUE	Leu Asn Thr	C14H26N4O6	Bruker MetaboBASE Personal Library 3.0	3414	11676.7	18239.3	7052.67	24370	16967.3
8.22	375.191	374.183	[M+H]+	TRUE	Asp Gln Ile	C15H26N4O7	Bruker MetaboBASE Personal Library 3.0	15476	32677.3	19776.7	14804.7	15334.7	14179.3
8.22	281.101	280.093	[M+H]+	TRUE	Ethyl phthalyl ethyl glycolate	C14H16O6	MoNA-export-LC-MS-MS_Positive_Mode.msp	11183.3	3300	14311.3	90938	11815.3	109556
8.23	416.203	415.195	[M+H]+	TRUE	2-cyclopentyl-1-[4-(4-methyl-1,1-dioxo-5-phenyl-1,2-thiazol-3-yl)-1,4-diazepan-1-yl]ethanone	C22H29N3O3S	Bruker MetaboBASE Personal Library 3.0	1952	8639.33	3575.33	5806	0	5554
8.23	138.056	137.049	[M+H]+	TRUE	4-Aminobenzoic acid	C7H7NO2	MoNA-export-LC-MS-MS_Positive_Mode.msp	3474.67	8622.67	28220.7	26848.7	17191.3	13058
8.23	296.161	295.154	[M+H]+	TRUE	Butralin	C14H21N3O4	MoNA-export-LC-MS-MS_Positive_Mode.msp	3146	50240.7	2473.33	9140	4171.33	9984.67
8.23	211.109	210.102	[M+H]+	TRUE	N-(furan-2-ylmethyl)morpholine-4-carboxamide	C10H14N2O3	Bruker MetaboBASE Personal Library 3.0	6034.67	85316	27790.7	239544	7680.67	26888.7
8.24	189.072	188.064	[M+H]+	TRUE	(E)-2-(2-nitrovinyl)-1H-indole	C10H8N2O2	Bruker MetaboBASE Personal Library 3.0	42356.7	1232.67	2627.33	3643.33	1454	1294.67
8.24	311.075	310.067	[M+H]+	TRUE	3-(2-fluorophenyl)-5-(3-pyrazin-2-yl-1,2,4-oxadiazol-5-yl)-1,2,4-oxadiazole	C14H7FN6O2	Bruker MetaboBASE Personal Library 3.0	351939	26098	454.667	3152	566.667	942.667
8.24	241.149	240.141	[M+H]+	TRUE	3-(3-pyrrolidin-1-ylpyrazin-2-yl)aniline	C14H16N4	Bruker MetaboBASE Personal Library 3.0	457.333	5001.33	2370.67	4482	2970.67	7401.33
8.24	194.118	193.111	[M+H]+	TRUE	Ethyl 4-(dimethylamino)benzoate	C11H15NO2	MoNA-export-LC-MS-MS_Positive_Mode.msp	23155.3	14478	26994.7	19284.7	7761.33	11571.3
8.25	311.171	310.163	[M+H]+	TRUE	N-cyclopentyl-2-[1-[(4-methylphenyl)methyl]pyrrol-2-yl]-2-oxoacetamide	C19H22N2O2	Bruker MetaboBASE Personal Library 3.0	2116	5233.33	3786	16656.7	4472.67	221015
8.25	280.123	279.116	[M+H]+	TRUE	N-phenyl-2-(3-pyridin-2-yl-1H-1,2,4-triazol-5-yl)acetamide	C15H13N5O	Bruker MetaboBASE Personal Library 3.0	2069.33	23939.3	1855.33	4228.67	1426	3281.33
8.26	222.114	221.107	[M+H]+	TRUE	bk-MDEA	C12H15NO3	Bruker MetaboBASE Personal Library 3.0	8692.67	79213.3	11507.3	17252.7	13844.7	23941.3
8.26	247.13	246.122	[M+H]+	TRUE	NCGC00169080-02_C15H18O3_Azuleno[6,5-b]furan-2,6(3H,4H)-dione, 3a,7,7a,8,9,9a-hexahydro-5,8-dimethyl-3-methylene-, (3aR,7aS,8S,9aR)-	C15H18O3	MoNA-export-LC-MS-MS_Positive_Mode.msp	8901.33	37682.7	27985.3	60864.7	22882.7	97557.3
8.27	326.17	325.163	[M+H]+	TRUE	(5-methyl-1H-pyrazol-3-yl)-[9-(1-methylpyrazol-4-yl)-5,6,7,9-tetrahydroimidazo[1,2-a][1,4]diazepin-8-yl]methanone	C16H19N7O	Bruker MetaboBASE Personal Library 3.0	1995.33	23282.7	0	8381.33	5072	8272.67
8.27	412.16	411.152	[M+H]+	TRUE	1-(3,5-difluorophenyl)-3-[3-(6-morpholin-4-ylpyridazin-3-yl)phenyl]urea	C21H19F2N5O2	Bruker MetaboBASE Personal Library 3.0	2278.67	7881.33	5689.33	29838.7	3687.33	89745.3
8.27	290.169	289.162	[M+H]+	TRUE	1-[4-[5-[(3-methoxypropylamino)methyl]furan-2-yl]phenyl]ethanol	C17H23NO3	Bruker MetaboBASE Personal Library 3.0	4944.67	93060.7	19452	7261.33	12767.3	24798.7
8.27	189.028	188.021	[M+H]+	TRUE	2,4-diaminobenzenesulfonic acid	C6H8N2O3S	Bruker MetaboBASE Personal Library 3.0	0	319.333	55.3333	8054	210.667	19888.7
8.27	193.098	192.091	[M+H]+	TRUE	Hydroxycotinine; AIF; CE10; MS2Dec	C10H12N2O2	MoNA-export-LC-MS-MS_Positive_Mode.msp	2038.67	66206	1154.67	6438.67	1912	45662
8.27	313.122	312.115	[M+H]+	TRUE	methyl 5-[(5-methylfuran-2-yl)methylamino]-3-phenyl-1,2-oxazole-4-carboxylate	C17H16N2O4	Bruker MetaboBASE Personal Library 3.0	4329.33	8266	22836.7	5012	3992.67	0
8.28	297.16	296.153	[M+H]+	TRUE	1-indol-1-yl-3-(2-methoxyanilino)propan-2-ol	C18H20N2O2	Bruker MetaboBASE Personal Library 3.0	2748	51238.7	3749.33	8966.67	5226.67	6342
8.28	483.122	482.114	[M+H]+	TRUE	5-[[3-(4-phenylmethoxyphenyl)-1,2,4-oxadiazol-5-yl]methyl]-2-thiophen-2-ylpyrazolo[1,5-d][1,2,4]triazin-4-one	C25H18N6O3S	Bruker MetaboBASE Personal Library 3.0	35460	0	388.667	0	237.333	1274
8.28	250.192	249.184	[M+H]+	TRUE	6-[(4-methylpiperidin-1-yl)methyl]-2-propan-2-yl-1H-pyrimidin-4-one	C14H23N3O	Bruker MetaboBASE Personal Library 3.0	390	0	0	19536.7	2073.33	57176.7
8.28	274.122	273.114	[M+H]+	TRUE	6-ethoxy-1-(4-methylphenyl)-4-oxopyridazine-3-carboxamide	C14H15N3O3	Bruker MetaboBASE Personal Library 3.0	4058	5580.67	4904	23675.3	5072.67	18120
8.28	282.146	281.139	[M+H]+	TRUE	Pendimethalin	C13H19N3O4	MoNA-export-LC-MS-MS_Positive_Mode.msp	5496.67	56184	9772.67	96268	3180.67	16916.7
8.29	337.145	336.137	[M+H]+	TRUE	3-methyl-2-[6-[(4-methylphenyl)methylsulfanyl]pyridazin-3-yl]-5,6-dihydro-4H-cyclopenta[c]pyrazole	C19H20N4S	Bruker MetaboBASE Personal Library 3.0	2772.67	6253.33	990	32012.7	3218.67	2174
8.29	228.133	227.126	[M+H]+	TRUE	3-methyl-N-2-naphthylbutanamide	C15H17NO	Bruker MetaboBASE Personal Library 3.0	2626.67	12638	7298	9254	6441.33	10205.3
8.29	295.133	294.126	[M+H]+	TRUE	Aspartame	C14H18N2O5	MoNA-export-LC-MS-MS_Positive_Mode.msp	4028	11016	0	14493.3	829.333	16300.7
8.29	235.144	234.137	[M+H]+	TRUE	N-tert-butyl-2,3-dihydro-1,4-benzoxazine-4-carboxamide	C13H18N2O2	Bruker MetaboBASE Personal Library 3.0	0	5160	4296	68534	2174.67	29859.3
8.29	167.047	166.04	[M+H]+	TRUE	THIOPURINE S-METHYLETHER	C6H6N4S	MoNA-export-LC-MS-MS_Positive_Mode.msp	602.667	3458	420.667	218483	840	640837
8.3	320.175	319.168	[M+H]+	TRUE	(2S,4S)-4-fluoro-N-phenyl-2-(piperidine-1-carbonyl)pyrrolidine-1-carboxamide	C17H22FN3O2	Bruker MetaboBASE Personal Library 3.0	3596	23464.7	7538.67	5878	5874	12355.3
8.3	188.075	187.068	[M+H]+	TRUE	3-Indoleacrylic acid; AIF; CE0; MS2Dec	C11H9NO2	MoNA-export-LC-MS-MS_Positive_Mode.msp	27688.7	26329.3	3269.33	29915.3	2087.33	22888.7
8.3	113.069	112.062	[M+H]+	TRUE	Sorbic acid	C6H8O2	MoNA-export-LC-MS-MS_Positive_Mode.msp	1458.67	1476	1342	3794	1088.67	57850
8.31	297.142	296.135	[M+H]+	TRUE	4-(2,5-Diethoxy-4-nitrophenyl)morpholine	C14H20N2O5	MoNA-export-LC-MS-MS_Positive_Mode.msp	4078.67	17378	4320	10672	5218.67	9460.67
8.31	315.156	314.148	[M+H]+	TRUE	ANISOCOUMARIN H	C19H22O4	MoNA-export-LC-MS-MS_Positive_Mode.msp	0	7196	4196.67	8328	0	4449.33
8.31	87.1001	86.0929	[M+H]+	TRUE	Piperazine	C4H10N2	Bruker MetaboBASE Personal Library 3.0	1423.33	1867.33	2446.67	828.667	2192	1152.67
8.31	229.155	228.148	[M+H]+	TRUE	Pro Ile	C11H20N2O3	Bruker MetaboBASE Personal Library 3.0	184043	1.71184e+06	624874	281293	397435	347459
8.32	230.101	229.094	[M+H]+	TRUE	1-(2,3-dihydro-1H-inden-5-yl)triazole-4-carboxylic acid	C12H11N3O2	Bruker MetaboBASE Personal Library 3.0	3383.33	9904	3242	12420.7	1853.33	5108
8.32	126.056	125.049	[M+H]+	TRUE	2-(Hydroxymethyl)-3-pyridinol	C6H7NO2	Bruker MetaboBASE Personal Library 3.0	2533.33	164549	2346.67	14365.3	2152.67	7924
8.32	332.18	331.173	[M+H]+	TRUE	Glu Ala Leu	C14H25N3O6	Bruker MetaboBASE Personal Library 3.0	46721.3	0	5939.33	8380.67	4323.33	9966
8.32	254.108	253.1	[M+H]+	TRUE	N-(3-methyl-[1,2,4]triazolo[4,3-a]pyridin-8-yl)pyridine-4-carboxamide	C13H11N5O	Bruker MetaboBASE Personal Library 3.0	3760.67	11037.3	1358	30890	26856.7	24578
8.32	423.206	422.199	[M+H]+	TRUE	Phe Trp Ala	C23H26N4O4	Bruker MetaboBASE Personal Library 3.0	1032.67	8460.67	0	29974.7	0	0
8.32	269.116	268.108	[M+H]+	TRUE	Ser Tyr	C12H16N2O5	Bruker MetaboBASE Personal Library 3.0	2104.67	6075.33	2341.33	29983.3	1162.67	8115.33
8.33	312.104	311.097	[M+H]+	TRUE	2-methyl-5-[5-(3-methylpiperidin-1-yl)sulfonylfuran-2-yl]-1,3,4-oxadiazole	C13H17N3O4S	Bruker MetaboBASE Personal Library 3.0	4548	6746	17813.3	3910	16030	9153.33
8.33	399.179	398.172	[M+H]+	TRUE	Decarboxy-Norlobaric Acid	C23H26O6	Bruker MetaboBASE Personal Library 3.0	2758	51224.7	1012.67	6444.67	1038.67	5121.33
8.33	358.202	357.194	[M+H]+	TRUE	Glu Pro Ile	C16H27N3O6	Bruker MetaboBASE Personal Library 3.0	6108	32155.3	11964.7	6784	8234	5506
8.33	231.17	230.163	[M+H]+	TRUE	Leucylvaline	C11H22N2O3	MoNA-export-LC-MS-MS_Positive_Mode.msp	166001	712359	495493	75736.7	179127	138819
8.33	253.12	252.113	[M+H]+	TRUE	Ser Phe	C12H16N2O4	Bruker MetaboBASE Personal Library 3.0	44380	285469	116073	30887.3	87876	41884.7
8.34	296.137	295.13	[M+H]+	TRUE	3-(2,3-dihydroindole-1-carbonyl)-2-methyl-3,4-dihydropyrrolo[1,2-a]pyrazin-1-one	C17H17N3O2	Bruker MetaboBASE Personal Library 3.0	14654.7	96854	17243.3	89348.7	18504.7	81106.7
8.34	133.061	132.053	[M+H]+	TRUE	Asparagine	C4H8N2O3	MoNA-export-LC-MS-MS_Positive_Mode.msp	1364.67	1220.67	2235.33	1356.67	1804.67	2790
8.34	216.089	215.082	[M+H]+	TRUE	Kinetin	C10H9N5O	MoNA-export-LC-MS-MS_Positive_Mode.msp	4544.67	5830	3805.33	38214.7	2776	22440.7
8.35	299.126	298.119	[M+H]+	TRUE	2,4-dimethyl-N-(2-phenylethyl)thieno[3,2-b]pyrrole-5-carboxamide	C17H18N2OS	Bruker MetaboBASE Personal Library 3.0	1208.67	5305.33	602.667	20381.3	0	16660
8.35	206.083	205.076	[M+H]+	TRUE	5-Methoxy-3-indoleacetic acid	C11H11NO3	MoNA-export-LC-MS-MS_Positive_Mode.msp	2277.33	19414	6093.33	41366	3166	27700
8.35	348.179	347.172	[M+H]+	TRUE	N-(3,4-dimethylphenyl)-4-pyridin-4-yl-1,4,6,7-tetrahydroimidazo[4,5-c]pyridine-5-carboxamide	C20H21N5O	Bruker MetaboBASE Personal Library 3.0	19761.3	45854	21788	17390	11448.7	14276.7
8.35	174.023	173.016	[M+H]+	TRUE	Sulfanilic acid	C6H7NO3S	MoNA-export-LC-MS-MS_Positive_Mode.msp	2714.67	1148	504.667	26722.7	343.333	21718
8.35	306.148	305.14	[M+H]+	TRUE	Trp Thr	C15H19N3O4	Bruker MetaboBASE Personal Library 3.0	2852	15074.7	5404.67	10669.3	27917.3	16934
8.36	284.151	283.144	[M+H]+	TRUE	N-(2-hydroxy-3-methoxy-2-methylpropyl)-2-(2-methoxyphenoxy)acetamide	C14H21NO5	Bruker MetaboBASE Personal Library 3.0	7774.67	0	2864.67	21458.7	2208	30876
8.37	476.19	475.182	[M+H]+	TRUE	3-(3-methoxy-1,2-oxazol-5-yl)-N-[2-(4-pyridin-2-ylpiperazine-1-carbonyl)-1-benzofuran-3-yl]propanamide	C25H25N5O5	Bruker MetaboBASE Personal Library 3.0	2794	4338.67	0	43549.3	0	56924
8.37	280.132	279.124	[M+H]+	TRUE	Asn Phe	C13H17N3O4	Bruker MetaboBASE Personal Library 3.0	16974.7	80588.7	37476.7	14658	31960.7	20097.3
8.37	462.226	461.218	[M+H]+	TRUE	ethyl 1-[3-[2-[3-(2-methylphenyl)-1,2,4-oxadiazol-5-yl]ethyl]-[1,2,4]triazolo[4,3-b]pyridazin-6-yl]piperidine-3-carboxylate	C24H27N7O3	Bruker MetaboBASE Personal Library 3.0	3599.33	8135.33	2661.33	7629.33	23884	10404
8.37	327.05	326.043	[M+H]+	TRUE	Gliotoxin	C13H14N2O4S2	Bruker MetaboBASE Personal Library 3.0	47402	518.667	0	0	110	214.667
8.38	318.167	317.16	[M+H]+	TRUE	Gly Glu Leu	C13H23N3O6	Bruker MetaboBASE Personal Library 3.0	15670	31254.7	14833.3	22130.7	12014	42847.3
8.38	298.097	297.09	[M+H]+	TRUE	NCGC00263645-02_C11H15N5O3S_5'-Methylthioadenosine	C11H15N5O3S	MoNA-export-LC-MS-MS_Positive_Mode.msp	2202710	712153	1095480	32468.7	3.04144e+06	80732
8.39	286.176	285.168	[M+H]+	TRUE	Gly Pro Ile	C13H23N3O4	Bruker MetaboBASE Personal Library 3.0	16273.3	41865.3	20218.7	9596	13253.3	4237.33
8.4	214.146	213.138	[M+H]+	TRUE	1-(3-hydroxy-7-azaspiro[3.5]nonan-7-yl)-2-methoxyethanone	C11H19NO3	Bruker MetaboBASE Personal Library 3.0	827.333	41279.3	1440.67	2582	459.333	3880
8.4	230.101	229.093	[M+H]+	TRUE	Benz(c)acridine	C17H11N	MoNA-export-LC-MS-MS_Positive_Mode.msp	2737.33	4729.33	5418	6951.33	4303.33	15928.7
8.4	294.147	293.14	[M+H]+	TRUE	Gln Phe	C14H19N3O4	Bruker MetaboBASE Personal Library 3.0	22180.7	13590.7	7432.67	12470	4206.67	7669.33
8.41	217.155	216.147	[M+H]+	TRUE	(R)-ar-Turmerone	C15H20O	Bruker MetaboBASE Personal Library 3.0	21491.3	15828.7	3782.67	6063.33	12213.3	12888
8.41	183.112	182.105	[M+H]+	TRUE	6-(methoxymethyl)-2-propan-2-yl-1H-pyrimidin-4-one	C9H14N2O2	Bruker MetaboBASE Personal Library 3.0	5855.33	28556	11785.3	88818.7	3516	875466
8.41	312.189	311.182	[M+H]+	TRUE	Dienogest	C20H25NO2	MoNA-export-LC-MS-MS_Positive_Mode.msp	1780	6458.67	5730.67	6004	1818	47444
8.41	295.166	294.158	[M+H]+	TRUE	Leu Tyr	C15H22N2O4	Bruker MetaboBASE Personal Library 3.0	21860	33432.7	89924	17725.3	44452	29117.3
8.42	195.114	194.107	[M+H]+	TRUE	1-[2-(dimethylamino)pyridin-3-yl]-3-methylurea	C9H14N4O	Bruker MetaboBASE Personal Library 3.0	5054.67	62284	24800.7	176541	16087.3	99962.7
8.42	260.16	259.152	[M+H]+	TRUE	Ala Gly Ile	C11H21N3O4	Bruker MetaboBASE Personal Library 3.0	4527.33	105281	10521.3	7843.33	4240.67	16680
8.42	141.056	140.049	[M+H]+	TRUE	NCGC00381413-01!4-hydroxy-3,6-dimethylpyran-2-one	C7H8O3	MoNA-export-LC-MS-MS_Positive_Mode.msp	3962.67	5435.33	5776.67	27180.7	1966	4676
8.42	511.251	510.244	[M+H]+	TRUE	NCGC00385308-01_C26H38O10_	C26H38O10	MoNA-export-LC-MS-MS_Positive_Mode.msp	2917.33	6756.67	3506	6821.33	2899.33	62168
8.42	291.153	290.146	[M+H]+	TRUE	N-cyclopropyl-1-(4-fluorobenzoyl)piperidine-3-carboxamide	C16H19FN2O2	Bruker MetaboBASE Personal Library 3.0	2020.67	13414.7	2172.67	13470	2030	6556
8.43	159.069	158.062	[M+H]+	TRUE	4,6-DIOXOHEPTANOIC ACID	C7H10O4	MoNA-export-LC-MS-MS_Positive_Mode.msp	7862	5821.33	6562.67	25624.7	0	5262
8.43	201.104	200.097	[M+H]+	TRUE	5-methyl-6-phenyl-2,3-dihydro-4H-1,2-diazepin-4-one	C12H12N2O	Bruker MetaboBASE Personal Library 3.0	712	1279.33	842	37431.3	464.667	12990
8.43	303.102	302.094	[M+H]+	TRUE	N-(3,5-difluorophenyl)-2,7-dimethylpyrazolo[1,5-a]pyrimidine-5-carboxamide	C15H12F2N4O	Bruker MetaboBASE Personal Library 3.0	16284.7	0	3860.67	0	1228.67	0
8.43	239.148	238.141	[M+H]+	TRUE	Pirimicarb	C11H18N4O2	MoNA-export-LC-MS-MS_Positive_Mode.msp	11181.3	20276	6496	20338	8560.67	80808
8.43	314.205	313.198	[M+H]+	TRUE	Val Pro Val	C15H27N3O4	Bruker MetaboBASE Personal Library 3.0	17397.3	90736.7	9436.67	7804.67	10863.3	33146
8.44	308.195	307.188	[M+H]+	TRUE	1-[2-[3-[2-(cyclopropylmethoxy)ethyl]-1,2,4-oxadiazol-5-yl]pyrrolidin-1-yl]-2-methylpropan-1-one	C16H25N3O3	Bruker MetaboBASE Personal Library 3.0	2065.33	0	1730	48943.3	2530	51138
8.44	304.183	303.175	[M+H]+	TRUE	Ala Thr Ile	C13H25N3O5	Bruker MetaboBASE Personal Library 3.0	3034.67	69924.7	23328.7	4958	3776.67	23417.3
8.44	165.102	164.095	[M+H]+	TRUE	Kynuramine	C9H12N2O	Bruker MetaboBASE Personal Library 3.0	0	276.667	0	4406.67	312.667	23129.3
8.44	201.16	200.153	[M+H]+	TRUE	N-methyl-4-propoxypiperidine-1-carboxamide	C10H20N2O2	Bruker MetaboBASE Personal Library 3.0	312	478.667	0	0	0	218259
8.45	223.109	222.101	[M+H]+	TRUE	Gly Phe	C11H14N2O3	Bruker MetaboBASE Personal Library 3.0	51656.7	260135	67561.3	49637.3	83970.7	91355.3
8.45	175.09	174.083	[M+H]+	TRUE	Indole-3-acetamide	C10H10N2O	MoNA-export-LC-MS-MS_Positive_Mode.msp	6038.67	6280.67	63406	41091.3	7771.33	10082
8.45	263.143	262.136	[M+H]+	TRUE	Prolylyphenylalanine	C14H18N2O3	MoNA-export-LC-MS-MS_Positive_Mode.msp	27989.3	39448.7	69327.3	10030.7	49309.3	24751.3
8.46	216.117	215.109	[M+H]+	TRUE	3,4,4'-Triaminodiphenyl ether	C12H13N3O	Bruker MetaboBASE Personal Library 3.0	1393.33	3998	2368.67	7367.33	1862	30620
8.46	332.183	331.175	[M+H]+	TRUE	Salmefamol	C19H25NO4	Bruker MetaboBASE Personal Library 3.0	38838	100437	23648	17516	14514.7	14783.3
8.47	275.194	274.187	[M+H]+	TRUE	5,6-dimethyl-7-(4-propan-2-ylpiperazin-1-yl)-[1,2,4]triazolo[1,5-a]pyrimidine	C14H22N6	Bruker MetaboBASE Personal Library 3.0	2323.33	0	6554.67	17266.7	901.333	8986
8.47	235.112	234.105	[M+H]+	TRUE	Benzyl-2-naphthylether	C17H14O	MoNA-export-LC-MS-MS_Positive_Mode.msp	4736.67	4660	938	22584.7	2770.67	80339.3
8.47	272.099	271.092	[M+H]+	TRUE	NSC35866	C13H13N5S	Bruker MetaboBASE Personal Library 3.0	241372	62381.3	882	4019.33	896	6340.67
8.48	203.119	202.112	[M+H]+	TRUE	1,2,3-trimethylindole-5-carboxamide	C12H14N2O	Bruker MetaboBASE Personal Library 3.0	905.333	1253.33	0	10445	6238.67	268013
8.48	275.112	274.105	[M+H]+	TRUE	6-pyrrolidin-1-yl-N-(2,2,2-trifluoroethyl)pyridazine-3-carboxamide	C11H13F3N4O	Bruker MetaboBASE Personal Library 3.0	9499.33	4783.33	2165.33	27152	32278	18157.3
8.48	166.087	165.08	[M+H]+	TRUE	L-Phenylalanine	C9H11NO2	MoNA-export-LC-MS-MS_Positive_Mode.msp	22454.7	119559	35593.3	16516	34611.3	31156
8.48	187.123	186.115	[M+H]+	TRUE	Metrazoline oxalate	C12H14N2	Bruker MetaboBASE Personal Library 3.0	24032	1055.33	17749.3	88876	986.667	9388
8.48	158.118	157.111	[M+H]+	TRUE	Pipecolic acid ethyl ester	C8H15NO2	MoNA-export-LC-MS-MS_Positive_Mode.msp	1777.33	790.667	0	1172.67	6902	57360.7
8.49	253.126	252.119	[M+H]+	TRUE	2-Phenylethyl 3-phenylprop-2-enoate	C17H16O2	Bruker MetaboBASE Personal Library 3.0	12512	21663.3	3846.67	44551.3	27791.3	27183.3
8.49	213.123	212.116	[M+H]+	TRUE	N-tert-butyl-3-oxo-2-oxa-5-azabicyclo[2.2.1]heptane-5-carboxamide	C10H16N2O3	Bruker MetaboBASE Personal Library 3.0	2448.67	20538	3853.33	29936	1684.67	20818.7
8.5	376.178	375.171	[M+H]+	TRUE	(2R)-2-[3-(7-methoxy-4,8-dimethyl-2-oxochromen-3-yl)propanoylamino]-3-methylbutanoic acid	C20H25NO6	Bruker MetaboBASE Personal Library 3.0	11969.3	28228.7	10612.7	19834.7	6709.33	19345.3
8.5	267.136	266.128	[M+H]+	TRUE	Honokiol	C18H18O2	MoNA-export-LC-MS-MS_Positive_Mode.msp	19110.7	137702	90945.3	31368.7	49274.7	37951.3
8.5	321.152	320.145	[M+H]+	TRUE	N-[7-(dimethylamino)-1,4-dimethyl-2,3-dioxoquinoxalin-6-yl]-2-methoxyacetamide	C15H20N4O4	Bruker MetaboBASE Personal Library 3.0	2325.33	41222.7	1770	9816.67	2715.33	7554.67
8.51	351.158	350.15	[M+H]+	TRUE	1-[1-(4-cyanobenzoyl)azetidin-3-yl]-N-(cyclopropylmethyl)triazole-4-carboxamide	C18H18N6O2	Bruker MetaboBASE Personal Library 3.0	3239.33	19903.3	0	20964	0	35371.3
8.51	249.126	248.119	[M+H]+	TRUE	2-methoxy-N-(2-oxo-1-phenylpyrrolidin-3-yl)acetamide	C13H16N2O3	Bruker MetaboBASE Personal Library 3.0	2022.67	6448.67	8348	24960	28168.7	40404.7
8.51	237.125	236.117	[M+H]+	TRUE	Ala-Phe	C12H16N2O3	MoNA-export-LC-MS-MS_Positive_Mode.msp	29490	712383	80904.7	41023.3	75866.7	64572
8.51	251.142	250.134	[M+H]+	TRUE	Lacosamide	C13H18N2O3	MoNA-export-LC-MS-MS_Positive_Mode.msp	19916	6605.33	10411.3	6664	2770	7462
8.51	260.068	259.061	[M+H]+	TRUE	N-(3-chloro-4-methylphenyl)-7H-purin-6-amine	C12H10ClN5	Bruker MetaboBASE Personal Library 3.0	998	73303.3	582.667	17609.3	585.333	16334
8.51	234.133	233.125	[M+H]+	TRUE	N-[[5-(4-fluorophenyl)furan-2-yl]methyl]propan-2-amine	C14H16FNO	Bruker MetaboBASE Personal Library 3.0	3466	6519.33	956	6677.33	1158.67	40139.3
8.52	243.172	242.165	[M+H]+	TRUE	N'-cyclopropyl-N-(3-hydroxy-4,4-dimethylpentyl)oxamide	C12H22N2O3	Bruker MetaboBASE Personal Library 3.0	1716.67	76048.7	2412	0	1635.33	5182.67
8.52	296.163	295.156	[M+H]+	TRUE	R(-)-Propylnorapomorphine hydrochloride	C19H21NO2	Bruker MetaboBASE Personal Library 3.0	3384	55828.7	7486.67	23656	3407.33	19251.3
8.53	380.138	379.131	[M+H]+	TRUE	2-[3-(hydroxymethyl)-4-oxo-2-phenylpyrazolo[1,5-a]pyrazin-5-yl]-N-(5-methyl-1,2-oxazol-3-yl)acetamide	C19H17N5O4	Bruker MetaboBASE Personal Library 3.0	929.333	92172	343.333	0	676.667	1333.33
8.54	409.188	408.181	[M+H]+	TRUE	1-(3,4-dimethoxyphenyl)-3-[3-oxo-4-(4-propan-2-ylphenyl)pyrazin-2-yl]urea	C22H24N4O4	Bruker MetaboBASE Personal Library 3.0	81802	16947.3	85468.7	12979.3	61238	8286
8.54	385.103	384.096	[M+H]+	TRUE	2-[5-(azepan-1-ylsulfonyl)thiophen-3-yl]-4-tert-butyl-1,3-thiazole	C17H24N2O2S3	Bruker MetaboBASE Personal Library 3.0	3624	79355.3	324	0	196.667	0
8.54	188.071	187.064	[M+H]+, [M+H-H2O]+	TRUE	3-Indoleacrylic acid; AIF; CE30; MS2Dec	C11H9NO2	MoNA-export-LC-MS-MS_Positive_Mode.msp	1656224	78496.7	1.70907e+06	665069	1.45792e+06	143547
8.54	133.086	132.078	[M+H]+	TRUE	Leucinic acid	C6H12O3	Bruker MetaboBASE Personal Library 3.0	4642	669.333	4401.33	3094	3599.33	701.333
8.54	226.166	225.159	[M+H]+	TRUE	PROMETON	C10H19N5O	MoNA-export-LC-MS-MS_Positive_Mode.msp	603.333	0	859.333	0	1431.33	33138.7
8.54	205.098	204.09	[M+H]+	TRUE	Tryptophan	C11H12N2O2	MoNA-export-LC-MS-MS_Positive_Mode.msp	1.77538e+06	94586.7	1788070	785894	1.48515e+06	165866
8.55	159.092	158.085	[M+H]+	TRUE	1,5-Naphthalenediamine	C10H10N2	Bruker MetaboBASE Personal Library 3.0	47478	3715.33	47186.7	18774.7	38896	5162
8.55	246.129	245.122	[M+H]+	TRUE	5-ethyl-1-(3-ethylphenyl)triazole-4-carboxylic acid	C13H15N3O2	Bruker MetaboBASE Personal Library 3.0	7206	4439.33	7346	7988	8957.33	10270.7
8.55	243.135	242.127	[M+H]+	TRUE	culpin	C16H18O2	MoNA-export-LC-MS-MS_Positive_Mode.msp	2074.67	10386	2762.67	22739.3	4158.67	8267.33
8.55	393.22	392.213	[M+H]+	TRUE	Indacaterol Maleate	C24H28N2O3	Bruker MetaboBASE Personal Library 3.0	3106.67	32124.7	5377.33	4139.33	6982.67	8619.33
8.55	285.18	284.172	[M+H]+	TRUE	MLS002207247-01!(8R,9S,10R,13S,14S)-10,13-dimethyl-7,8,9,11,12,14,15,16-octahydro-6H-cyclopenta[a]phenanthrene-3,17-dione	C19H24O2	MoNA-export-LC-MS-MS_Positive_Mode.msp	785.333	277226	1324.67	4406.67	1967.33	8216.67
8.56	410.215	409.208	[M+H]+	TRUE	3-(3-methyl-4-morpholin-4-yl-[1,2]oxazolo[5,4-d]pyrimidin-6-yl)-N-(3-phenylpropyl)propanamide	C22H27N5O3	Bruker MetaboBASE Personal Library 3.0	4048.67	11073.3	5412	6145.33	9448.67	5202
8.56	198.079	197.072	[M+H]+	TRUE	3-Pyridinecarboxylic acid, 1,2-dihydro-4-hydroxy-6-methyl-2-oxo-, ethyl ester	C9H11NO4	Bruker MetaboBASE Personal Library 3.0	4928	212852	724.667	4996.67	611.333	2678.67
8.56	423.261	422.253	[M+H]+	TRUE	Ile Tyr Lys	C21H34N4O5	Bruker MetaboBASE Personal Library 3.0	3280.67	36272.7	5344.67	0	3137.33	7148
8.56	426.101	425.093	[M+H]+	TRUE	N-(4-fluorophenyl)-3-[3-[(5-phenyl-1,3,4-oxadiazol-2-yl)sulfanylmethyl]-1,2,4-oxadiazol-5-yl]propanamide	C20H16FN5O3S	Bruker MetaboBASE Personal Library 3.0	42733.3	0	520.667	4076	503.333	1850
8.57	248.142	247.134	[M+H]+	TRUE	12-Cytisineacetamide	C13H17N3O2	MoNA-export-LC-MS-MS_Positive_Mode.msp	740.667	7676	30254	9552	1342	9228.67
8.58	425.195	424.188	[M+H]+	TRUE	Cys Arg Phe	C18H28N6O4S	Bruker MetaboBASE Personal Library 3.0	2100	30205.3	0	7885.33	2642	8263.33
8.58	303.172	302.165	[M+H]+	TRUE	N-(3,4-dihydro-1H-isochromen-1-ylmethyl)-2-oxo-2-piperidin-1-ylacetamide	C17H22N2O3	Bruker MetaboBASE Personal Library 3.0	1433.33	34192.7	2642	24048.7	2438.67	25548
8.58	255.099	254.092	[M+H]+	TRUE	Obtusaquinone	C16H14O3	Bruker MetaboBASE Personal Library 3.0	942.667	11426.7	10297.3	49624.7	3602.67	6783.33
8.59	363.161	362.153	[M+H]+	TRUE	[4-(4-fluorophenyl)piperazin-1-yl]-(6-pyridin-3-ylpyridin-3-yl)methanone	C21H19FN4O	Bruker MetaboBASE Personal Library 3.0	424	61894	2110	7786	3744	6572.67
8.59	127.04	126.033	[M+H]+	TRUE	3-HYDROXY-2-METHYL-4-PYRONE	C6H6O3	MoNA-export-LC-MS-MS_Positive_Mode.msp	28864.7	23515.3	16702.7	46482	16526.7	32998.7
8.59	181.097	180.09	[M+H]+	TRUE	N-(3-Amino-4-methoxyphenyl)acetamide	C9H12N2O2	MoNA-export-LC-MS-MS_Positive_Mode.msp	2064.67	17918.7	2046	95118.7	1730.67	143655
8.6	403.066	402.059	[M+H]+	TRUE	2,6-Difluoro-4-[2-(phenylsulfonylamino)ethylthio]phenoxyacetamide	C16H16F2N2O4S2	Bruker MetaboBASE Personal Library 3.0	42806	450.667	136.667	226	492.667	180
8.6	217.1	216.092	[M+H]+	TRUE	4-Formyl-antipyrine	C12H12N2O2	MoNA-export-LC-MS-MS_Positive_Mode.msp	92284	3106.67	1530.67	5056	2856	18653.3
8.6	210.114	209.107	[M+H]+	TRUE	alpha-Methyl-DL-tyrosine methyl ester hydrochloride	C11H15NO3	Bruker MetaboBASE Personal Library 3.0	1922.67	35873.3	1095.33	40558	1143.33	27845.3
8.6	229.119	228.112	[M+H]+	TRUE	ATPA	C10H16N2O4	Bruker MetaboBASE Personal Library 3.0	29506.7	90285.3	22094	35040	14676.7	41040
8.61	260.141	259.134	[M+H]+	TRUE	1-methyl-2-oxo-N-(3-pyrrol-1-ylpropyl)pyridine-3-carboxamide	C14H17N3O2	Bruker MetaboBASE Personal Library 3.0	1976.67	5683.33	1631.33	8751.33	1718.67	34676
8.61	485.257	484.25	[M+H]+	TRUE	3-Deoxo-3Beta-Hydroxymexicanolide 16-Enol Ether	C28H36O7	MoNA-export-LC-MS-MS_Positive_Mode.msp	3318.67	7896	6230.67	4133.33	4960.67	6507.33
8.61	345.209	344.202	[M+H]+	TRUE	Asn Leu Val	C15H28N4O5	Bruker MetaboBASE Personal Library 3.0	3070	6499.33	13399.3	2148.67	5371.33	13896.7
8.61	281.114	280.107	[M+H]+	TRUE	Asp-Phe	C13H16N2O5	Bruker MetaboBASE Personal Library 3.0	82849.3	118539	101397	36397.3	86664	23817.3
8.61	295.132	294.124	[M+H]+	TRUE	Glu Phe	C14H18N2O5	Bruker MetaboBASE Personal Library 3.0	34098.7	28471.3	67260.7	18184.7	44412	26154
8.61	353.086	352.079	[M+H]+	TRUE	N-(4-fluorophenyl)-2-(1-methylpyrrolo[2,3-b]pyridin-3-yl)-1,3-thiazole-4-carboxamide	C18H13FN4OS	Bruker MetaboBASE Personal Library 3.0	24014.7	10001.3	380.667	0	376	552
8.61	314.206	313.198	[M+H]+	TRUE	Pro Val Val	C15H27N3O4	Bruker MetaboBASE Personal Library 3.0	1988	107900	4791.33	7069.33	2329.33	15355.3
8.62	277.121	276.114	[M+H]+	TRUE	(2S)-2-[[2-(5-methoxyindol-1-yl)acetyl]amino]propanoic acid	C14H16N2O4	Bruker MetaboBASE Personal Library 3.0	18245.3	9153.33	41726.7	13806	27662.7	14748.7
8.62	143.035	142.028	[M+H]+	TRUE	5-HYDROXYMETHYL-2-FURANCARBOXYLIC ACID	C6H6O4	MoNA-export-LC-MS-MS_Positive_Mode.msp	3391.33	89561.3	5338.67	21182	5664	13875.3
8.62	211.11	210.103	[M+H]+	TRUE	Dihydrochalcone	C15H14O	MoNA-export-LC-MS-MS_Positive_Mode.msp	2486	11904.7	0	13315.3	510	35724.7
8.62	338.156	337.149	[M+H]+	TRUE	Linezolid (Zyvox)	C16H20FN3O4	MoNA-export-LC-MS-MS_Positive_Mode.msp	1559.33	9409.33	3362	4944.67	3342	37660
8.62	316.188	315.181	[M+H]+	TRUE	Pro Ser Ile	C14H25N3O5	Bruker MetaboBASE Personal Library 3.0	18168	75431.3	10118	10786.7	18183.3	16780
8.62	231.171	230.163	[M+H]+	TRUE	Val Ile	C11H22N2O3	Bruker MetaboBASE Personal Library 3.0	106620	611521	684527	163870	271853	172437
8.63	324.158	323.151	[M+H]+	TRUE	Ala Ser Phe	C15H21N3O5	Bruker MetaboBASE Personal Library 3.0	2425.33	52516.7	10710	10258.7	8628	16102.7
8.63	133.103	132.095	[M+H]+	TRUE	p-Mentha-1,3,5,8-tetraene	C10H12	Bruker MetaboBASE Personal Library 3.0	8394.67	1924.67	3694	3860.67	2859.33	2525.33
8.63	354.169	353.162	[M+H]+	TRUE	Ser Thr Phe	C16H23N3O6	Bruker MetaboBASE Personal Library 3.0	3285.33	56051.3	7102.67	8888.67	10374.7	7226
8.65	323.164	322.157	[M+H]+	TRUE	2-(2-fluorophenyl)-1-{3-methyl-3,10-diazatricyclo[6.4.1.0Ã Â¿Â´,Ã‚Â¹Ã‚Â³]trideca-1,4,6,8(13)-tetraen-10-yl}ethan-1-one	C20H19FN2O	Bruker MetaboBASE Personal Library 3.0	4170.67	10159.3	2965.33	8865.33	19277.3	26995.3
8.65	203.139	202.132	[M+H]+	TRUE	Ala Ile	C9H18N2O3	Bruker MetaboBASE Personal Library 3.0	4252	35890	2602.67	23157.3	2547.33	20280
8.66	300.192	299.185	[M+H]+	TRUE	Ala Pro Leu	C14H25N3O4	Bruker MetaboBASE Personal Library 3.0	9362	82887.3	11548.7	9172.67	24863.3	9196.67
8.67	158.118	157.111	[M+H]+	TRUE	2-(Dimethylamino)ethyl methacrylate	C8H15NO2	Bruker MetaboBASE Personal Library 3.0	1120	1315.33	916.667	25004.7	1268	70973.3
8.67	261.145	260.138	[M+H]+	TRUE	gamma-Glutamylleucine	C11H20N2O5	MoNA-export-LC-MS-MS_Positive_Mode.msp	2.30637e+06	198701	43564.7	232085	164507	258637
8.67	297.169	296.162	[M+H]+	TRUE	N-methyl-6-(3-phenylpiperazin-1-yl)pyridine-2-carboxamide	C17H20N4O	Bruker MetaboBASE Personal Library 3.0	2430.67	33489.3	4024.67	7824.67	2622.67	7444
8.68	352.156	351.149	[M+H]+	TRUE	3-[2-oxo-2-(4-pyrimidin-2-ylpiperazin-1-yl)ethyl]-1,2,3-benzotriazin-4-one	C17H17N7O2	Bruker MetaboBASE Personal Library 3.0	10339.3	37546	8016.67	20131.3	6542	8653.33
8.68	167.118	166.111	[M+H]+	TRUE	ABT-418 hydrochloride	C9H14N2O	Bruker MetaboBASE Personal Library 3.0	0	0	0	15410.7	0	204279
8.68	224.13	223.123	[M+H]+	TRUE	Cerulenin	C12H17NO3	Bruker MetaboBASE Personal Library 3.0	804	8846	464.667	44021.3	219.333	19472.7
8.68	410.195	409.187	[M+H]+	TRUE	Glu Val Tyr	C19H27N3O7	Bruker MetaboBASE Personal Library 3.0	4272.67	14953.3	4268	7571.33	0	5790.67
8.68	488.258	487.251	[M+H]+	TRUE	NCGC00380619-01_C27H37NO7_Spiro[2H-furo[2,3-e]isoindole-2,1'(2'H)-naphthalene]-7(3H)-butanoic acid, 3',4',4'a,5',6,6',7',8,8',8'a-decahydro-4,6',7'-trihydroxy-2',5',5',8'a-tetramethyl-6-oxo-, (2R,2'R,6'S,7'R,8'aS)-	C27H37NO7	MoNA-export-LC-MS-MS_Positive_Mode.msp	5276.67	7586	1784	5872	8580.67	6176.67
8.69	423.2	422.193	[M+H]+	TRUE	1,2-Ethanediol, 1,2-bis(6-methylpyridyl)-	C28H26N2O2	Bruker MetaboBASE Personal Library 3.0	4267.33	32185.3	2033.33	8333.33	0	4912.67
8.69	313.136	312.129	[M+H]+	TRUE	3-(3-chloro-4-methoxyphenyl)-1-methyl-1-(oxan-4-ylmethyl)urea	C15H21ClN2O3	Bruker MetaboBASE Personal Library 3.0	4610.67	7056	3113.33	19952	3182.67	4678
8.7	330.202	329.195	[M+H]+	TRUE	MLS000728590-01!	C20H27NO3	MoNA-export-LC-MS-MS_Positive_Mode.msp	14412	91476.7	6242.67	12108.7	10678.7	22539.3
8.71	180.103	179.095	[M+H]+	TRUE	3,4-Methylenedioxyamphetamine (MDA)	C10H13NO2	MoNA-export-LC-MS-MS_Positive_Mode.msp	7584.67	143878	1063.33	427622	1648	156916
8.71	286.177	285.169	[M+H]+	TRUE	octylphenazolone	C18H23NO2	MoNA-export-LC-MS-MS_Positive_Mode.msp	37762	104719	22450.7	16353.3	52161.3	39152
8.72	198.113	197.106	[M+H]+	TRUE	Metanephrine	C10H15NO3	Bruker MetaboBASE Personal Library 3.0	12102.7	1471.33	5474	150504	1136.67	3419.33
8.73	296.166	295.159	[M+H]+	TRUE	(Ã¯Â¿Â½)-SKF 38393, N-allyl-, hydrobromide	C19H21NO2	Bruker MetaboBASE Personal Library 3.0	5056.67	38092	18786	8872.67	2320	5896
8.73	236.129	235.121	[M+H]+	TRUE	2-amino-9-methanesulfinylnonanoic acid	C10H21NO3S	MoNA-export-LC-MS-MS_Positive_Mode.msp	5740.67	7517.33	7899.33	7001.33	43618.7	50692.7
8.73	304.202	303.195	[M+H]+	TRUE	cyclobutyl-[4-(1-methyl-6,7-dihydro-4H-pyrano[4,3-c]pyrazol-3-yl)piperidin-1-yl]methanone	C17H25N3O2	Bruker MetaboBASE Personal Library 3.0	680	2313.33	2580.67	7174	0	28027.3
8.74	345.14	344.133	[M+H]+	TRUE	2-[3-(4-fluorophenyl)-2-oxoimidazo[4,5-b]pyridin-1-yl]-N-(2-methoxyethyl)acetamide	C17H17FN4O3	Bruker MetaboBASE Personal Library 3.0	1186.67	0	27971.3	68031.3	4030	10360.7
8.74	307.167	306.16	[M+H]+	TRUE	3-[4-(propan-2-ylcarbamoyl)-3,5-dihydro-2H-1,4-benzoxazepin-7-yl]propanoic acid	C16H22N2O4	Bruker MetaboBASE Personal Library 3.0	2521.33	13844.7	3582.67	40914	5940.67	39809.3
8.74	206.057	205.05	[M+H]+	TRUE	6-fluoro-2-methylquinoline-4-carboxylic acid	C11H8FNO2	Bruker MetaboBASE Personal Library 3.0	4920	3326.67	5294	69948.7	5228	19938.7
8.74	306.148	305.141	[M+H]+	TRUE	ethyl 2-[[2-(2,3-dihydroindol-1-yl)-2-oxoethyl]carbamoylamino]acetate	C15H19N3O4	Bruker MetaboBASE Personal Library 3.0	2356.67	5135.33	1614.67	7997.33	44276	5988.67
8.74	294.145	293.138	[M+H]+	TRUE	Gly Ala Phe	C14H19N3O4	Bruker MetaboBASE Personal Library 3.0	6944.67	33992.7	8130	12433.3	8004.67	8346
8.74	227.118	226.111	[M+H]+	TRUE	Metyrapone	C14H14N2O	Bruker MetaboBASE Personal Library 3.0	11752	7674	1522.67	77104	2201.33	102704
8.75	245.061	244.054	[M+H]+	TRUE	3-benzyl-6-chloro-[1,2,4]triazolo[4,3-b]pyridazine	C12H9ClN4	Bruker MetaboBASE Personal Library 3.0	3898	37617.3	4820.67	23196.7	6712	4867.33
8.75	387.184	386.176	[M+H]+	TRUE	4-[(2-indol-1-ylacetyl)amino]-N-quinolin-8-ylbutanamide	C23H22N4O2	Bruker MetaboBASE Personal Library 3.0	5182.67	60395.3	0	8661.33	0	1335.33
8.75	380.193	379.186	[M+H]+	TRUE	LAQ824 (NVP-LAQ824, Dacinostat)	C22H25N3O3	Bruker MetaboBASE Personal Library 3.0	2311.33	25608.7	3778.67	7541.33	3744.67	5381.33
8.75	295.166	294.159	[M+H]+	TRUE	Tyr-Ile	C15H22N2O4	MoNA-Dipeptide_pos.msp	21820.7	36274.7	98102.7	20004	6773.33	6424.67
8.76	490.254	489.246	[M+H]+	TRUE	Asp Ile Lys Asp	C20H35N5O9	Bruker MetaboBASE Personal Library 3.0	4738.67	7306	5992.67	5340	4200	4503.33
8.77	146.061	145.054	[M+H]+	TRUE	3-Formylindole	C9H7NO	MoNA-export-LC-MS-MS_Positive_Mode.msp	7086.67	32886.7	39032.7	44899.3	12998	22291.3
8.77	300.192	299.185	[M+H]+	TRUE	Pro Ala Leu	C14H25N3O4	Bruker MetaboBASE Personal Library 3.0	8380.67	62858	15062.7	12693.3	5393.33	11144.7
8.79	234.1	233.092	[M+H]+	TRUE	(RS)-ALPHA-METHYL-4-TETRAZOLYLPHENYLGLYCINE	C10H11N5O2	Bruker MetaboBASE Personal Library 3.0	41834.7	56862	50502.7	97346	30792	12965.3
8.79	143.073	142.065	[M+H]+	TRUE	1,5,5-Trimethylhydantoin; AIF; CE10; CorrDec	C6H10N2O2	MoNA-export-LC-MS-MS_Positive_Mode.msp	2464	1683.33	833.333	2348	1878.67	8178
8.79	352.163	351.156	[M+H]+	TRUE	ethyl 4-(2-propoxyanilino)quinazoline-2-carboxylate	C20H21N3O3	Bruker MetaboBASE Personal Library 3.0	17062	45820	20704.7	17863.3	16952.7	8661.33
8.79	419.222	418.214	[M+H]+	TRUE	Fluorometholone 17-acetate	C24H31FO5	Bruker MetaboBASE Personal Library 3.0	3112.67	7722.67	0	5788.67	3250	4430.67
8.79	275.05	274.043	[M+H]+	TRUE	Phenylbenzimidazole sulfonic acid	C13H10N2O3S	MoNA-export-LC-MS-MS_Positive_Mode.msp	20777.3	4860.67	7704.67	6871.33	12255.3	3425.33
8.79	270.114	269.107	[M+H]+	TRUE	p-Hydroxytriamterene	C12H11N7O	Bruker MetaboBASE Personal Library 3.0	1126	6676.67	1116	54690	374	12776
8.8	244.155	243.148	[M+H]+	TRUE	3-hydroxy-C8-homoserine lactone	C12H21NO4	MoNA-export-LC-MS-MS_Positive_Mode.msp	72795.3	52214	98038.7	120554	105347	96126.7
8.8	367.155	366.148	[M+H]+	TRUE	4-[5-[3-(dimethylamino)phenyl]-1,2,4-oxadiazol-3-yl]-1-(4-fluorophenyl)pyrrolidin-2-one	C20H19FN4O2	Bruker MetaboBASE Personal Library 3.0	1312	81629.3	0	6771.33	0	3470.67
8.8	289.175	288.168	[M+H]+	TRUE	Estriol	C18H24O3	MoNA-export-LC-MS-MS_Positive_Mode.msp	3557.33	33866	3282	5801.33	4074	3746
8.8	472.255	471.248	[M+H]+	TRUE	Gly Gly Lys Pro Asn	C19H33N7O7	Bruker MetaboBASE Personal Library 3.0	5726.67	12366	6676.67	6074	8579.33	4853.33
8.8	277.154	276.147	[M+H]+	TRUE	methyl 2-[[2-(4-methylphenyl)pyrrolidine-1-carbonyl]amino]acetate	C15H20N2O3	Bruker MetaboBASE Personal Library 3.0	2138	33248.7	1225.33	9731.33	972.667	5444.67
8.8	263.141	262.133	[M+H]+	TRUE	Pro Phe	C14H18N2O3	Bruker MetaboBASE Personal Library 3.0	40314.7	958629	5048	2192.67	15452.7	45373.3
8.81	132.082	131.075	[M+H]+	TRUE	2-Methylindole	C9H9N	MoNA-export-LC-MS-MS_Positive_Mode.msp	0	0	0	0	20866	25310.7
8.81	225.123	224.115	[M+H]+	TRUE	Atenolol-desisopropyl	C11H16N2O3	MoNA-export-LC-MS-MS_Positive_Mode.msp	4260.67	99873.3	8447.33	125629	6098.67	41330.7
8.81	214.088	213.08	[M+H]+	TRUE	Fenamic acid	C13H11NO2	Bruker MetaboBASE Personal Library 3.0	92956	51820.7	0	1572.67	0	411.333
8.81	178.087	177.08	[M+H]+	TRUE	MDAI	C10H11NO2	Bruker MetaboBASE Personal Library 3.0	10492	3396	11782.7	60339.3	13341.3	43319.3
8.81	240.126	239.119	[M+H]+	TRUE	NCGC00380601-01!N-[1-(4-methoxy-6-oxopyran-2-yl)-2-methylpropyl]acetamide	C12H17NO4	MoNA-export-LC-MS-MS_Positive_Mode.msp	2534	30156.7	8522.67	38110	1464	5866.67
8.82	235.057	234.05	[M+H]+	TRUE	Anhydrobrazilic Acid	C12H10O5	MoNA-export-LC-MS-MS_Positive_Mode.msp	90122	2148.67	394	516	135.333	0
8.82	265.155	264.148	[M+H]+	TRUE	Phe-Val	C14H20N2O3	MoNA-Dipeptide_pos.msp	41759.3	28434	131687	22118	10290.7	22641.3
8.82	317.186	316.178	[M+H]+	TRUE	Pinoxaden-TP NOA 407854	C18H24N2O3	MoNA-export-LC-MS-MS_Positive_Mode.msp	2440.67	9093.33	4940	18518.7	3386.67	59330
8.83	241.154	240.146	[M+H]+	TRUE	1-methyl-7-(morpholine-4-carbonyl)azepan-2-one	C12H20N2O3	Bruker MetaboBASE Personal Library 3.0	807.333	5530	1313.33	11080.7	542.667	126829
8.83	224.093	223.086	[M+H]+	TRUE	N-Acetyl-tyrosine; AIF; CE10; MS2Dec	C11H13NO4	MoNA-export-LC-MS-MS_Positive_Mode.msp	27717.3	3138.67	32174	216833	38334.7	161823
8.84	321.207	320.2	[M+H]+	TRUE	3-HYDROXY-4-(SUCCIN-2-YL)-CARYOLANE delta-LACTONE	C19H28O4	Bruker MetaboBASE Personal Library 3.0	1124.67	3180	2190	3099.33	13699.3	8958.67
8.84	338.138	337.131	[M+H]+	TRUE	Asp Phe Gly	C15H19N3O6	Bruker MetaboBASE Personal Library 3.0	26682	5676.67	4604	15716	2349.33	9705.33
8.85	297.154	296.147	[M+H]+	TRUE	4-phenyl-N-(pyridin-3-ylmethyl)oxane-4-carboxamide	C18H20N2O2	Bruker MetaboBASE Personal Library 3.0	8148.67	12174.7	2513.33	36064	7600.67	10498.7
8.85	401.198	400.191	[M+H]+	TRUE	N-(4-fluorophenyl)-4-[5-methyl-4-(pyrrolidine-1-carbonyl)-1,3-oxazol-2-yl]piperidine-1-carboxamide	C21H25FN4O3	Bruker MetaboBASE Personal Library 3.0	1136.67	24648	0	8032.67	1803.33	5135.33
8.86	319.185	318.178	[M+H]+	TRUE	1-(1-phenyl-1,3,4,9-tetrahydropyrido[3,4-b]indol-2-yl)butan-1-one	C21H22N2O	Bruker MetaboBASE Personal Library 3.0	3075.33	7546	6810	52269.3	4202.67	30358.7
8.86	268.203	267.195	[M+H]+	TRUE	1-tert-butyl-3-[1-(cyclobutanecarbonyl)pyrrolidin-3-yl]urea	C14H25N3O2	Bruker MetaboBASE Personal Library 3.0	225.333	0	244	0	65.3333	44146.7
8.86	238.11	237.102	[M+H]+	TRUE	3-[1-(4-Methylphenyl)-1H-tetrazol-5-yl]pyridine	C13H11N5	Bruker MetaboBASE Personal Library 3.0	7420	89473.3	1033.33	73274	1548	13322
8.86	321.148	320.14	[M+H]+	TRUE	3-{5-methyl-1-[(4-methylphenyl)methyl]-1H-1,2,3-triazol-4-yl}-5-(pyrrol-2-yl)-1,2,4-oxadiazole	C17H16N6O	Bruker MetaboBASE Personal Library 3.0	1262.67	5341.33	2748.67	67282.7	1134	18804
8.86	238.145	237.138	[M+H]+	TRUE	D-Tyrosine t-butyl ester	C13H19NO3	Bruker MetaboBASE Personal Library 3.0	2298	1443.33	1440.67	5340	11000	40664.7
8.86	438.201	437.194	[M+H]+	TRUE	Gln Tyr Gln	C19H27N5O7	Bruker MetaboBASE Personal Library 3.0	2402.67	14934.7	0	5244.67	0	3944
8.86	190.051	189.044	[M+H]+	TRUE	Kynurenic acid	C10H7NO3	MoNA-export-LC-MS-MS_Positive_Mode.msp	19603.3	25684	17947.3	340151	4957.33	13642.7
8.87	229.067	228.06	[M+H]+	TRUE	2-Butylsulfanyl-4-oxo-1H-pyrimidine-6-carboxylic acid	C9H12N2O3S	Bruker MetaboBASE Personal Library 3.0	1664.67	1863.33	636.667	6786.67	1044.67	24886
8.87	160.098	159.09	[M+H]+, [M+H-H2O]+	TRUE	Acetyl-DL-Valine	C7H13NO3	Bruker MetaboBASE Personal Library 3.0	101408	12578	51499.3	617077	43170	355819
8.87	118.087	117.079	[M+H]+	TRUE	L-Valine	C5H11NO2	MoNA-export-LC-MS-MS_Positive_Mode.msp	46528.7	7864	27630	172387	24158.7	122371
8.88	320.195	319.188	[M+H]+	TRUE	4-(4-methoxyphenyl)-N-(oxan-4-yl)piperazine-1-carboxamide	C17H25N3O3	Bruker MetaboBASE Personal Library 3.0	0	1272	2898.67	17196.7	10764.7	51977.3
8.88	451.227	450.219	[M+H]+	TRUE	Glu Arg Phe	C20H30N6O6	Bruker MetaboBASE Personal Library 3.0	4128.67	19963.3	6941.33	5458.67	5309.33	4721.33
8.89	457.256	456.249	[M+H]+	TRUE	[(3R,4S,8S,8aS)-3-hydroxy-6,8a-dimethyl-8-[(Z)-2-methylbut-2-enoyl]oxy-3-propan-2-yl-1,2,3a,4,5,8-hexahydroazulen-4-yl] 4-hydroxybenzoate	C27H36O6	MoNA-export-LC-MS-MS_Positive_Mode.msp	3036.67	11234.7	5144	17238	17407.3	53354
8.89	366.171	365.163	[M+H]+	TRUE	Glu Ala Phe	C17H23N3O6	Bruker MetaboBASE Personal Library 3.0	10599.3	39199.3	11489.3	7866.67	5360	4939.33
8.9	340.186	339.179	[M+H]+	TRUE	(4-pyrimidin-2-ylpiperazin-1-yl)-(6-pyrrolidin-1-ylpyridazin-3-yl)methanone	C17H21N7O	Bruker MetaboBASE Personal Library 3.0	1652.67	23246.7	3530	6379.33	2412	5503.33
8.9	473.259	472.251	[M+H]+	TRUE	1-(6-phenyl-6,8-dihydro-5H-imidazo[5,1-c][1,4]oxazine-1-carbonyl)-N-(4-propan-2-ylphenyl)piperidine-4-carboxamide	C28H32N4O3	Bruker MetaboBASE Personal Library 3.0	8203.33	11355.3	5388.67	0	6520.67	7550
8.9	161.107	160.1	[M+H]+	TRUE	Tryptamine	C10H12N2	Bruker MetaboBASE Personal Library 3.0	31949.3	5222.67	10468.7	283453	733333	967122
8.91	358.203	357.196	[M+H]+	TRUE	2-(4-cyclopentyl-1,2,4-triazol-3-yl)-N-(3-fluoro-4-methylphenyl)pyrrolidine-1-carboxamide	C19H24FN5O	Bruker MetaboBASE Personal Library 3.0	5007.33	53778	10014.7	21507.3	3650.67	26690.7
8.91	193.099	192.092	[M+H]+	TRUE	5(S),6(R)-7-trihydroxymethyl Heptanoate	C8H16O5	Bruker MetaboBASE Personal Library 3.0	1340	78855.3	477.333	2395.33	354.667	1166
8.91	228.108	227.1	[M+H]+	TRUE	N-cyclopropyl-6-pyrrol-1-ylpyridine-3-carboxamide	C13H13N3O	Bruker MetaboBASE Personal Library 3.0	112760	48906.7	2286.67	7630.67	2204.67	1625.33
8.92	174.15	173.143	[M+H]+	TRUE	(+)-Muscarine	C9H19NO2	Bruker MetaboBASE Personal Library 3.0	632.667	4483.33	2359.33	43826	590	7065.33
8.92	210.114	209.107	[M+H]+	TRUE	4-(Methylnitrosamino)-1-(3-pyridyl)-1-butanol	C10H15N3O2	Bruker MetaboBASE Personal Library 3.0	3401.33	67540	2426	18017.3	3216.67	11399.3
8.92	397.234	396.226	[M+H]+	TRUE	4-[2-[5-[5-(2-cyclopentylethyl)-1,2,4-oxadiazol-3-yl]benzotriazol-1-yl]ethyl]morpholine	C21H28N6O2	Bruker MetaboBASE Personal Library 3.0	4326	8624.67	3870.67	32675.3	28291.3	22412
8.92	380.139	379.132	[M+H]+	TRUE	5-[(4-fluorophenyl)methyl]-3-[[2-(2-methoxyphenyl)-5-methyl-1,3-oxazol-4-yl]methyl]-1,2,4-oxadiazole	C21H18FN3O3	Bruker MetaboBASE Personal Library 3.0	737.333	45290.7	0	4545.33	202.667	0
8.92	449.054	448.047	[M+H]+	TRUE	N-[5-[(2,5-difluorophenyl)methylsulfanyl]-1,3,4-thiadiazol-2-yl]-1-methylsulfonylpiperidine-4-carboxamide	C16H18F2N4O3S3	Bruker MetaboBASE Personal Library 3.0	40566	131.333	106.667	317.333	194.667	268.667
8.93	379.207	378.2	[M+H]+	TRUE	6-beta-Hydroxycortisol	C21H30O6	MoNA-export-LC-MS-MS_Positive_Mode.msp	5379.33	293894	5779.33	5932.67	1929.33	5540.67
8.93	292.131	291.124	[M+H]+	TRUE	Ser Trp	C14H17N3O4	Bruker MetaboBASE Personal Library 3.0	17127.3	34632.7	37462	10082.7	33430.7	13680.7
8.94	225.124	224.117	[M+H]+	TRUE	Tripropyl phosphate	C9H21O4P	MoNA-export-LC-MS-MS_Positive_Mode.msp	4003.33	126040	11298	146814	4104.67	17608.7
8.95	179.119	178.112	[M+H]+	TRUE	Glycine xylidide	C10H14N2O	Bruker MetaboBASE Personal Library 3.0	5501.33	4332.67	1307.33	16023.3	558	3218.67
8.95	150.059	149.052	[M+H]+	TRUE	L-Methionine	C5H11NO2S	Bruker MetaboBASE Personal Library 3.0	1555.33	2778.67	8896	19949.3	8667.33	64264.7
8.95	387.275	386.268	[M+H]+	TRUE	N'-cyclohexyl-N-[2-(dimethylamino)-2-(1-methyl-3,4-dihydro-2H-quinolin-6-yl)ethyl]oxamide	C22H34N4O2	Bruker MetaboBASE Personal Library 3.0	45952	0	18642.7	79892.7	191441	103978
8.96	227.176	226.169	[M+H]+	TRUE	1-cyclohexyl-3-[[1-(hydroxymethyl)cyclopropyl]methyl]urea	C12H22N2O2	Bruker MetaboBASE Personal Library 3.0	264661	164083	344273	201198	275827	213552
8.96	372.145	371.138	[M+H]+	TRUE	2-(4-chloro-2-methylphenoxy)-N-[(1-propylbenzimidazol-5-yl)methyl]acetamide	C20H22ClN3O2	Bruker MetaboBASE Personal Library 3.0	0	0	551.333	24796.7	3081.33	14209.3
8.96	194.119	193.111	[M+H]+	TRUE	3,4-Methylenedioxy-N-methylamphetamine (MDMA)	C11H15NO2	MoNA-export-LC-MS-MS_Positive_Mode.msp	7358.67	49689.3	744	266354	1302	139635
8.96	211.11	210.103	[M+H]+	TRUE	Ethyl 2-[2-(methylamino)-2-oxoethyl]-1H-pyrrole-3-carboxylate	C10H14N2O3	Bruker MetaboBASE Personal Library 3.0	1448.67	27464	2944	20029.3	1289.33	28036
8.96	310.096	309.088	[M+H]+	TRUE	methyl 2-(9-fluoroindolo[3,2-b]quinoxalin-6-yl)acetate	C17H12FN3O2	Bruker MetaboBASE Personal Library 3.0	636	70999.3	706.667	4226.67	297.333	1777.33
8.96	192.07	191.062	[M+H]+	TRUE	N-ACETYL-METHIONINE	C7H13NO3S	MoNA-export-LC-MS-MS_Positive_Mode.msp	3586.67	4970.67	27838	77476.7	27551.3	276437
8.96	350.176	349.168	[M+H]+	TRUE	Pro Ser Phe	C17H23N3O5	Bruker MetaboBASE Personal Library 3.0	2091.33	40504	3760	9056	2526	6560.67
8.97	188.039	187.032	[M+H]+	TRUE	2-Amino-5-methylbenzenesulfonic acid	C7H9NO3S	MoNA-export-LC-MS-MS_Positive_Mode.msp	4728.67	155024	544.667	4471.33	37.3333	2256
8.97	278.104	277.097	[M+H]+	TRUE	N-(1H-indazol-6-yl)-3H-benzimidazole-5-carboxamide	C15H11N5O	Bruker MetaboBASE Personal Library 3.0	14641.3	3915.33	647.333	4229.33	497.333	4272.67
8.97	316.201	315.193	[M+H]+	TRUE	N-(3-methylbutyl)-6-oxo-5,6a,7,8,9,10-hexahydropyrido[1,2-a]quinoxaline-3-carboxamide	C18H25N3O2	Bruker MetaboBASE Personal Library 3.0	1485.33	8676.67	4069.33	40444.7	2333.33	23668.7
8.98	249.126	248.118	[M+H]+	TRUE	2-methoxy-N-(1-methyl-2-oxo-3,4-dihydroquinolin-6-yl)acetamide	C13H16N2O3	Bruker MetaboBASE Personal Library 3.0	4668.67	5347.33	5128	16475.3	0	107329
8.98	174.059	173.051	[M+H]+	TRUE	4-Quinolinecarboxylic acid	C10H7NO2	MoNA-export-LC-MS-MS_Positive_Mode.msp	1248.67	468.667	9973.33	21058.7	8398	61110.7
8.98	200.093	199.086	[M+H]+	TRUE	5,5-Diethyl-6-Imino-2-Thio-Hydrouracil	C8H13N3OS	Bruker MetaboBASE Personal Library 3.0	2210.67	7816	6478.67	26826	4976.67	12964
8.98	295.13	294.123	[M+H]+	TRUE	Phe Glu	C14H18N2O5	Bruker MetaboBASE Personal Library 3.0	2.15895e+06	170744	28659.3	216565	37252	338519
8.99	241.118	240.111	[M+H]+	TRUE	5-methyl-N-(pyridin-2-ylmethyl)-[1,2,4]triazolo[1,5-a]pyrimidin-7-amine	C12H12N6	Bruker MetaboBASE Personal Library 3.0	2225.33	4383.33	1440	26470.7	1010.67	14284.7
8.99	208.143	207.136	[M+H]+	TRUE	N-propan-2-yl-4,5,6,7-tetrahydro-1H-indazole-3-carboxamide	C11H17N3O	Bruker MetaboBASE Personal Library 3.0	742	1360.67	739.333	6973.33	435.333	27756.7
8.99	257.166	256.158	[M+H]+	TRUE	Pheniramine-N-oxide	C16H20N2O	MoNA-export-LC-MS-MS_Positive_Mode.msp	678	3956	1594.67	3070.67	1508	84406.7
9	212.076	211.069	[M+H]+	TRUE	(E)-2-cyano-3-(1H-indol-3-yl)acrylamide	C12H9N3O	Bruker MetaboBASE Personal Library 3.0	1606	175000	166	0	460.667	0
9	325.088	324.081	[M+H]+	TRUE	3-[(4-methoxyphenyl)methyl]-6-pyrazin-2-yl-[1,2,4]triazolo[3,4-b][1,3,4]thiadiazole	C15H12N6OS	Bruker MetaboBASE Personal Library 3.0	37683.3	1282	1350.67	1960	356	1000
9.03	328.223	327.215	[M+H]+	TRUE	Ile Pro Val	C16H29N3O4	Bruker MetaboBASE Personal Library 3.0	15451.3	186477	8764	9132	14012	37805.3
9.03	310.177	309.17	[M+H]+	TRUE	Isopropalin	C15H23N3O4	MoNA-export-LC-MS-MS_Positive_Mode.msp	1478	53446.7	3336.67	5146	2498.67	6467.33
9.03	217.155	216.148	[M+H]+	TRUE	Valylvaline	C10H20N2O3	MoNA-export-LC-MS-MS_Positive_Mode.msp	2.02182e+06	1714948	4804	27174.7	2448.67	19038
9.04	191.155	190.148	[M+H]+	TRUE	1,1-Dimethyl-4-phenylpiperazinium	C12H18N2	MoNA-export-LC-MS-MS_Positive_Mode.msp	387.333	7047.33	820	168643	577.333	31322.7
9.04	205.099	204.092	[M+H]+	TRUE	2-(3-methoxy-4-methylphenyl)-5-methyl-1,3,4-oxadiazole	C11H12N2O2	Bruker MetaboBASE Personal Library 3.0	5599.33	144022	8764.67	26450.7	6083.33	5650.67
9.04	171.15	170.143	[M+H]+	TRUE	3-Acrylamidopropyl trimethylammonium	C9H18N2O	Bruker MetaboBASE Personal Library 3.0	36987.3	29605.3	0	2695.33	0	7327.33
9.04	414.191	413.184	[M+H]+	TRUE	N-(oxolan-2-ylmethyl)-3-[(2-phenylimidazo[1,2-a]pyrazin-3-yl)amino]benzamide	C24H23N5O2	Bruker MetaboBASE Personal Library 3.0	0	8914.67	0	80250	5060	26483.3
9.04	130.16	129.152	[M+H]+	TRUE	Octodrine	C8H19N	Bruker MetaboBASE Personal Library 3.0	345173	139482	530871	70498.7	199377	137515
9.05	446.231	445.224	[M+H]+	TRUE	2-[1-(5-chloro-1H-indole-2-carbonyl)piperidin-4-yl]-N-[2-(4-methylpiperazin-1-yl)ethyl]acetamide	C23H32ClN5O2	Bruker MetaboBASE Personal Library 3.0	2928	24854.7	3806.67	5718	2109.33	7381.33
9.05	263.14	262.133	[M+H]+	TRUE	L-phenylalanyl-L-proline	C14H18N2O3	Bruker MetaboBASE Personal Library 3.0	42540	39447.3	98528	57038.7	62045.3	43565.3
9.05	261.126	260.119	[M+H]+	TRUE	NCGC00384639-01_C14H16N2O3_Pyrrolo[1,2-a]pyrazine-1,4-dione, hexahydro-3-[(4-hydroxyphenyl)methyl]-	C14H16N2O3	MoNA-export-LC-MS-MS_Positive_Mode.msp	4478	16316	10024	23182.7	10664	45976.7
9.05	200.128	199.121	[M+H]+	TRUE	N-hexanoyl-L-Homoserine lactone	C10H17NO3	Bruker MetaboBASE Personal Library 3.0	119807	95917.3	763.333	5922.67	925.333	5702
9.06	345.212	344.205	[M+H]+	TRUE	Asn Val Leu	C15H28N4O5	Bruker MetaboBASE Personal Library 3.0	6284	32187.3	32919.3	23825.3	25281.3	24722.7
9.06	245.096	244.089	[M+H]+	TRUE	Biotin	C10H16N2O3S	MoNA-export-LC-MS-MS_Positive_Mode.msp	1422.67	6290.67	1137.33	1292.67	975.333	0
9.06	306.146	305.139	[M+H]+	TRUE	Thr Trp	C15H19N3O4	Bruker MetaboBASE Personal Library 3.0	11207.3	14431.3	41696.7	10468.7	31755.3	13117.3
9.06	332.216	331.209	[M+H]+	TRUE	Thr Val Ile	C15H29N3O5	Bruker MetaboBASE Personal Library 3.0	2921.33	10871.3	18328.7	17986	9842.67	25499.3
9.07	326.201	325.194	[M+H]+	TRUE	3-(3-cyclopropyl-1,2,4-triazol-4-yl)-N-(3,4-dimethylphenyl)pyrrolidine-1-carboxamide	C18H23N5O	Bruker MetaboBASE Personal Library 3.0	888.667	12700.7	2992	0	3022	44127.3
9.07	498.264	497.256	[M+H]+	TRUE	Malyngamide C acetate	C26H40ClNO6	Bruker MetaboBASE Personal Library 3.0	2208.67	4877.33	7338	4319.33	9116.67	7164.67
9.07	319.131	318.124	[M+H]+	TRUE	NSC371765	C17H14N6O	Bruker MetaboBASE Personal Library 3.0	1738.67	2654	1968	78492.7	3162	45132
9.07	276.136	275.129	[M+H]+	TRUE	Trp Ala	C14H17N3O3	Bruker MetaboBASE Personal Library 3.0	10470	60739.3	38430	12077.3	34682	15476.7
9.08	254.105	253.098	[M+H]+	TRUE	4-[2-(4-Methylphenyl)hydrazinyl]benzotriazol-5-one	C13H11N5O	Bruker MetaboBASE Personal Library 3.0	1301.33	4169.33	2091.33	15722	5968	37677.3
9.08	319.168	318.161	[M+H]+	TRUE	ethyl 4-(2-methoxyphenyl)-2-oxo-6-propyl-3,4-dihydro-1H-pyrimidine-5-carboxylate	C17H22N2O4	Bruker MetaboBASE Personal Library 3.0	2560.67	80688.7	2358	4162	2168	8538.67
9.08	318.202	317.195	[M+H]+	TRUE	Val Ser Ile	C14H27N3O5	Bruker MetaboBASE Personal Library 3.0	5576	38413.3	17413.3	19453.3	13899.3	23612
9.09	360.212	359.204	[M+H]+	TRUE	1-[1-(2,3-dihydro-1-benzofuran-5-ylmethyl)pyrrolidin-3-yl]-5-methyl-2-phenylimidazole	C23H25N3O	Bruker MetaboBASE Personal Library 3.0	8411.33	19593.3	24436.7	12694.7	15821.3	18032
9.09	184.112	183.104	[M+H]+	TRUE	3-Methyl-N-phenylaniline	C13H13N	Bruker MetaboBASE Personal Library 3.0	1774.67	3321.33	736	18448	794.667	10022.7
9.1	316.211	315.204	[M+H]+	TRUE	1-[3-(2,5-dimethylimidazol-1-yl)pyrrolidin-1-yl]-3-(3,5-dimethylpyrazol-1-yl)propan-1-one	C17H25N5O	Bruker MetaboBASE Personal Library 3.0	26240.7	12320.7	25806.7	25119.3	21683.3	26106.7
9.11	311.074	310.067	[M+H]+	TRUE	1-(1,3-benzodioxol-5-yl)-5-pyridin-3-yltriazole-4-carboxylic acid	C15H10N4O4	Bruker MetaboBASE Personal Library 3.0	58663.3	1216	462.667	0	349.333	0
9.11	299.162	298.155	[M+H]+	TRUE	8-(4-hydroxyphenyl)-3-methoxy-6,7-dimethyl-5,6,7,8-tetrahydronaphthalen-2-ol	C19H22O3	MoNA-export-LC-MS-MS_Positive_Mode.msp	929.333	3459.33	1833.33	6851.33	1666	61475.3
9.11	275.161	274.153	[M+H]+	TRUE	N-butan-2-yl-2-[1-(4-fluorophenyl)pyrrol-2-yl]acetamide	C16H19FN2O	Bruker MetaboBASE Personal Library 3.0	2552	42023.3	1704.67	3786	1926.67	5426.67
9.11	250.109	249.101	[M+H]+	TRUE	Ser Ser Gly	C8H15N3O6	Bruker MetaboBASE Personal Library 3.0	350.667	1938	3872.67	204633	1104	0
9.12	315.17	314.163	[M+H]+	TRUE	2-[2-(2,5-dimethylanilino)-2-oxoethyl]-1-ethyl-4-methylpyrrole-3-carboxylic acid	C18H22N2O3	Bruker MetaboBASE Personal Library 3.0	1504	5830.67	1204.67	13109.3	562.667	53276.7
9.12	330.215	329.208	[M+H]+	TRUE	4-(2,3,3a,4-tetrahydro-1H-pyrrolo[1,2-a]quinoxalin-5-yl)-N-butyl-4-oxobutanamide	C19H27N3O2	Bruker MetaboBASE Personal Library 3.0	1755.33	9134	4184	24242.7	7645.33	63238.7
9.12	364.191	363.184	[M+H]+	TRUE	Pro Thr Phe	C18H25N3O5	Bruker MetaboBASE Personal Library 3.0	3620.67	34503.3	4111.33	13339.3	5330.67	19828.7
9.13	274.123	273.115	[M+H]+	TRUE	1-(2,3-dihydro-1H-inden-5-yl)-5-(methoxymethyl)triazole-4-carboxylic acid	C14H15N3O3	Bruker MetaboBASE Personal Library 3.0	5574.67	54146.7	1353.33	5828.67	614.667	1182
9.13	288.137	287.13	[M+H]+	TRUE	4-(3-ethoxy-4-hydroxyphenyl)-3-methyl-1,2,4,5-tetrahydropyrazolo[3,4-b]pyridin-6-one	C15H17N3O3	Bruker MetaboBASE Personal Library 3.0	4487.33	11794	5260.67	5722.67	0	9299.33
9.13	358.208	357.201	[M+H]+	TRUE	4-butoxy-N-[1-(3-methyl-1,2,4-oxadiazol-5-yl)cyclohexyl]benzamide	C20H27N3O3	Bruker MetaboBASE Personal Library 3.0	8174.67	9920	4989.33	38172.7	19923.3	35872.7
9.13	244.122	243.115	[M+H]+	TRUE	Gly Pro Ala	C10H17N3O4	Bruker MetaboBASE Personal Library 3.0	1382.67	10128	1662.67	17411.3	1374	8313.33
9.13	166.122	165.115	[M+H]+	TRUE	Hordenine	C10H15NO	MoNA-export-LC-MS-MS_Positive_Mode.msp	0	117893	0	2278.67	0	7458.67
9.13	265.155	264.148	[M+H]+	TRUE	N-Valylphenylalanine	C14H20N2O3	Bruker MetaboBASE Personal Library 3.0	55293.3	115772	215128	47978	122069	70187.3
9.14	195.114	194.107	[M+H]+	TRUE	Hydroxypyridin + C5H10NO or 6-Hydroxypseudooxynicotine (not validated)	C10H14N2O2	MoNA-export-LC-MS-MS_Positive_Mode.msp	2083.33	13341.3	1997.33	54095.3	1267.33	457279
9.14	294.181	586.347	[M+H+H]2+	TRUE	NCGC00180613-03!1,11,22-trihydroxy-1,6,11,16,22,27-hexazacyclodotriacontane-2,5,12,15,23,26-hexone [IIN-based on: CCMSLIB00000848942]	C26H46N6O9	MoNA-export-LC-MS-MS_Positive_Mode.msp	1257.33	2877.33	56642	4820	1310	4016.67
9.15	206.116	205.109	[M+H]+	TRUE	4-(piperidin-4-yl)benzoic acid	C12H15NO2	Bruker MetaboBASE Personal Library 3.0	2106.67	3022.67	3495.33	46282	1450	5174.67
9.15	346.199	345.191	[M+H]+	TRUE	Asp Val Ile	C15H27N3O6	Bruker MetaboBASE Personal Library 3.0	6106.67	33280.7	17817.3	19160	13989.3	27864
9.15	288.192	287.184	[M+H]+	TRUE	Gly Val Ile	C13H25N3O4	Bruker MetaboBASE Personal Library 3.0	7360.67	55730.7	46690	22273.3	15916	42112
9.15	326.206	325.199	[M+H]+	TRUE	Pro Pro Leu	C16H27N3O4	Bruker MetaboBASE Personal Library 3.0	1186	7203.33	1046.67	8348	1422	52360
9.16	180.067	179.06	[M+H]+	TRUE	Adrenochrome	C9H9NO3	Bruker MetaboBASE Personal Library 3.0	525.333	93554	683.333	16915.3	745.333	4918.67
9.16	302.207	301.2	[M+H]+	TRUE	Ala Val Ile	C14H27N3O4	Bruker MetaboBASE Personal Library 3.0	3624.67	59541.3	22952	19880.7	15525.3	33056
9.16	152.072	151.064	[M+H]+	TRUE	N-Phenylglycine; LC-tDDA; CE20	C8H9NO2	MoNA-export-LC-MS-MS_Positive_Mode.msp	408.667	27898	1168.67	8117.33	507.333	3422.67
9.17	246.171	245.164	[M+H]+	TRUE	2-Methylbutyroylcarnitine	C12H23NO4	Bruker MetaboBASE Personal Library 3.0	182023	2274484	441509	944794	199154	341439
9.17	286.077	285.07	[M+H]+	TRUE	2-pyrazol-1-yl-N-(4-pyridin-3-yl-1,3-thiazol-2-yl)acetamide	C13H11N5OS	Bruker MetaboBASE Personal Library 3.0	507.333	170585	430	0	300	0
9.18	320.127	319.119	[M+H]+	TRUE	Asp Trp	C15H17N3O5	Bruker MetaboBASE Personal Library 3.0	18938.7	12418.7	32810.7	15046	23301.3	9408.67
9.19	255.171	254.164	[M+H]+	TRUE	4-Methylbenzylidene camphor	C18H22O	MoNA-export-LC-MS-MS_Positive_Mode.msp	582.667	31438	708.667	5432.67	902.667	6960.67
9.19	211.143	210.136	[M+H]+	TRUE	Cyclo[D-Leu-L-Pro-]	C11H18N2O2	MoNA-export-LC-MS-MS_Positive_Mode.msp	2811.33	3162.67	2051.33	5882	1470	47275.3
9.19	328.223	327.216	[M+H]+	TRUE	DIPROTIN B	C16H29N3O4	Bruker MetaboBASE Personal Library 3.0	24371.3	164909	14792	8730	23880	28382
9.19	400.067	399.06	[M+H]+	TRUE	N-[2-(6-methoxy-1,3-benzothiazol-2-yl)-5-methylpyrazol-3-yl]-5-nitrofuran-2-carboxamide	C17H13N5O5S	Bruker MetaboBASE Personal Library 3.0	90792	809.333	0	0	0	0
9.19	192.139	191.132	[M+H]+	TRUE	N-Ethyl-N-Methylcathinone	C12H17NO	Bruker MetaboBASE Personal Library 3.0	3432.67	4954.67	255.333	21710	1186	266346
9.19	175.123	174.116	[M+H]+	TRUE	N-Methyltryptamine	C11H14N2	Bruker MetaboBASE Personal Library 3.0	824.667	1301.33	1446.67	936	1140	72546
9.2	233.131	232.123	[M+H]+	TRUE	N-acetylcytisine	C13H16N2O2	MoNA-export-LC-MS-MS_Positive_Mode.msp	3599.33	3872	1482.67	27136	1182	22134
9.2	245.187	244.18	[M+H]+	TRUE	N-Leucyl-leucine; AIF; CE10; MS2Dec	C12H24N2O3	MoNA-export-LC-MS-MS_Positive_Mode.msp	62956	296567	455597	119867	193010	103359
9.21	344.194	343.187	[M+H]+	TRUE	(1R,2R,9S)-N-(4-methoxyphenyl)-6-oxo-7,11-diazatricyclo[7.3.1.0Ã‚Â²,Ã Â¿Â·]tridecane-11-carboxamide	C19H25N3O3	Bruker MetaboBASE Personal Library 3.0	1940	37408	4748	4936.67	2807.33	5852
9.21	302.052	301.045	[M+H]+	TRUE	2-(7-methyl-4-oxo-2-phenyl-[1,3]thiazolo[4,5-d]pyridazin-5-yl)acetic acid	C14H11N3O3S	Bruker MetaboBASE Personal Library 3.0	15464.7	960	188	89.3333	205.333	376
9.21	145.085	144.078	[M+H]+	TRUE	3-Aminoquinoline	C9H8N2	Bruker MetaboBASE Personal Library 3.0	67071.3	61584.7	1090.67	4173.33	5425.33	12587.3
9.21	153.139	152.132	[M+H]+	TRUE	5,7,7-trimethyl-2,3,5,6-tetrahydropyrrolo[1,2-a]imidazole	C9H16N2	Bruker MetaboBASE Personal Library 3.0	541.333	2316.67	538.667	4267.33	307.333	36888
9.21	197.129	196.122	[M+H]+	TRUE	NCGC00381364-02_C10H16N2O2_Pyrrolo[1,2-a]pyrazine-1,4-dione, hexahydro-3-(1-methylethyl)-	C10H16N2O2	MoNA-export-LC-MS-MS_Positive_Mode.msp	9544.67	208179	20377.3	97085.3	28954	220411
9.21	347.183	346.176	[M+H]+	TRUE	NCGC00384746-01!6-(2,3-dihydroxy-3-methylbutyl)-7-methoxy-3-(2-methylbut-3-en-2-yl)chromen-2-one	C20H26O5	MoNA-export-LC-MS-MS_Positive_Mode.msp	1030	5418	1803.33	4543.33	1024	9367.33
9.23	209.138	208.13	[M+H]+	TRUE	1-[2-(dimethylamino)pyridin-3-yl]-3-ethylurea	C10H16N4O	Bruker MetaboBASE Personal Library 3.0	1381.33	2653.33	921.333	19745.3	8316.67	51946.7
9.23	416.996	415.989	[M+H]+	TRUE	6-[(4-bromophenoxy)methyl]-3-(4-methoxyphenyl)-[1,2,4]triazolo[3,4-b][1,3,4]thiadiazole	C17H13BrN4O2S	Bruker MetaboBASE Personal Library 3.0	84	0	6993.33	344	341.333	378
9.23	252.128	251.121	[M+H]+	TRUE	6-imidazol-1-yl-N-(4-methylphenyl)pyrimidin-4-amine	C14H13N5	Bruker MetaboBASE Personal Library 3.0	3316.67	3998.67	1148	23065.3	1108.67	10567.3
9.24	144.082	143.075	[M+H]+	TRUE	2-Naphthylamine	C10H9N	MoNA-export-LC-MS-MS_Positive_Mode.msp	501598	429070	7130	38018.7	15624.7	112791
9.24	334.177	333.169	[M+H]+	TRUE	Ala Pro Phe	C17H23N3O4	Bruker MetaboBASE Personal Library 3.0	6657.33	31354	6184.67	7289.33	12561.3	11965.3
9.24	137.108	136.1	[M+H]+	TRUE	Tetramethylpyrazine	C8H12N2	Bruker MetaboBASE Personal Library 3.0	920.667	4732	801.333	23319.3	408.667	1657298
9.25	248.115	247.108	[M+H]+	TRUE	3-(2-fluorophenyl)-5-piperidin-1-yl-1,2,4-oxadiazole	C13H14FN3O	Bruker MetaboBASE Personal Library 3.0	11405.3	19176	27660	28548.7	33310	58140
9.25	320.161	319.154	[M+H]+	TRUE	Gly Pro Phe	C16H21N3O4	Bruker MetaboBASE Personal Library 3.0	10609.3	18272	10000	10792.7	22059.3	22572.7
9.25	193.136	192.128	[M+H]+	TRUE	Tocainide	C11H16N2O	Bruker MetaboBASE Personal Library 3.0	5028	4474	434.667	92766.7	491.333	54646.7
9.27	339.19	338.183	[M+H]+	TRUE	[4-(2-ethyl-2,3-dihydroimidazo[1,2-c]pyrimidin-7-yl)piperazin-1-yl]-pyridin-3-ylmethanone	C18H22N6O	Bruker MetaboBASE Personal Library 3.0	938	39546.7	1676	9508.67	1701.33	5981.33
9.27	355.194	354.186	[M+H]+	TRUE	N-(2-fluorophenyl)-2-piperidin-1-yl-5,6,7,8-tetrahydroquinazoline-6-carboxamide	C20H23FN4O	Bruker MetaboBASE Personal Library 3.0	1604	26659.3	2095.33	7280	2189.33	6431.33
9.27	281.16	280.153	[M+H]+	TRUE	NCGC00160343-01!1-Phenyl-2-(3,4,5,6-tetrahydro-2H-[2,3']bipyridinyl-1-yl)-ethanone	C18H20N2O	MoNA-export-LC-MS-MS_Positive_Mode.msp	6654.67	5408	1456.67	30773.3	14838	12793.3
9.27	303.143	302.136	[M+H]+	TRUE	N-ethyl-3-[3-(3-methyl-1,2,4-oxadiazol-5-yl)phenoxy]azetidine-1-carboxamide	C15H18N4O3	Bruker MetaboBASE Personal Library 3.0	6692.67	5481.33	1626	33840	19228	20171.3
9.28	344.232	343.225	[M+H]+	TRUE	1-(2-phenylethyl)-4-(4-propan-2-ylpiperazine-1-carbonyl)pyrrolidin-2-one	C20H29N3O2	Bruker MetaboBASE Personal Library 3.0	548	0	0	8015.33	2633.33	62890
9.28	360.21	359.203	[M+H]+	TRUE	Asp Ile Ile	C16H29N3O6	Bruker MetaboBASE Personal Library 3.0	4238.67	27788.7	16144.7	16460	8772.67	12192.7
9.28	346.197	345.19	[M+H]+	TRUE	Asp Val Leu	C15H27N3O6	Bruker MetaboBASE Personal Library 3.0	110472	75836.7	26202	9857.33	18252.7	18846
9.28	302.153	301.146	[M+H]+	TRUE	Pro Trp	C16H19N3O3	Bruker MetaboBASE Personal Library 3.0	4906.67	89802.7	2092	23485.3	6855.33	70487.3
9.29	329.031	328.024	[M+H]+	TRUE	6-fluoro-N-(4-pyridin-4-yl-1,3-thiazol-2-yl)-1,3-benzothiazol-2-amine	C15H9FN4S2	Bruker MetaboBASE Personal Library 3.0	869251	60211.3	380	282.667	210	273.333
9.3	266.141	265.133	[M+H]+	TRUE	6-N,4-diphenyl-1,4-dihydro-1,3,5-triazine-2,6-diamine	C15H15N5	Bruker MetaboBASE Personal Library 3.0	41213.3	18719.3	73202.7	86618	60264.7	46792
9.3	407.234	406.227	[M+H]+	TRUE	FruLeuIle	C18H34N2O8	MoNA-export-LC-MS-MS_Positive_Mode.msp	1765.33	19888.7	5870	7204	5114	5168
9.3	390.186	389.179	[M+H]+	TRUE	Glu Glu Ile	C16H27N3O8	Bruker MetaboBASE Personal Library 3.0	1318.67	8416.67	2384	13068.7	2302	59488.7
9.3	190.11	189.102	[M+H]+	TRUE	L-Allysine Ethylene Acetal	C8H15NO4	Bruker MetaboBASE Personal Library 3.0	2634	8286	4743.33	28910	11938	29136.7
9.32	273.129	272.122	[M+H]+	TRUE	6-Acetoxy-piliformic-acid	C13H20O6	MoNA-export-LC-MS-MS_Positive_Mode.msp	1024.67	4041.33	1333.33	5250.67	930.667	22297.3
9.32	193.052	192.044	[M+H]+	TRUE	6-Methoxy-7-hydroxycoumarin	C10H8O4	MoNA-export-LC-MS-MS_Positive_Mode.msp	14778	5479.33	454.667	959.333	455.333	959.333
9.32	138.056	137.049	[M+H]+	TRUE	Anthranilic acid	C7H7NO2	MoNA-export-LC-MS-MS_Positive_Mode.msp	1679.33	115885	1188.67	18566	1217.33	9142
9.33	336.149	335.142	[M+H]+	TRUE	2-(2-fluorophenyl)-1-(4-phenyl-1,4,6,7-tetrahydroimidazo[4,5-c]pyridin-5-yl)ethanone	C20H18FN3O	Bruker MetaboBASE Personal Library 3.0	0	40697.3	240.667	3432	446	1382.67
9.33	400.069	399.062	[M+H]+	TRUE	3-(benzenesulfonyl)-7-(2-methoxyphenyl)-6,7-dihydro-4H-thieno[3,2-b]pyridin-5-one	C20H17NO4S2	Bruker MetaboBASE Personal Library 3.0	221085	6360	323.333	458	292	90
9.34	219.114	218.107	[M+H]+	TRUE	1-?methyl-?DL-?tryptophan	C12H14N2O2	Bruker MetaboBASE Personal Library 3.0	2569.33	4482.67	1057.33	11534.7	5486.67	95219.3
9.34	214.11	213.103	[M+H]+	TRUE	Kainic acid	C10H15NO4	MoNA-export-LC-MS-MS_Positive_Mode.msp	828	41292	770	4791.33	770	4298.67
9.35	205.133	204.126	[M+H]+	TRUE	3-amino-1-(3,4-dimethylphenyl)pyrrolidin-2-one	C12H16N2O	Bruker MetaboBASE Personal Library 3.0	0	7573.33	0	17764	0	24748
9.35	335.164	334.156	[M+H]+	TRUE	Eseroline Fumarate	C17H22N2O5	MoNA-export-LC-MS-MS_Positive_Mode.msp	3477.33	39534	1250	7098.67	1088	7358.67
9.35	365.176	364.169	[M+H]+	TRUE	N-[2-oxo-2-(4-pyrimidin-2-ylpiperazin-1-yl)ethyl]-1H-indole-3-carboxamide	C19H20N6O2	Bruker MetaboBASE Personal Library 3.0	9160.67	64568	27858	58726	0	5376.67
9.36	185.128	184.121	[M+H]+	TRUE	(3S,6S)-3-Methyl-6-(2-methylpropyl)piperazine-2,5-dione	C9H16N2O2	Bruker MetaboBASE Personal Library 3.0	3590	37123.3	6925.33	10563.3	4880	11582
9.36	343.046	342.039	[M+H]+	TRUE	6-(3-fluorophenyl)-3-(phenylsulfanylmethyl)-[1,2,4]triazolo[3,4-b][1,3,4]thiadiazole	C16H11FN4S2	Bruker MetaboBASE Personal Library 3.0	468153	8113.33	254	49.3333	313.333	195.333
9.36	261.09	260.082	[M+H]+	TRUE	butyl 2,5-dimethyl-1,1-dioxo-1,2,6-thiadiazine-4-carboxylate	C10H16N2O4S	Bruker MetaboBASE Personal Library 3.0	31252	15626.7	4084.67	7343.33	3670.67	2926.67
9.36	211.144	210.136	[M+H]+	TRUE	Cyclo(leucylprolyl)	C11H18N2O2	MoNA-export-LC-MS-MS_Positive_Mode.msp	3976	7921.33	2108.67	9927.33	1672.67	30772
9.37	468.147	467.14	[M+H]+	TRUE	2-[5-(3,5-dimethylphenyl)sulfonyl-1-methyl-6,7-dihydro-4H-pyrazolo[4,3-c]pyridin-3-yl]-5-(4-fluorophenyl)-1,3,4-oxadiazole	C23H22FN5O3S	Bruker MetaboBASE Personal Library 3.0	400.667	0	35497.3	6615.33	334.667	0
9.37	421.167	420.16	[M+H]+	TRUE	3-(2,4-dihydroxyphenyl)-5-hydroxy-8,8-dimethyl-6-(3-methylbut-2-enyl)pyrano[2,3-h]chromen-4-one	C25H24O6	MoNA-export-LC-MS-MS_Positive_Mode.msp	678	39380	3026	5925.33	2480	4391.33
9.37	345.165	344.158	[M+H]+	TRUE	4-[1-(4-propan-2-ylphenyl)sulfonylpiperidin-4-yl]pyridine	C19H24N2O2S	Bruker MetaboBASE Personal Library 3.0	642.667	23702	0	6166.67	219.333	6610
9.37	377.147	376.14	[M+H]+	TRUE	Riboflavin	C17H20N4O6	MoNA-export-LC-MS-MS_Positive_Mode.msp	68132.7	66808.7	63322	128761	56852	116895
9.38	154.051	153.044	[M+H]+	TRUE	5-Aminosalicylic Acid	C7H7NO3	Bruker MetaboBASE Personal Library 3.0	576.667	3775.33	665.333	9912.67	22041.3	17454.7
9.38	308.155	307.148	[M+H]+	TRUE	N-(2,3-dimethylphenyl)-2-(5-phenyltetrazol-2-yl)acetamide	C17H17N5O	Bruker MetaboBASE Personal Library 3.0	17838.7	29101.3	75080.7	165468	4103.33	8961.33
9.38	196.062	195.055	[M+H]+	TRUE	N-Acetyl Mesalazine	C9H9NO4	MoNA-export-LC-MS-MS_Positive_Mode.msp	714	2494	1528.67	12028.7	27722.7	20192.7
9.38	178.051	177.044	[M+H]+	TRUE	N-Formyl-methionine; LC-tDDA; CE40	C6H11NO3S	MoNA-export-LC-MS-MS_Positive_Mode.msp	156	602	112.667	890.667	10773.3	8039.33
9.38	136.04	135.033	[M+H]+	TRUE	S-Methyl-L-cysteine	C4H9NO2S	Bruker MetaboBASE Personal Library 3.0	220.667	1199.33	141.333	3248.67	36573.3	25884.7
9.38	233.13	232.123	[M+H]+	TRUE	TRYPTOPHAN ETHYL ESTER	C13H16N2O2	MoNA-export-LC-MS-MS_Positive_Mode.msp	1166	3275.33	1064.67	20577.3	1987.33	47016.7
9.39	288.138	287.13	[M+H]+	TRUE	3-(1-butylsulfonylpiperidin-4-yl)-1,2-oxazol-5-amine	C12H21N3O3S	Bruker MetaboBASE Personal Library 3.0	2741.33	8824.67	2767.33	20048	2303.33	11037.3
9.39	213.139	212.132	[M+H]+	TRUE	3,3`-Dimethylbenzidine	C14H16N2	MoNA-export-LC-MS-MS_Positive_Mode.msp	0	4376.67	612.667	15086	717.333	51985.3
9.39	232.119	231.112	[M+H]+	TRUE	4H-1,3-Thiazine, 5,6-dihydro-4,4-dimethyl-2-(2-phenylethenyl)-	C14H17NS	Bruker MetaboBASE Personal Library 3.0	2521.33	3326.67	3695.33	23082.7	2628	55372.7
9.39	326.184	325.177	[M+H]+	TRUE	IM-54	C19H23N3O2	Bruker MetaboBASE Personal Library 3.0	740	8417.33	2340.67	5055.33	2407.33	31635.3
9.4	259.166	258.158	[M+H]+	TRUE	2-(2-methoxyethoxy)-N-[(7-oxoazepan-2-yl)methyl]acetamide	C12H22N2O4	Bruker MetaboBASE Personal Library 3.0	2271.33	37372	2483.33	15588	1363.33	29538.7
9.4	508.246	507.239	[M+H]+	TRUE	Asn Phe Ile Asp	C23H33N5O8	Bruker MetaboBASE Personal Library 3.0	2606	9321.33	3037.33	4631.33	8721.33	5442
9.4	329.153	328.146	[M+H]+	TRUE	Tyr Phe	C18H20N2O4	Bruker MetaboBASE Personal Library 3.0	3764	9862.67	26821.3	11234	2604.67	23650
9.41	203.119	202.112	[M+H]+	TRUE	6-Methoxy-1,2,3,4-tetrahydro-9H-pyrido[3,4b] indole	C12H14N2O	Bruker MetaboBASE Personal Library 3.0	1372	1440.67	840.667	4174.67	5284.67	24712
9.42	213.069	212.062	[M+H]+	TRUE	4-Amino-1,8-naphthalimide	C12H8N2O2	Bruker MetaboBASE Personal Library 3.0	2591.33	81308.7	1620	8210.67	1018.67	3214.67
9.42	227.058	226.05	[M+H]+	TRUE	Chorismic acid	C10H10O6	MoNA-export-LC-MS-MS_Positive_Mode.msp	20294.7	13421.3	3527.33	2340	40.6667	598.667
9.42	334.144	333.136	[M+H]+	TRUE	diethyl 1-(4-ethoxyphenyl)triazole-4,5-dicarboxylate	C16H19N3O5	Bruker MetaboBASE Personal Library 3.0	801124	17252	5598.67	26269.3	4178	24583.3
9.43	333.146	332.139	[M+H]+	TRUE	2-[2-(3,5-dimethoxyanilino)-2-oxoethyl]-1,4-dimethylpyrrole-3-carboxylic acid	C17H20N2O5	Bruker MetaboBASE Personal Library 3.0	880.667	5462.67	842.667	50788	502.667	105967
9.43	239.14	238.133	[M+H]+	TRUE	Secobarbital	C12H18N2O3	MoNA-export-LC-MS-MS_Positive_Mode.msp	1710.67	101574	3013.33	71080	3857.33	43639.3
9.44	289.155	288.148	[M+H]+	TRUE	(3S)-N-cyclopropyl-4-[(4-methylphenyl)methyl]-5-oxomorpholine-3-carboxamide	C16H20N2O3	Bruker MetaboBASE Personal Library 3.0	1658	17106	7020	27316.7	4389.33	25658.7
9.44	234.118	233.111	[M+H]+	TRUE	1-(4-acetamidophenyl)cyclobutane-1-carboxylic acid	C13H15NO3	Bruker MetaboBASE Personal Library 3.0	16664	8240	789.333	11989.3	16326.7	6338.67
9.44	244.1	243.093	[M+H]+	TRUE	1-[(5-phenyl-1,2,4-oxadiazol-3-yl)methyl]pyrrolidin-2-one	C13H13N3O2	Bruker MetaboBASE Personal Library 3.0	1423.33	42403.3	3039.33	58730	8088.67	28881.3
9.44	310.156	309.149	[M+H]+	TRUE	1-[2-(6-methoxy-1H-indol-3-yl)ethyl]-3-phenylurea	C18H19N3O2	Bruker MetaboBASE Personal Library 3.0	1645.33	6125.33	6085.33	6076	3059.33	46576.7
9.44	180.103	179.095	[M+H]+	TRUE	N-acetyltyramine	C10H13NO2	MSMS-Pos-Vaniya-Fiehn_Natural_Products_Library_20200109.msp	1008.67	482.667	16761.3	172049	2320.67	428752
9.45	169.081	168.074	[M+H]+	TRUE	Norharman	C11H8N2	MoNA-export-LC-MS-MS_Positive_Mode.msp	21092.7	223002	3762.67	9478.67	3872.67	9830
9.46	251.14	250.133	[M+H]+	TRUE	(3-hydroxy-7-azaspiro[3.5]nonan-7-yl)-(5-methyl-1,2-oxazol-3-yl)methanone	C13H18N2O3	Bruker MetaboBASE Personal Library 3.0	634429	164218	1364.67	327480	569709	341382
9.46	258.169	257.162	[M+H]+	TRUE	2-(4-methyl-1,4-diazepan-1-yl)quinazolin-4-amine	C14H19N5	Bruker MetaboBASE Personal Library 3.0	1016	2826.67	14292.7	25299.3	944.667	4883.33
9.46	275.141	274.133	[M+H]+	TRUE	PRI_275.1391_17.2	C15H18N2O3	MoNA-export-LC-MS-MS_Positive_Mode.msp	10536	85893.3	1270	6790	2498.67	8420.67
9.46	360.195	359.188	[M+H]+	TRUE	Pro Pro Phe	C19H25N3O4	Bruker MetaboBASE Personal Library 3.0	4376	39606.7	4322.67	12505.3	7212.67	35634.7
9.47	396.072	395.065	[M+H]+	TRUE	1-(3-fluorophenyl)-4-hydroxy-2-oxo-N-(thiophen-2-ylmethyl)-1,8-naphthyridine-3-carboxamide	C20H14FN3O3S	Bruker MetaboBASE Personal Library 3.0	47879.3	157.333	0	0	78	404
9.48	304.165	303.157	[M+H]+	TRUE	Val-Trp	C16H21N3O3	MoNA-Dipeptide_pos.msp	23336.7	28864	96028	13882	39706	12456.7
9.5	238.109	237.102	[M+H]+	TRUE	N-Acetyl-O-methyl-L-tyrosine	C12H15NO4	Bruker MetaboBASE Personal Library 3.0	1021.33	2366.67	802.667	32100	570	45398
9.52	339.182	338.175	[M+H]+	TRUE	2-[(3-ethoxyphenyl)methylamino]-4-propan-2-ylpyrido[3,4-b]pyrazin-3-one	C19H22N4O2	Bruker MetaboBASE Personal Library 3.0	834	9939.33	974.667	6219.33	486	5945.33
9.52	341.114	340.107	[M+H]+	TRUE	Nybomycin acetate	C18H16N2O5	Bruker MetaboBASE Personal Library 3.0	2164.67	44454.7	651.333	0	397.333	0
9.52	279.171	278.164	[M+H]+	TRUE	Phe Leu	C15H22N2O3	Bruker MetaboBASE Personal Library 3.0	23413.3	55391.3	90330	16310	3990	32448.7
9.52	352.187	351.18	[M+H]+	TRUE	Ser Val Phe	C17H25N3O5	Bruker MetaboBASE Personal Library 3.0	3126.67	21037.3	6731.33	8010	21974.7	5549.33
9.52	273.127	272.12	[M+H]+	TRUE	Sotalol	C12H20N2O3S	MoNA-export-LC-MS-MS_Positive_Mode.msp	2049.33	88602	2779.33	17844.7	1847.33	12645.3
9.52	330.238	329.231	[M+H]+	TRUE	Val Val Leu	C16H31N3O4	Bruker MetaboBASE Personal Library 3.0	1921.33	26850	9768.67	16596	13118	23232
9.53	342.213	341.206	[M+H]+	TRUE	[4-(5-amino-4-propan-2-yl-1,2-oxazol-3-yl)piperidin-1-yl]-(3,5-dimethylphenyl)methanone	C20H27N3O2	Bruker MetaboBASE Personal Library 3.0	8862	4443.33	2708	60396.7	14301.3	18168.7
9.53	344.182	343.175	[M+H]+	TRUE	6Î²-Naltrexol	C20H25NO4	Bruker MetaboBASE Personal Library 3.0	2457.33	12608.7	4615.33	11498.7	2572	8729.33
9.53	208.101	207.094	[M+H]+	TRUE	Propachlor-OXA	C11H13NO3	MoNA-export-LC-MS-MS_Positive_Mode.msp	416.667	2750.67	821.333	24197.3	728.667	20201.3
9.54	325.185	324.178	[M+H]+	TRUE	1-(1,3-dimethyl-2,6-dioxopyrimidin-4-yl)-N-(2-methoxyethyl)piperidine-3-carboxamide	C15H24N4O4	Bruker MetaboBASE Personal Library 3.0	5668.67	9530	2127.33	36652.7	10836	15254
9.54	494.219	493.212	[M+H]+	TRUE	1,4-dioxa-8-azaspiro[4.5]decan-8-yl-[1-[3-[3-(3-fluorophenyl)-1,2,4-oxadiazol-5-yl]pyridin-2-yl]piperidin-4-yl]methanone	C26H28FN5O4	Bruker MetaboBASE Personal Library 3.0	59596.7	32778.7	373956	233345	17876.7	5278.67
9.54	195.152	194.145	[M+H]+	TRUE	4-(4-propan-2-yl-1,2,4-triazol-3-yl)piperidine	C10H18N4	Bruker MetaboBASE Personal Library 3.0	0	47169.3	1085.33	3540	806	6315.33
9.54	168.068	167.06	[M+H]+	TRUE	Pyridoxal; AIF; CE30; CorrDec	C8H9NO3	MoNA-export-LC-MS-MS_Positive_Mode.msp	1396.67	72570	698.667	5012.67	902	4669.33
9.55	294.101	293.094	[M+H]+	TRUE	1-(3,4-dimethoxyphenyl)-5-(methoxymethyl)triazole-4-carboxylic acid	C13H15N3O5	Bruker MetaboBASE Personal Library 3.0	619.333	56440.7	492.667	2294	318	950.667
9.55	302.152	301.145	[M+H]+	TRUE	Trp-Pro	C16H19N3O3	MoNA-Dipeptide_pos.msp	10712	5379.33	45111.3	15657.3	20737.3	11174.7
9.55	173.11	172.102	[M+H]+	TRUE	Tryptoline	C11H12N2	MoNA-export-LC-MS-MS_Positive_Mode.msp	51894.7	34076	0	14052	38812	270685
9.57	322.176	321.169	[M+H]+	TRUE	3,4-dihydro-1H-isoquinolin-2-yl-(4-phenyloxan-4-yl)methanone	C21H23NO2	Bruker MetaboBASE Personal Library 3.0	1869.33	9221.33	14276.7	39780	8000	79193.3
9.57	357.062	356.055	[M+H]+	TRUE	Asp-Asp-OH	C13H12N2O10	Bruker MetaboBASE Personal Library 3.0	26720	5575.33	62.6667	956.667	0	338.667
9.57	158.118	157.111	[M+H]+	TRUE	N-(Isobutoxymethyl)acrylamide	C8H15NO2	MoNA-export-LC-MS-MS_Positive_Mode.msp	6076.67	115937	435.333	7537.33	736	66032
9.57	195.113	194.106	[M+H]+	TRUE	Octylphosphonic acid	C8H19O3P	Bruker MetaboBASE Personal Library 3.0	2622	3152	1968	65596	1698	298155
9.58	317.157	316.15	[M+H]+	TRUE	3-[3-(3-methyl-1,2,4-oxadiazol-5-yl)phenoxy]-N-propylazetidine-1-carboxamide	C16H20N4O3	Bruker MetaboBASE Personal Library 3.0	1015.33	5710.67	0	9777.33	248	108791
9.58	346.232	345.225	[M+H]+	TRUE	Ile Thr Leu	C16H31N3O5	Bruker MetaboBASE Personal Library 3.0	1454.67	10982.7	14084.7	10354.7	3906	9058
9.59	386.16	385.153	[M+H]+	TRUE	2-(3,5-dimethyl-1,2-oxazol-4-yl)-1-[3-[4-[(4-fluorophenoxy)methyl]triazol-1-yl]azetidin-1-yl]ethanone	C19H20FN5O3	Bruker MetaboBASE Personal Library 3.0	284	1848.67	2186	70600.7	10906.7	67371.3
9.59	229.104	228.096	[M+H]+	TRUE	chlamydospordiol	C11H16O5	Bruker MetaboBASE Personal Library 3.0	6392	26688.7	7498	14264.7	10380	46508.7
9.6	244.143	243.135	[M+H]+	TRUE	2-(dimethylamino)-N-ethylquinoline-4-carboxamide	C14H17N3O	Bruker MetaboBASE Personal Library 3.0	4123.33	18408.7	3052.67	12504.7	1972	100102
9.6	175.111	174.104	[M+H]+	TRUE	Gly Val	C7H14N2O3	Bruker MetaboBASE Personal Library 3.0	5964.67	4268	7936	29991.3	17552.7	73638
9.6	280.158	279.151	[M+H]+	TRUE	Metolachlor OXA	C15H21NO4	MoNA-export-LC-MS-MS_Positive_Mode.msp	111245	112045	6062	26448	24348	12452
9.61	207.186	206.179	[M+H]+	TRUE	Dicyclohexylcarbodiimide	C13H22N2	Bruker MetaboBASE Personal Library 3.0	24.6667	702	0	2522	0	111963
9.61	393.214	392.207	[M+H]+	TRUE	Ile Phe Asn	C19H28N4O5	Bruker MetaboBASE Personal Library 3.0	2276	8452	29812	6237.33	10137.3	8494
9.61	116.108	115.1	[M+H]+	TRUE	N-Hydroxy-4-methylpentan-2-imine	C6H13NO	Bruker MetaboBASE Personal Library 3.0	6341.33	9243.33	982.667	152207	917.333	318841
9.62	212.095	211.088	[M+H]+	TRUE	(Ã¯Â¿Â½)-3-(3,4-dihydroxyphenyl)-2-methyl-DL-alanine	C10H13NO4	Bruker MetaboBASE Personal Library 3.0	733.333	19491.3	530	11189.3	546	3133.33
9.62	414.209	413.202	[M+H]+	TRUE	5-[2-[4-[(3,5-difluorophenyl)methyl]-1,4-diazepan-1-yl]pyridin-3-yl]-3-propan-2-yl-1,2,4-oxadiazole	C22H25F2N5O	Bruker MetaboBASE Personal Library 3.0	1105.33	6342	2356	59018.7	2610	21257.3
9.62	143.018	142.011	[M+H]+	TRUE	METHYLTHIOURACIL	C5H6N2OS	Bruker MetaboBASE Personal Library 3.0	31638	18912	238.667	304	348.667	229.333
9.63	359.227	358.22	[M+H]+	TRUE	Ile Asn Ile	C16H30N4O5	Bruker MetaboBASE Personal Library 3.0	2204	50346.7	18292.7	14957.3	6740	20145.3
9.64	287.172	286.165	[M+H]+	TRUE	(2R,3S)-N,4-dicyclopropyl-3-phenylmorpholine-2-carboxamide	C17H22N2O2	Bruker MetaboBASE Personal Library 3.0	2403.33	55008.7	2122.67	12795.3	2360.67	7378
9.64	332.218	331.21	[M+H]+	TRUE	Ser Ile Leu	C15H29N3O5	Bruker MetaboBASE Personal Library 3.0	2458	48578	19974.7	20352	15184	41948.7
9.65	219.15	218.143	[M+H]+	TRUE	Eseroline	C13H18N2O	MoNA-export-LC-MS-MS_Positive_Mode.msp	4970	6269.33	740	32332.7	1168.67	24550.7
9.65	496.315	495.308	[M+H]+	TRUE	His Val Leu Lys	C23H41N7O5	Bruker MetaboBASE Personal Library 3.0	1478	21918.7	2201.33	0	0	2776
9.65	361.15	360.143	[M+H]+	TRUE	Pro Met Asn	C14H24N4O5S	Bruker MetaboBASE Personal Library 3.0	2724	5900.67	681.333	29139.3	7345.33	0
9.66	216.124	215.116	[M+H]+	TRUE	2-[4-(ethoxycarbonyl)piperidin-1-yl]acetic acid	C10H17NO4	Bruker MetaboBASE Personal Library 3.0	38348.7	19192	610.667	8155.33	798	12581.3
9.66	277.155	276.148	[M+H]+	TRUE	2-methyl-N-(oxolan-2-ylmethyl)-2,3-dihydro-1,4-benzoxazine-4-carboxamide	C15H20N2O3	Bruker MetaboBASE Personal Library 3.0	834.667	3743.33	2417.33	43589.3	1310.67	40120
9.66	194.083	193.076	[M+H]+	TRUE	4-Acetylaminophenylacetic acid	C10H11NO3	MoNA-export-LC-MS-MS_Positive_Mode.msp	2498	232371	422	3330.67	680.667	2868.67
9.66	323.166	322.159	[M+H]+	TRUE	N-(pyridin-3-ylmethyl)-7-pyrrolidin-1-ylpyrazolo[1,5-a]pyrimidine-5-carboxamide	C17H18N6O	Bruker MetaboBASE Personal Library 3.0	23662.7	11495.3	3287.33	7932.67	1152	5364
9.66	380.185	379.177	[M+H]+	TRUE	Pro Tyr Thr	C18H25N3O6	Bruker MetaboBASE Personal Library 3.0	42552.7	24172	7216	12692	9526	11171.3
9.67	428.206	427.198	[M+H]+	TRUE	(1r,4r)-4-{[2-({7-methyl-4-oxo-1H,2H,3H,4H-cyclopenta[c]chromen-9-yl}oxy)propanamido]methyl}cyclohexane-1-carboxylic acid	C24H29NO6	Bruker MetaboBASE Personal Library 3.0	1049.33	6826	1842	216049	11449.3	101564
9.67	356.191	355.184	[M+H]+	TRUE	(4-fluorophenyl)-[4-(6-pyrrolidin-1-ylpyridazin-3-yl)piperazin-1-yl]methanone	C19H22FN5O	Bruker MetaboBASE Personal Library 3.0	2818	6252.67	1230.67	26291.3	6412.67	7980.67
9.67	316.224	315.216	[M+H]+	TRUE	Ala Leu Leu	C15H29N3O4	Bruker MetaboBASE Personal Library 3.0	2170	82948.7	28801.3	19592.7	16580	41053.3
9.67	302.207	301.2	[M+H]+	TRUE	Ile Gly Ile	C14H27N3O4	Bruker MetaboBASE Personal Library 3.0	9474	66120	20770.7	11175.3	8572.67	16466
9.67	279.171	278.164	[M+H]+	TRUE	Ile Phe	C15H22N2O3	Bruker MetaboBASE Personal Library 3.0	40247.3	123228	187750	28565.3	87306	49566.7
9.69	204.125	203.118	[M+H]+	TRUE	Isopentenyladenine	C10H13N5	MoNA-export-LC-MS-MS_Positive_Mode.msp	1594	3008.67	1702	16778	2035.33	33670
9.69	327.183	326.175	[M+H]+	TRUE	N-[2-(dimethylamino)-2-(1-methylindol-3-yl)ethyl]-5-methyl-1,2-oxazole-3-carboxamide	C18H22N4O2	Bruker MetaboBASE Personal Library 3.0	1238.67	43888	1199.33	5711.33	907.333	4687.33
9.69	229.104	228.097	[M+H]+	TRUE	N-cyclopropyl-6-pyrazol-1-ylpyridine-3-carboxamide	C12H12N4O	Bruker MetaboBASE Personal Library 3.0	1152.67	1786	1700.67	4954.67	4115.33	35104.7
9.69	457.247	456.239	[M+H]+	TRUE	Phe Tyr Lys	C24H32N4O5	Bruker MetaboBASE Personal Library 3.0	2454.67	10196	4075.33	5510	2769.33	11974.7
9.71	249.159	248.151	[M+H]+	TRUE	Pindolol	C14H20N2O2	MoNA-export-LC-MS-MS_Positive_Mode.msp	476	9020.67	609.333	3656.67	351.333	7660.67
9.72	174.114	173.106	[M+H]+, [M+H-H2O]+	TRUE	Swainsonine	C8H15NO3	Bruker MetaboBASE Personal Library 3.0	5480	9648.67	783.333	54785.3	693.333	104218
9.72	340.185	339.178	[M+H]+	TRUE	Xamoterol	C16H25N3O5	Bruker MetaboBASE Personal Library 3.0	2696.67	10339.3	1562	5912	1306	38350
9.74	283.148	282.141	[M+H]+	TRUE	3,4-dihydro-1H-isoquinolin-2-yl(4,5,6,7-tetrahydro-1,2-benzoxazol-3-yl)methanone	C17H18N2O2	Bruker MetaboBASE Personal Library 3.0	789.333	2957.33	1199.33	7348.67	0	33498.7
9.74	217.1	216.093	[M+H]+	TRUE	N,8-dimethyl-2-oxo-1H-quinoline-4-carboxamide	C12H12N2O2	Bruker MetaboBASE Personal Library 3.0	7947.33	7612	1530.67	6604	19383.3	161675
9.74	231.151	230.144	[M+H]+	TRUE	Propyphenazone	C14H18N2O	MoNA-export-LC-MS-MS_Positive_Mode.msp	0	0	215.333	6458	10689.3	148925
9.74	362.208	361.201	[M+H]+	TRUE	Val Pro Phe	C19H27N3O4	Bruker MetaboBASE Personal Library 3.0	6274	72434	4622	8778	10654.7	24560.7
9.75	369.211	368.204	[M+H]+	TRUE	3-[(3-chloro-2-fluorophenyl)methyl]-9-[(dimethylamino)methyl]-3-azaspiro[5.5]undecan-9-ol	C20H30ClFN2O	Bruker MetaboBASE Personal Library 3.0	3228	7401.33	1851.33	30530	5087.33	8954
9.75	368.217	367.21	[M+H]+	TRUE	9-methyl-4-oxo-2-(4-pyrimidin-2-ylpiperazin-1-yl)-1,3-diazaspiro[5.5]undec-1-ene-5-carbonitrile	C19H25N7O	Bruker MetaboBASE Personal Library 3.0	802.667	30000.7	1195.33	2814	1222.67	5112
9.75	188.072	187.065	[M+H]+	TRUE	Indoleacrylic acid	C11H9NO2	MoNA-export-LC-MS-MS_Positive_Mode.msp	3863.33	1739.33	2384.67	6841.33	30337.3	224912
9.75	489.254	488.246	[M+H]+	TRUE	N-(3,5-dimethylphenyl)-1-[6-(4-methoxyphenyl)-6,8-dihydro-5H-imidazo[5,1-c][1,4]oxazine-1-carbonyl]piperidine-4-carboxamide	C28H32N4O4	Bruker MetaboBASE Personal Library 3.0	2252.67	8780	6214	1266.67	4760	6428
9.76	374.228	373.221	[M+H]+	TRUE	NCGC00160225-01!SONGORINE N-OXIDE	C22H31NO4	MoNA-export-LC-MS-MS_Positive_Mode.msp	2826	33982.7	15078	19186	6500.67	34534
9.76	243.135	242.128	[M+H]+	TRUE	PyroglutamylIsoleucine (isomer of 1005)	C11H18N2O4	MoNA-export-LC-MS-MS_Positive_Mode.msp	30444.7	256075	49800.7	93738.7	24353.3	64820.7
9.77	170.095	169.088	[M+H]+	TRUE	2-Aminobiphenyl	C12H11N	MoNA-export-LC-MS-MS_Positive_Mode.msp	1104	2236.67	799.333	3378	13638	91264.7
9.77	227.156	226.148	[M+H]+	TRUE	4,4'-Methylenebis(2-methylaniline)	C15H18N2	MoNA-export-LC-MS-MS_Positive_Mode.msp	0	2695.33	0	9159.33	0	35315.3
9.77	200.077	199.069	[M+H]+	TRUE	N-Ethyl-o-toluenesulfonamide	C9H13NO2S	MoNA-export-LC-MS-MS_Positive_Mode.msp	580.667	30892.7	983.333	0	120.667	402
9.78	187.124	186.116	[M+H]+	TRUE	2-Methyl-1,2,3,4-tetrahydro-beta-carboline	C12H14N2	MoNA-export-LC-MS-MS_Positive_Mode.msp	2314	4367.33	1588.67	9434	36263.3	263643
9.78	259.202	258.195	[M+H]+	TRUE	Galaxolide	C18H26O	MoNA-export-LC-MS-MS_Positive_Mode.msp	0	0	241.333	10953.3	1694.67	22790.7
9.78	360.213	359.205	[M+H]+	TRUE	Leu Asp Ile	C16H29N3O6	Bruker MetaboBASE Personal Library 3.0	13226	36732.7	31075.3	15963.3	17696.7	18730.7
9.78	262.131	261.124	[M+H]+	TRUE	Lotaustralin	C11H19NO6	MoNA-export-LC-MS-MS_Positive_Mode.msp	16260.7	3654	2020.67	9390.67	1007.33	12901.3
9.78	225.159	224.152	[M+H]+	TRUE	N-cyclopropyl-1-propanoylpiperidine-3-carboxamide	C12H20N2O2	Bruker MetaboBASE Personal Library 3.0	1189.33	5379.33	496	4392.67	148	50332.7
9.78	223.154	222.147	[M+H]+	TRUE	Tetraglyme	C10H22O5	MoNA-export-LC-MS-MS_Positive_Mode.msp	647.333	7604.67	528.667	13181.3	10781.3	37594
9.79	221.085	220.078	[M+H]+	TRUE	6,7-Dimethoxy-4-methylcoumarin	C12H12O4	MoNA-export-LC-MS-MS_Positive_Mode.msp	56340	15625.3	558	3035.33	341.333	984
9.79	166.051	165.044	[M+H]+	TRUE	N-formylanthranilic acid	C8H7NO3	Bruker MetaboBASE Personal Library 3.0	334.667	2432	5076.67	30385.3	935.333	17902.7
9.8	361.191	360.184	[M+H]+	TRUE	1-[4-(4-fluorophenyl)piperazin-1-yl]-3-(3-methoxyphenoxy)propan-2-ol	C20H25FN2O3	Bruker MetaboBASE Personal Library 3.0	1653.33	2398.67	1723.33	7193.33	0	28248.7
9.8	290.152	289.144	[M+H]+	TRUE	N-(2,2-dimethoxyethyl)-5-methyl-2-phenylpyrazole-3-carboxamide	C15H19N3O3	Bruker MetaboBASE Personal Library 3.0	10556	3766	1786.67	15034.7	1.06429e+06	137923
9.8	198.114	197.106	[M+H]+	TRUE	Tenuazonic Acid	C10H15NO3	MoNA-export-LC-MS-MS_Positive_Mode.msp	7966.67	6118	675.333	4982.67	414.667	4680
9.81	355.189	354.182	[M+H]+	TRUE	1-(4-fluorophenyl)-3-[2-[1-(2-methylpropyl)pyrrolo[2,3-b]pyridin-3-yl]ethyl]urea	C20H23FN4O	Bruker MetaboBASE Personal Library 3.0	1051.33	59128.7	497.333	5484	1309.33	4743.33
9.82	166.088	165.08	[M+H]+	TRUE	Ethyl 3-aminobenzoate; AIF; CE0; MS2Dec	C9H11NO2	MoNA-export-LC-MS-MS_Positive_Mode.msp	7074.67	25668	10176	14216.7	11944	38087.3
9.82	233.164	232.156	[M+H]+	TRUE	Pyrrocaine	C14H20N2O	Bruker MetaboBASE Personal Library 3.0	412	3272.67	1052.67	8129.33	558	176626
9.84	248.114	247.107	[M+H]+	TRUE	1-(7H-purin-6-yl)piperidine-4-carboxylic acid	C11H13N5O2	Bruker MetaboBASE Personal Library 3.0	34683.3	82388.7	47908.7	106676	27850.7	41790
9.84	202.109	201.102	[M+H]+	TRUE	2-Oxo-5-(3,3-dimethylguanidine-1-yl)pentanoic acid	C8H15N3O3	MoNA-export-LC-MS-MS_Positive_Mode.msp	8660	18516	12092.7	24874	6989.33	14576.7
9.84	230.103	229.096	[M+H]+	TRUE	NSC63311	C11H11N5O	Bruker MetaboBASE Personal Library 3.0	9085.33	21910	13328.7	29426	7956.67	15506.7
9.85	194.083	193.076	[M+H]+	TRUE	Actarit	C10H11NO3	Bruker MetaboBASE Personal Library 3.0	602	6621.33	216.667	3492.67	19086	48492
9.86	400.218	399.211	[M+H]+	TRUE	(2S,3R)-3-methyl-2-{[(1r,4r)-4-[(4-oxo-3,4-dihydroquinazolin-3-yl)methyl]cyclohexyl]formamido}pentanoic acid	C22H29N3O4	Bruker MetaboBASE Personal Library 3.0	2005.33	5184	842	42666.7	5381.33	9330
9.86	305.163	304.156	[M+H]+	TRUE	[4-(5-amino-4-ethyl-1,2-oxazol-3-yl)piperidin-1-yl]-(5-methyl-1,2-oxazol-3-yl)methanone	C15H20N4O3	Bruker MetaboBASE Personal Library 3.0	928.667	5398	1797.33	34596	3257.33	8209.33
9.86	245.134	244.127	[M+H]+	TRUE	NCGC00381255-01!8-hydroxy-3-methoxycarbonyl-2-methylidenenonanoic acid	C12H20O5	MoNA-export-LC-MS-MS_Positive_Mode.msp	1945.33	4291.33	1747.33	6469.33	3153.33	49345.3
9.86	279.171	278.164	[M+H]+	TRUE	Phe Ile	C15H22N2O3	Bruker MetaboBASE Personal Library 3.0	21442.7	120506	55860.7	37979.3	12292.7	66086
9.87	336.193	335.186	[M+H]+	TRUE	REV 5901	C22H25NO2	Bruker MetaboBASE Personal Library 3.0	1820	61882	11823.3	7924	8110.67	11529.3
9.88	178.087	177.08	[M+H]+, [M+H-H2O]+	TRUE	Acetoacetanilide	C10H11NO2	Bruker MetaboBASE Personal Library 3.0	8840.67	2344	264761	113877	210319	410261
9.88	342.24	341.232	[M+H]+	TRUE	Ile Pro Ile	C17H31N3O4	Bruker MetaboBASE Personal Library 3.0	15292.7	133080	9900	9789.33	19239.3	16523.3
9.88	318.182	317.175	[M+H]+	TRUE	Ile Trp	C17H23N3O3	Bruker MetaboBASE Personal Library 3.0	14707.3	31837.3	91554.7	9591.33	24946	11233.3
9.91	216.104	215.097	[M+H]+	TRUE	1-methyl-4-(4-methylphenyl)pyrrole-2-carboxylic acid	C13H13NO2	Bruker MetaboBASE Personal Library 3.0	0	2568.67	427.333	16111.3	614.667	17346
9.91	430.265	429.258	[M+H]+	TRUE	ethyl 6-[(3,5-dimethylpiperidin-1-yl)methyl]-2-oxo-4-(4-propan-2-yloxyphenyl)-3,4-dihydro-1H-pyrimidine-5-carboxylate	C24H35N3O4	Bruker MetaboBASE Personal Library 3.0	6616.67	7329.33	1700	57883.3	9948	15634
9.91	380.218	379.21	[M+H]+	TRUE	Leu Thr Phe	C19H29N3O5	Bruker MetaboBASE Personal Library 3.0	1405.33	9970.67	21780.7	7417.33	5922	8291.33
9.91	217.1	216.092	[M+H]+	TRUE	NCGC00160221-01!1,2,3,4-Tetrahydro-6-Methoxy-1-oxo-beta-carboline	C12H12N2O2	MoNA-export-LC-MS-MS_Positive_Mode.msp	3878	3504.67	829.333	23272.7	1057.33	101801
9.91	211.143	210.136	[M+H]+	TRUE	NCGC00169428-03!3-(2-methylpropyl)-2,3,6,7,8,8a-hexahydropyrrolo[1,2-a]pyrazine-1,4-dione	C11H18N2O2	MoNA-export-LC-MS-MS_Positive_Mode.msp	2250.67	6702	2250.67	14412.7	2370	26252
9.91	227.155	226.148	[M+H]+	TRUE	NCGC00381386-01!2-(7-hydroxy-6-methyloctyl)-2H-furan-5-one	C13H22O3	MoNA-export-LC-MS-MS_Positive_Mode.msp	636.667	5250	0	42554.7	420.667	161772
9.92	239.121	238.114	[M+H]+	TRUE	7-Benzyl-3,4-dimethyl-1H-pyrazolo(3,4-D)pyridazine	C14H14N4	Bruker MetaboBASE Personal Library 3.0	2014.67	940	962.667	6334	11744.7	31498.7
9.92	207.099	206.092	[M+H]+	TRUE	Ethyl methylphenylglycidate	C12H14O3	Bruker MetaboBASE Personal Library 3.0	9748	5654.67	555.333	2655.33	546	3076
9.92	439.291	438.284	[M+H]+	TRUE	N-[3-(4-ethylpiperazin-1-yl)propyl]-4-(3-methyl-4-oxopyridazino[4,5-b]indol-5-yl)butanamide	C24H34N6O2	Bruker MetaboBASE Personal Library 3.0	3708	25678	1783.33	1982.67	3112.67	5072
9.92	344.254	343.247	[M+H]+	TRUE	Val Ile Ile	C17H33N3O4	Bruker MetaboBASE Personal Library 3.0	1826.67	26712	12804.7	14846	7292.67	18884
9.93	340.187	339.18	[M+H]+	TRUE	(2-ethylpyrazol-3-yl)-[4-([1,2,4]triazolo[4,3-a]pyridin-3-yl)-1,4-diazepan-1-yl]methanone	C17H21N7O	Bruker MetaboBASE Personal Library 3.0	6209.33	39936	2646	8188.67	3480	52026.7
9.93	180.14	179.133	[M+H]+	TRUE	CP 24,879	C11H17NO	Bruker MetaboBASE Personal Library 3.0	328.667	37040.7	0	424	58	2389.33
9.93	315.162	314.155	[M+H]+	TRUE	N-(2,5-dimethylphenyl)-2-phenylimidazo[1,2-a]pyrimidin-3-amine	C20H18N4	Bruker MetaboBASE Personal Library 3.0	2518.67	7963.33	738	6238.67	823.333	7022.67
9.93	219.115	218.108	[M+H]+	TRUE	N-Acetyl-5-hydroxytryptamine	C12H14N2O2	MoNA-export-LC-MS-MS_Positive_Mode.msp	826.667	5429.33	1698.67	6514.67	21050.7	120189
9.94	272.13	271.123	[M+H]+	TRUE	N-(4-methoxyphenyl)-3-phenoxypropanamide	C16H17NO3	Bruker MetaboBASE Personal Library 3.0	452	2279.33	159.333	19722	1112.67	29868
9.96	316.202	315.194	[M+H]+	TRUE	2-[1-(cyclohex-3-ene-1-carbonyl)piperidin-3-yl]-N-methyl-1H-pyrrole-3-carboxamide	C18H25N3O2	Bruker MetaboBASE Personal Library 3.0	1014.67	25217.3	896.667	4216	0	73650
9.96	338.21	337.203	[M+H]+	TRUE	N-(2-cyclohexyl-2-hydroxyethyl)-2,2-diphenylacetamide	C22H27NO2	Bruker MetaboBASE Personal Library 3.0	275.333	40733.3	412.667	0	1466.67	0
9.97	271.179	270.172	[M+H]+	TRUE	3-[(3-methoxy-7-azaspiro[3.5]nonan-7-yl)methyl]benzonitrile	C17H22N2O	Bruker MetaboBASE Personal Library 3.0	898.667	0	1352.67	14098.7	176	72219.3
9.97	258.137	257.129	[M+H]+	TRUE	N-methyl-4-pyridin-4-yl-1,4,6,7-tetrahydroimidazo[4,5-c]pyridine-5-carboxamide	C13H15N5O	Bruker MetaboBASE Personal Library 3.0	964	20192	921.333	22476.7	498	9466.67
9.98	268.067	267.06	[M+H]+	TRUE	2-(3-nitrophenyl)-5-phenyl-1,3,4-oxadiazole	C14H9N3O3	Bruker MetaboBASE Personal Library 3.0	470	35927.3	0	1461.33	0	860.667
9.99	370.18	369.173	[M+H]+	TRUE	Gly Phe Phe	C20H23N3O4	Bruker MetaboBASE Personal Library 3.0	0	36968	1218.67	5066	1590	5363.33
10	128.108	127.1	[M+H]+	TRUE	1-ACETYLPIPERIDINE	C7H13NO	Bruker MetaboBASE Personal Library 3.0	103777	21934.7	46754.7	390955	100525	571003
10	114.093	113.085	[M+H]+	TRUE	5,5-Dimethyl-1-pyrroline-N-oxide	C6H11NO	Bruker MetaboBASE Personal Library 3.0	6298	25477.3	3322	8671.33	3262.67	7632.67
10	347.218	346.211	[M+H]+	TRUE	corticosterone	C21H30O4	MoNA-export-LC-MS-MS_Positive_Mode.msp	3598.67	0	560	38012.7	4333.33	65925.3
10	132.103	131.095	[M+H]+	TRUE	Isoleucine	C6H13NO2	MoNA-export-LC-MS-MS_Positive_Mode.msp	41994	23430.7	29088.7	115560	46050.7	162254
10.01	289.122	288.115	[M+H]+	TRUE	N-(2,2-difluoroethyl)-8-ethyl-4,5,6,7-tetrahydrothieno[2,3-b]azepine-2-carboxamide	C13H18F2N2OS	Bruker MetaboBASE Personal Library 3.0	620	1848	258.667	2956	855.333	23686
10.01	245.165	244.157	[M+H]+	TRUE	NCGC00384659-01_C15H20N2O_2H-Pyrido[1,2-a]pyrazin-1(6H)-one, hexahydro-3-(phenylmethyl)-, (3S,9aS)-	C15H20N2O	MoNA-export-LC-MS-MS_Positive_Mode.msp	249.333	1667.33	0	29490	447.333	53477.3
10.02	484.234	483.226	[M+H]+	TRUE	3-[3-(4-cyclohexylpiperazin-1-yl)sulfonyl-4-methoxyphenyl]-5,7-dimethylpyrazolo[1,5-a]pyrimidine	C25H33N5O3S	Bruker MetaboBASE Personal Library 3.0	1414	5236	2892	24080	2869.33	12880
10.02	159.045	158.038	[M+H]+	TRUE	Dihydroorotic acid	C5H6N2O4	MoNA-export-LC-MS-MS_Positive_Mode.msp	851.333	118	527.333	120445	1053.33	81251.3
10.02	346.255	345.248	[M+H]+	TRUE	N-[2-(4-methylpiperidin-1-yl)ethyl]-1-(4-methylpyrimidin-2-yl)piperidine-3-carboxamide	C19H31N5O	Bruker MetaboBASE Personal Library 3.0	370	2130	994.667	3300.67	553.333	1556.67
10.03	228.125	227.118	[M+H]+	TRUE	Ametryn	C9H17N5S	MoNA-export-LC-MS-MS_Positive_Mode.msp	894.667	5254.67	1362	20990.7	862	26640.7
10.05	350.209	349.201	[M+H]+	TRUE	Ala Leu Phe	C18H27N3O4	Bruker MetaboBASE Personal Library 3.0	1082.67	22138.7	5258	6159.33	2560.67	7944
10.05	506.277	505.269	[M+H]+	TRUE	Lys Gly Ala Cys Lys	C20H39N7O6S	Bruker MetaboBASE Personal Library 3.0	1810	9002	5082	2739.33	3294.67	4062.67
10.05	437.151	436.144	[M+H]+	TRUE	Trp Glu Cys	C19H24N4O6S	Bruker MetaboBASE Personal Library 3.0	3811.33	0	434190	83471.3	15478.7	738
10.06	444.246	443.239	[M+H]+	TRUE	(3R,5S)-5-[7-[(1-methylindol-3-yl)methyl]-6,8-dihydro-5H-[1,2,4]triazolo[4,3-a]pyrazin-3-yl]-1-(pyridin-3-ylmethyl)pyrrolidin-3-ol	C25H29N7O	Bruker MetaboBASE Personal Library 3.0	1815.33	5133.33	2104.67	36128.7	5420.67	8641.33
10.06	246.133	245.126	[M+H]+	TRUE	5-ethyl-1-[(2-methylphenyl)methyl]triazole-4-carboxylic acid	C13H15N3O2	Bruker MetaboBASE Personal Library 3.0	1180.67	2518.67	514.667	30831.3	722.667	40381.3
10.06	424.207	423.2	[M+H]+	TRUE	Leu Glu Tyr	C20H29N3O7	Bruker MetaboBASE Personal Library 3.0	74500.7	5808.67	1332	3968.67	450.667	3882.67
10.06	373.233	372.226	[M+H]+	TRUE	NCGC00347770-02_C23H32O4_Carda-5,20(22)-dienolide, 3,14-dihydroxy-, (3beta,9xi)-	C23H32O4	MoNA-export-LC-MS-MS_Positive_Mode.msp	12512.7	11510	12369.3	12468.7	13363.3	13090.7
10.08	473.294	472.287	[M+H]+	TRUE	Ile Val Leu Glu	C22H40N4O7	Bruker MetaboBASE Personal Library 3.0	1188	3595.33	22156	4062	3272.67	5140.67
10.09	474.291	473.284	[M+H]+	TRUE	Ala Leu Leu Ala Ser	C21H39N5O7	Bruker MetaboBASE Personal Library 3.0	5240	2648.67	4365.33	43748	6792	9246.67
10.09	346.194	345.186	[M+H]+	TRUE	Asp Ile Val	C15H27N3O6	Bruker MetaboBASE Personal Library 3.0	316.667	3768	0	8508	288	4227.33
10.09	209.093	208.086	[M+H]+	TRUE	Chalcone	C15H12O	MoNA-export-LC-MS-MS_Positive_Mode.msp	5975.33	3566.67	5922.67	30688	16752	137461
10.1	313.156	312.149	[M+H]+	TRUE	Phe Phe	C18H20N2O3	Bruker MetaboBASE Personal Library 3.0	14002.7	14782	17468.7	15246	4119.33	48944.7
10.1	232.119	231.112	[M+H]+	TRUE	SUBERYL GLYCINE	C10H17NO5	MoNA-export-LC-MS-MS_Positive_Mode.msp	13076	43327.3	21248	87149.3	21942	76440
10.11	259.146	258.139	[M+H]+	TRUE	(3aS,6aR)-2-methyl-5-[(3-methylphenyl)methyl]-3a,4,6,6a-tetrahydropyrrolo[3,4-c]pyrrole-1,3-dione	C15H18N2O2	Bruker MetaboBASE Personal Library 3.0	3114.67	9108.67	636.667	46438.7	770.667	97199.3
10.11	237.16	236.153	[M+H]+	TRUE	2-(2-oxo-1,4,5,6,7,7a-hexahydroindol-3-yl)-N-propylacetamide	C13H20N2O2	Bruker MetaboBASE Personal Library 3.0	0	57347.3	375.333	2534	665.333	5417.33
10.11	272.18	271.173	[M+H]+	TRUE	2-(dimethylamino)-8-methyl-N-propan-2-ylquinoline-4-carboxamide	C16H21N3O	Bruker MetaboBASE Personal Library 3.0	1254.67	1876	3311.33	14644	1274	51621.3
10.12	316.194	315.187	[M+H]+	TRUE	(E)-Piperolein A	C19H25NO3	Bruker MetaboBASE Personal Library 3.0	151.333	74618	546.667	2658	508.667	5106
10.12	479.251	478.243	[M+H]+	TRUE	2-[4-(2,5-dimethylphenyl)piperazin-1-yl]-6-(2-methylpiperidin-1-yl)sulfonylquinoline	C27H34N4O2S	Bruker MetaboBASE Personal Library 3.0	2673.33	6016.67	15330.7	27638.7	2672	7338
10.12	277.12	276.113	[M+H]+	TRUE	5-O-ethyl 4-O-methyl 2-phenyl-3,4-dihydropyrazole-4,5-dicarboxylate	C14H16N2O4	Bruker MetaboBASE Personal Library 3.0	30362	166805	18172.7	31934.7	11876	28166.7
10.12	329.186	328.179	[M+H]+	TRUE	Labetalol	C19H24N2O3	MoNA-export-LC-MS-MS_Positive_Mode.msp	4103.33	5567.33	1010.67	36108	802	59684
10.12	407.229	406.222	[M+H]+	TRUE	Phe Gln Leu	C20H30N4O5	Bruker MetaboBASE Personal Library 3.0	1486.67	23769.3	4534	4832.67	3504.67	4970.67
10.13	505.262	504.255	[M+H]+	TRUE	Betamethasone dipropionate	C28H37FO7	MoNA-export-LC-MS-MS_Positive_Mode.msp	1732.67	5148	4464	884.667	3043.33	4635.33
10.15	221.166	220.159	[M+H]+	TRUE	1-Butyl-3-(2-ethylphenyl)urea	C13H20N2O	Bruker MetaboBASE Personal Library 3.0	9014.67	4791.33	312.667	30100	226	41462.7
10.15	208.099	207.091	[M+H]+	TRUE	N-acetylphenylalanine	C11H13NO3	MoNA-export-LC-MS-MS_Positive_Mode.msp	125693	117160	591.333	2797.33	746	1659.33
10.16	333.169	332.162	[M+H]+	TRUE	Gibberellin A4	C19H24O5	Bruker MetaboBASE Personal Library 3.0	1554	12030	876.667	2746	907.333	7453.33
10.17	487.038	486.03	[M+H]+	TRUE	1-(5-bromothiophen-2-yl)sulfonyl-N-[(4-methoxyphenyl)methyl]-4-methylpiperidine-4-carboxamide	C19H23BrN2O4S2	Bruker MetaboBASE Personal Library 3.0	283.333	4650	489.333	160.667	101.333	156
10.17	266.164	265.157	[M+H]+	TRUE	N-ethyl-N-[(1-methylbenzimidazol-2-yl)methyl]aniline	C17H19N3	Bruker MetaboBASE Personal Library 3.0	354.667	1141.33	596.667	2949.33	606.667	39560
10.2	174.113	173.106	[M+H]+, [M+Na]+, [M+H-H2O]+	TRUE	N-Acetyl-leucine	C8H15NO3	MoNA-export-LC-MS-MS_Positive_Mode.msp	109617	22172.7	101091	652993	186218	768013
10.21	453.345	452.338	[M+H]+, [M+H+H]2+, [M+Na]+	TRUE	NCGC00385750-01_C30H44O3_(22E,24E)-3-Oxo-9,19-cyclolanosta-22,24-dien-26-oic acid	C30H44O3	MoNA-export-LC-MS-MS_Positive_Mode.msp	587317	598459	694185	428798	639036	449386
10.21	133.105	132.097	[M+H]+	TRUE	Ornithine	C5H12N2O2	MoNA-export-LC-MS-MS_Positive_Mode.msp	4008	2284	5763.33	15072	10054	23878
10.22	369.2	368.193	[M+H]+	TRUE	3-[1-[(2-fluorophenyl)methyl]indol-3-yl]-N-(3-methoxypropyl)propanamide	C22H25FN2O2	Bruker MetaboBASE Personal Library 3.0	540.667	4226	1077.33	4860	4122	19064
10.22	221.109	220.101	[M+H]+	TRUE	4,5-Diphenylimidazole	C15H12N2	Bruker MetaboBASE Personal Library 3.0	584.667	0	459.333	1582.67	9180	8807.33
10.22	218.084	217.077	[M+H]+	TRUE	7-hydroxy-2,3,4,5-tetrahydro-[1]benzofuro[2,3-c]azepin-1-one	C12H11NO3	Bruker MetaboBASE Personal Library 3.0	785.333	29258	488.667	1036.67	441.333	1470
10.22	488.271	487.264	[M+H]+	TRUE	Leu Ile Gln Asp	C21H37N5O8	Bruker MetaboBASE Personal Library 3.0	1242	6399.33	2311.33	28192.7	2910	5728.67
10.23	231.149	230.142	[M+H]+	TRUE	1-methyl-N-(2-methylpropyl)indole-5-carboxamide	C14H18N2O	Bruker MetaboBASE Personal Library 3.0	371.333	3806.67	0	10652	478.667	23490
10.24	518.315	517.308	[M+H]+	TRUE	LPC 18:3	C26H48NO7P	MoNA-export-LC-MS-MS_Positive_Mode.msp	3877.33	0	2780.67	42206	4128.67	5919.33
10.25	282.099	281.092	[M+H]+	TRUE	4-(4-methylphenyl)-N-(4-methylpyridin-2-yl)-1,3-thiazol-2-amine	C16H15N3S	Bruker MetaboBASE Personal Library 3.0	44287.3	73677.3	48072.7	65079.3	32248	52518.7
10.25	259.181	258.173	[M+H]+	TRUE	6-[(2-methylphenyl)methyl]-6,9-diazaspiro[4.5]decan-8-one	C16H22N2O	Bruker MetaboBASE Personal Library 3.0	576	0	264	13372.7	73.3333	71746
10.25	252.124	251.116	[M+H]+	TRUE	Ac-Tyr-OEt	C13H17NO4	Bruker MetaboBASE Personal Library 3.0	1938	2775.33	1182	21830	3164	40884
10.25	260.186	259.179	[M+H]+	TRUE	Hexanoyl-L-Carnitine	C13H25NO4	MoNA-export-LC-MS-MS_Positive_Mode.msp	65209.3	197621	13060	8073.33	72610	56341.3
10.26	229.136	228.129	[M+H]+	TRUE	4-[2-(aziridin-1-yl)ethoxy]-2-methylquinoline	C14H16N2O	Bruker MetaboBASE Personal Library 3.0	1286	34316.7	1197.33	14472.7	2015.33	8574.67
10.26	265.098	264.091	[M+H]+	TRUE	methyl N-(5-oxo-6,7,8,9-tetrahydro-4H-thieno[3,2-b]azocin-3-yl)carbamate	C14H16O5	Bruker MetaboBASE Personal Library 3.0	2578.67	1141.33	3137.33	4738.67	108885	34838
10.26	378.238	377.231	[M+H]+	TRUE	Val Ile Phe	C20H31N3O4	Bruker MetaboBASE Personal Library 3.0	1088.67	23573.3	17630	8058	7927.33	11896.7
10.27	273.162	272.155	[M+H]+	TRUE	1-(3,5-dimethylbenzoyl)-N-methyl-3,6-dihydro-2H-pyridine-4-carboxamide	C16H20N2O2	Bruker MetaboBASE Personal Library 3.0	986.667	3274	714	19596	704	111065
10.27	327.162	326.155	[M+H]+	TRUE	NCGC00381434-01_C20H22O4_2-Methoxy-4-{(2S,3R)-7-methoxy-3-methyl-5-[(1E)-1-propen-1-yl]-2,3-dihydro-1-benzofuran-2-yl}phenol	C20H22O4	MoNA-export-LC-MS-MS_Positive_Mode.msp	886.667	30081.3	612.667	3899.33	535.333	3910.67
10.28	302.154	301.147	[M+H]+	TRUE	ethyl 3-[(4-oxo-6-propyl-1H-pyrimidin-2-yl)amino]benzoate	C16H19N3O3	Bruker MetaboBASE Personal Library 3.0	9907.33	8905.33	1556.67	7821.33	1093.33	11064
10.28	237.161	236.154	[M+H]+	TRUE	N-ethyl-2-(1-methyl-2-oxo-5,6,7,7a-tetrahydro-4H-indol-3-yl)acetamide	C13H20N2O2	Bruker MetaboBASE Personal Library 3.0	0	133527	462	4202.67	706	7973.33
10.28	331.18	330.172	[M+H]+	TRUE	Tetranor-PGFM	C16H26O7	Bruker MetaboBASE Personal Library 3.0	1134	14070	1470	8435.33	198	6141.33
10.29	231.115	230.107	[M+H]+	TRUE	3-methyl-N-[(4-methylphenyl)methyl]-1,2-oxazole-5-carboxamide	C13H14N2O2	Bruker MetaboBASE Personal Library 3.0	898.667	1900	1017.33	9451.33	573.333	94361.3
10.29	355.132	354.125	[M+H]+	TRUE	N-(2,3-dihydro-1,4-benzodioxin-6-yl)-2-(4-oxo-3,5-dihydro-2H-1,5-benzoxazepin-3-yl)acetamide	C19H18N2O5	Bruker MetaboBASE Personal Library 3.0	1144	30640	321.333	0	228	2132
10.29	355.185	354.178	[M+H]+	TRUE	N-(4-methylphenyl)-2-[8-[methyl(propyl)amino]-3-oxo-[1,2,4]triazolo[4,3-a]pyrazin-2-yl]acetamide	C18H22N6O2	Bruker MetaboBASE Personal Library 3.0	191.333	19150.7	781.333	6513.33	764	5730
10.29	294.17	293.162	[M+H]+	TRUE	N-benzyl-4-(3,5-dimethylpyrazol-1-yl)-N-methylpyrimidin-2-amine	C17H19N5	Bruker MetaboBASE Personal Library 3.0	2742.67	1815.33	2178.67	1949.33	27216	6160
10.29	352.168	351.16	[M+H]+	TRUE	Phe-Trp	C20H21N3O3	MoNA-Dipeptide_pos.msp	2970	4302	24127.3	4146	462.667	5502.67
10.3	285.161	284.154	[M+H]+	TRUE	(5-ethyl-1,2-oxazol-3-yl)-[2-(4-methylphenyl)pyrrolidin-1-yl]methanone	C17H20N2O2	Bruker MetaboBASE Personal Library 3.0	648.667	6458.67	911.333	79884	720.667	98046.7
10.3	269.147	268.14	[M+H]+	TRUE	NSC-175743	C14H16N6	Bruker MetaboBASE Personal Library 3.0	1389.33	12284.7	708.667	5130.67	858.667	4744
10.32	349.184	348.177	[M+H]+	TRUE	3-(3,5-dimethyl-1,2-oxazol-4-yl)-1-[3-[(3-methyl-1,2,4-oxadiazol-5-yl)methoxy]piperidin-1-yl]propan-1-one	C17H24N4O4	Bruker MetaboBASE Personal Library 3.0	286	7473.33	734	2165.33	751.333	4152.67
10.32	323.109	322.102	[M+H]+	TRUE	4-[4-(3,5-dimethyl-1,2-oxazol-4-yl)phenyl]sulfonylmorpholine	C15H18N2O4S	Bruker MetaboBASE Personal Library 3.0	48501.3	15083.3	534.667	0	329.333	4481.33
10.32	349.167	348.16	[M+H]+	TRUE	furan-3-yl(spiro[5,6-dihydroimidazo[1,2-a][1,4]benzodiazepine-4,4'-piperidine]-1'-yl)methanone	C20H20N4O2	Bruker MetaboBASE Personal Library 3.0	544	5167.33	14080	26258.7	246	3198
10.32	376.224	375.216	[M+H]+	TRUE	Ile Pro Phe	C20H29N3O4	Bruker MetaboBASE Personal Library 3.0	11522.7	60666	10519.3	6442.67	12129.3	15648
10.33	250.109	249.102	[M+H]+	TRUE	2,4,6-Tris(allyloxy)-1,3,5-triazine	C12H15N3O3	MoNA-export-LC-MS-MS_Positive_Mode.msp	6987.33	5048.67	173.333	26463.3	4424	71593.3
10.33	446.056	445.049	[M+H]+	TRUE	2,6-difluoro-N-[5-[[5-(2-methylphenyl)-1,3,4-oxadiazol-2-yl]methylsulfanyl]-1,3,4-thiadiazol-2-yl]benzamide	C19H13F2N5O2S2	Bruker MetaboBASE Personal Library 3.0	74814.7	1750	0	112	69.3333	186.667
10.33	150.092	149.085	[M+H]+	TRUE	2`-Methylacetanilide	C9H11NO	MoNA-export-LC-MS-MS_Positive_Mode.msp	336	1996.67	420	2487.33	72.6667	80927.3
10.33	374.175	373.168	[M+H]+	TRUE	3-methyl-1-{3-methyl-[1,2,4]triazolo[4,3-b]pyridazin-6-yl}-4-(3-methylphenyl)-1H,4H,5H,6H,7H-pyrazolo[3,4-b]pyridin-6-one	C20H19N7O	Bruker MetaboBASE Personal Library 3.0	1872.67	21753.3	1523.33	6558	3763.33	52653.3
10.34	316.132	315.124	[M+H]+	TRUE	1-[2-(4-oxo-3H-phthalazin-1-yl)acetyl]piperidine-4-carboxylic acid	C16H17N3O4	Bruker MetaboBASE Personal Library 3.0	9008.67	39637.3	14112.7	13194	13318.7	9982.67
10.34	532.296	531.288	[M+H]+	TRUE	Leu Ser Ala Leu Glu	C23H41N5O9	Bruker MetaboBASE Personal Library 3.0	1776.67	3848.67	3224.67	33854.7	3375.33	5538.67
10.34	232.101	231.094	[M+H]+	TRUE	N-[(3,5-dimethyl-1,2-oxazol-4-yl)methyl]pyridine-2-carboxamide	C12H13N3O2	Bruker MetaboBASE Personal Library 3.0	1078	2746	746.667	13713.3	914	25796
10.34	175.094	174.084	[M+H]+, [M+Na]+	TRUE	Suberic acid	C8H14O4	MoNA-export-LC-MS-MS_Positive_Mode.msp	6966.67	21956.7	295007	437007	11574.7	19026.7
10.35	311.188	310.18	[M+H]+	TRUE	2-(3,4-dihydro-1H-isoquinolin-2-yl)-7-methyl-5,6,8,9-tetrahydro-1H-pyrimido[4,5-d]azepin-4-one	C18H22N4O	Bruker MetaboBASE Personal Library 3.0	1775.33	1113.33	557.333	1634.67	419.333	21811.3
10.35	210.116	209.108	[M+H]+	TRUE	PROPOXUR	C11H15NO3	MoNA-export-LC-MS-MS_Positive_Mode.msp	573.333	3319.33	730	5896	614.667	8936.67
10.36	157.087	156.08	[M+H]+	TRUE	4,5-dihydroxy-3-propylcyclopent-2-en-1-one	C8H12O3	MoNA-export-LC-MS-MS_Positive_Mode.msp	3441.33	13336	6870.67	22035.3	6330.67	12366
10.36	158.118	157.111	[M+H]+	TRUE	TRANEXAMIC ACID	C8H15NO2	MoNA-export-LC-MS-MS_Positive_Mode.msp	2041.33	5321.33	3577.33	15027.3	9953.33	21671.3
10.37	271.148	270.141	[M+H]+	TRUE	(2R,3S)-3-phenyl-2-(pyridin-2-yloxymethyl)morpholine	C16H18N2O2	Bruker MetaboBASE Personal Library 3.0	1409.33	43774.7	1218.67	31030	1021.33	42105.3
10.37	201.14	200.133	[M+H]+	TRUE	Dexmedetomidine	C13H16N2	Bruker MetaboBASE Personal Library 3.0	1794	15680.7	705.333	51223.3	272.667	195252
10.37	473.275	472.267	[M+H]+	TRUE	ethyl 4-[3-[4-[2-(3,5-dimethyl-1,2-oxazol-4-yl)ethylcarbamoyl]piperidin-1-yl]-3-oxopropyl]-3,5-dimethyl-1H-pyrrole-2-carboxylate	C25H36N4O5	Bruker MetaboBASE Personal Library 3.0	2624	12332.7	2045.33	2808	3806	5024.67
10.37	204.124	203.117	[M+H]+	TRUE	Glutamic acid diethyl ester	C9H17NO4	MoNA-export-LC-MS-MS_Positive_Mode.msp	3294	34207.3	7605.33	41224.7	20350.7	43524
10.37	562.342	561.335	[M+H]+	TRUE	NCGC00381238-01_C31H47NO8_2-[(2E,5E,7E,11E)-10-Hydroxy-3,7,9,11-tetramethyl-2,5,7,11-tridecatetraen-1-yl]-5,6-dimethoxy-3-methyl-4-pyridinyl 6-deoxy-alpha-L-mannopyranoside	C31H47NO8	MoNA-export-LC-MS-MS_Positive_Mode.msp	3190.67	0	959.333	40197.3	3351.33	5396.67
10.38	110.062	109.054	[M+H]+	TRUE	3-Hydroxy-2-Methylpyridine	C6H7NO	Bruker MetaboBASE Personal Library 3.0	960	97479.3	1030.67	4506	1060	2378.67
10.38	376.215	375.208	[M+H]+	TRUE	N-[[4-(dimethylamino)phenyl]methyl]-4-pyrrolidin-1-ylquinazoline-6-carboxamide	C22H25N5O	Bruker MetaboBASE Personal Library 3.0	6801.33	0	8252	1510	5475.33	34202.7
10.39	131.119	130.112	[M+H]+	TRUE	N-Nitrosodi-n-propylamine	C6H14N2O	Bruker MetaboBASE Personal Library 3.0	8081.33	7598.67	390.667	4593.33	434.667	47317.3
10.39	218.14	217.134	[M+H]+, [M+Na]+	TRUE	Propionyl-carnitine; AIF; CE30; MS2Dec	C10H19NO4	MoNA-export-LC-MS-MS_Positive_Mode.msp	71980	528954	717.333	7652.67	719.333	2894
10.4	141.056	140.049	[M+H]+	TRUE	2-ETHYL-3-HYDROXY-4H-PYRAN-4-ONE	C7H8O3	MoNA-export-LC-MS-MS_Positive_Mode.msp	11090	7990	6324.67	3921.33	5918.67	5722.67
10.4	211.145	210.137	[M+H]+	TRUE	Cyclo(proline-leucine)	C11H18N2O2	MoNA-export-LC-MS-MS_Positive_Mode.msp	41382.7	754670	67822.7	163332	97640.7	484428
10.4	329.154	328.147	[M+H]+	TRUE	N-(3,4-dimethoxyphenyl)-6-methyl-2,3-dihydro-1,4-benzoxazine-4-carboxamide	C18H20N2O4	Bruker MetaboBASE Personal Library 3.0	636	4963.33	11332.7	6173.33	1468	5690
10.4	265.192	264.185	[M+H]+	TRUE	NCGC00160338-01!ALLOMATRINE 1N-OXIDE	C15H24N2O2	MoNA-export-LC-MS-MS_Positive_Mode.msp	515.333	4548	528	28836.7	896	92533.3
10.4	195.113	194.106	[M+H]+	TRUE	N-methyl-5-propan-2-yloxypyridine-3-carboxamide	C10H14N2O2	Bruker MetaboBASE Personal Library 3.0	2148	22602	2404	5441.33	1772.67	7276
10.41	287.177	286.169	[M+H]+	TRUE	1-[(4-methylphenyl)methyl]-3-piperidin-1-ylpyrrolidine-2,5-dione	C17H22N2O2	Bruker MetaboBASE Personal Library 3.0	1037.33	6017.33	0	10229.3	736.667	17926
10.41	290.158	289.151	[M+H]+	TRUE	N-(4-fluorophenyl)-6,7-dimethyl-4-oxatricyclo[4.3.0.0Ã‚Â³,Ã Â¿Â·]nonane-3-carboxamide	C17H20FNO2	Bruker MetaboBASE Personal Library 3.0	428.667	6079.33	688.667	21270.7	2183.33	7740
10.42	358.271	357.264	[M+H]+	TRUE	Ile Leu Leu	C18H35N3O4	Bruker MetaboBASE Personal Library 3.0	336	21744	5279.33	8510.67	1327.33	10062.7
10.42	330.184	329.177	[M+H]+	TRUE	N-cyclopropyl-4-[(2,3-dioxo-4-propan-2-ylpiperazin-1-yl)methyl]benzamide	C18H23N3O3	Bruker MetaboBASE Personal Library 3.0	2722.67	58820.7	1242.67	4692.67	962.667	7020
10.43	128.144	127.137	[M+H]+	TRUE	DL-Coniine	C8H17N	MoNA-export-LC-MS-MS_Positive_Mode.msp	0	30.6667	652.667	33059.3	0	9436.67
10.43	228.128	227.121	[M+H]+	TRUE	N-(3-oxoheptanoyl)-L-homoserine lactone	C11H17NO4	MoNA-export-LC-MS-MS_Positive_Mode.msp	661.333	66624.7	768.667	3316	1069.33	6450
10.44	390.232	389.225	[M+H]+	TRUE	3-cyclopropyl-5-[2-[4-[(3-methylphenyl)methyl]-1,4-diazepan-1-yl]pyridin-3-yl]-1,2,4-oxadiazole	C23H27N5O	Bruker MetaboBASE Personal Library 3.0	13232	4401.33	1041.33	0	1534	1315.33
10.45	143.108	142.1	[M+H]+	TRUE	delta-Octanolactone	C8H14O2	Bruker MetaboBASE Personal Library 3.0	7346.67	12824.7	6640.67	8218.67	38151.3	15474
10.45	199.145	198.137	[M+H]+	TRUE	GUAIAZULENE	C15H18	MoNA-export-LC-MS-MS_Positive_Mode.msp	14928	12096	767.333	1697.33	590.667	0
10.46	219.078	218.071	[M+H]+	TRUE	4-(3-Methyl-5-oxo-4,5-dihydro-1H-pyrazol-1-yl)benzoic acid	C11H10N2O3	Bruker MetaboBASE Personal Library 3.0	674.667	3097.33	210	6366	218	77334.7
10.46	281.094	280.087	[M+H]+	TRUE	AG-494	C16H12N2O3	Bruker MetaboBASE Personal Library 3.0	642.667	520	7837.33	2325.33	20573.3	8486.67
10.46	194.083	193.075	[M+H]+	TRUE	Phenylacetylglycine; AIF; CE10; MS2Dec	C10H11NO3	MoNA-export-LC-MS-MS_Positive_Mode.msp	7030	34960	1929.33	12330.7	1471.33	17378
10.48	267.11	266.103	[M+H]+	TRUE	2-benzyl-3-methyl-1-oxoquinoxalin-1-ium-4(1h)-olate	C16H14N2O2	Bruker MetaboBASE Personal Library 3.0	2502.67	8285.33	5116.67	13242.7	3922.67	5888
10.48	335.148	334.141	[M+H]+	TRUE	3-[3-(2-ethyl-1,3-benzoxazol-5-yl)-1,2,4-oxadiazol-5-yl]-N,N-dimethylaniline	C19H18N4O2	Bruker MetaboBASE Personal Library 3.0	2268.67	6798	4208.67	12944	4476	20256.7
10.48	148.076	147.068	[M+H]+	TRUE	3-METHYL-2-OXINDOLE	C9H9NO	MoNA-export-LC-MS-MS_Positive_Mode.msp	8774.67	33546.7	5217.33	11866.7	4600.67	18681.3
10.48	174.15	173.143	[M+H]+	TRUE	Leucine propyl ester	C9H19NO2	MoNA-export-LC-MS-MS_Positive_Mode.msp	5492.67	37666.7	796.667	73060.7	200	21052
10.5	266.104	265.097	[M+H]+, [M+H-H2O]+	TRUE	2-(4,5-dihydro-1H-imidazol-2-ylsulfanyl)-N-(4-methoxyphenyl)acetamide	C12H15N3O2S	Bruker MetaboBASE Personal Library 3.0	10674	35473.3	29076	83364.7	20452.7	81899.3
10.5	236.166	235.158	[M+H]+	TRUE	2-(4-methoxyphenyl)-N-(oxolan-2-ylmethyl)ethanamine	C14H21NO2	Bruker MetaboBASE Personal Library 3.0	557.333	2656	243.333	30112.7	383.333	17614.7
[truncated: 847 more rows]

## Sheet: Negative-ion mode 
RT [min]	m/z	Mass	Ions	MS/MS	Name	Molecular Formula	Annotation Source	Mean of MS_intensity
								LE_F	LE_D	HM_F	HM_D	PE_F	PE_D
1.47	276.987	277.995	[M-H]-	TRUE	2-C-Methyl-D-erythritol 2,4-cyclodiphosphate	C5H12O9P2	Bruker MetaboBASE Personal Library 3.0	211.333	296.667	148	15346.7	586.667	15982
1.48	188.102	189.109	[M-H]-	TRUE	N6-Carbamoyl-DL-Lysine	C7H15N3O3	Bruker MetaboBASE Personal Library 3.0	811.333	0	476.667	10291.3	30	13612
1.5	131.08	132.087	[M-H]-	TRUE	D-Ornithine	C5H12N2O2	Bruker MetaboBASE Personal Library 3.0	84148.7	2881.33	158106	107947	7803.33	26040
1.52	259.021	260.028	[M-H]-	TRUE	alpha-D-(+)-mannose-1-phosphate	C6H13O9P	MoNA-LC-MS-MS_Negative-Mode.msp	18092	2042.67	63265.3	4435.33	105119	3916.67
1.52	289.033	290.04	[M-H]-	TRUE	Sedoheptulose 7-phosphate	C7H15O10P	Bruker MetaboBASE Personal Library 3.0	3210.67	236.667	8165.33	1219.33	22768	898.667
1.54	261.035	262.043	[M-H]-	TRUE	D-Sorbitol-6-phosphate	C6H15O9P	MoNA-LC-MS-MS_Negative-Mode.msp	8684.67	21460.7	4187.33	3342.67	4212	3171.33
1.54	171.004	172.011	[M-H]-	TRUE	rac-Glycerol 3-phosphoate	C3H9O6P	MoNA-LC-MS-MS_Negative-Mode.msp	4808.67	2490.67	25160.7	18305.3	24723.3	10012.7
1.55	221.058	222.066	[M-H]-	TRUE	Cystathionine	C7H14N2O4S	Bruker MetaboBASE Personal Library 3.0	22217.3	3460.67	8457.33	810	5822.67	1362
1.56	132.028	133.035	[M-H]-	TRUE	D-Aspartic acid	C4H7NO4	Bruker MetaboBASE Personal Library 3.0	13788	32256	33050	49362	14724	27135.3
1.56	154.06	155.067	[M-H]-	TRUE	L-Histidine	C6H9N3O2	MoNA-LC-MS-MS_Negative-Mode.msp	37079.3	9218.67	68338.7	17608	76082	36062.7
1.59	195.048	196.056	[M-H]-	TRUE	Gluconic acid	C6H12O7	Bruker MetaboBASE Personal Library 3.0	39662	0	14711.3	30797.3	8016.67	62729.3
1.6	225.06	226.067	[M-H]-	TRUE	Nitrotyrosine	C9H10N2O5	Bruker MetaboBASE Personal Library 3.0	12627.3	16076	37139.3	28010.7	16899.3	7525.33
1.61	229.019	230.027	[M-H]-	TRUE	D-Ribulose 5-phosphate	C5H11O8P	Bruker MetaboBASE Personal Library 3.0	28450	1777.33	6151.33	773.333	10862.7	386.667
1.64	173.102	174.109	[M-H]-	TRUE	L-Arginine	C6H14N4O2	Bruker MetaboBASE Personal Library 3.0	24760.7	16152.7	49534.7	40946.7	24026.7	6995.33
1.64	300.049	301.056	[M-H]-	TRUE	N-Acetyl-alpha-D-glucosamine 1-phosphate	C8H16NO9P	Bruker MetaboBASE Personal Library 3.0	3368.67	300	4987.33	16425.3	8176.67	13835.3
1.64	275.123	276.131	[M-H]-	TRUE	Saccharopine	C11H20N2O6	Bruker MetaboBASE Personal Library 3.0	16332	995.333	50053.3	11502	29688.7	16720
1.66	302.1	303.108	[M-H]-	TRUE	Fenamiphos	C13H22NO3PS	Bruker MetaboBASE Personal Library 3.0	24226.7	54164.7	2507.33	486.667	12484.7	491.333
1.66	179.054	180.061	[M-H]-	TRUE	L-(+)-Gulose	C6H12O6	Bruker MetaboBASE Personal Library 3.0	13632.7	62216	6962.67	12151.3	17308.7	7912
1.67	227.075	228.082	[M-H]-	TRUE	3,4,5-Trihydroxystilbene	C14H12O3	MoNA-LC-MS-MS_Negative-Mode.msp	82370	97882	31369.3	28369.3	21346.7	14510
1.67	327.14	328.147	[M-H]-	TRUE	9,15-dioxo-11R-hydroxy-2,3,4,5-tetranor-prostan-1,20-dioic acid	C16H24O7	Bruker MetaboBASE Personal Library 3.0	137429	5570	24925.3	3289.33	28890.7	216
1.67	181.069	182.076	[M-H]-, [M-H-H2O]-	TRUE	D-(-)-Mannitol	C6H14O6	MoNA-LC-MS-MS_Negative-Mode.msp	696515	716782	282973	284427	235491	125965
1.67	118.049	119.056	[M-H]-	TRUE	L-Threonine	C4H9NO3	MoNA-LC-MS-MS_Negative-Mode.msp	101478	70493.3	110371	50221.3	156847	67928
1.68	145.059	146.067	[M-H]-	TRUE	L-Glutamine	C5H10N2O3	Bruker MetaboBASE Personal Library 3.0	211324	6286	55696	6450	75516.7	3202.67
1.69	217.046	218.053	[M-H]-	TRUE	Clorophene	C13H11ClO	Bruker MetaboBASE Personal Library 3.0	37630.7	24768.7	43777.3	3932.67	10782	368.667
1.69	146.043	147.051	[M-H]-, [M-H-H2O]-	TRUE	L-Glutamate	C5H9NO4	Bruker MetaboBASE Personal Library 3.0	140466	35721.3	316351	108839	334815	55467.3
1.71	250.092	251.099	[M-H]-	TRUE	2'-deoxyadenosine	C10H13N5O3	MoNA-LC-MS-MS_Negative-Mode.msp	810	27903.3	214	425.333	640.667	358
1.71	277.059	278.066	[M-H]-	TRUE	5-Amino-2-p-toluidinobenzenesulfonic acid	C13H14N2O3S	Bruker MetaboBASE Personal Library 3.0	23419.3	58768	1212	545.333	938.667	422
1.72	165.038	166.045	[M-H]-	TRUE	7-Methylxanthine	C6H6N4O2	Bruker MetaboBASE Personal Library 3.0	17793.3	29196.7	25319.3	16154	31885.3	18166.7
1.72	151.058	152.066	[M-H]-	TRUE	ADONITOL	C5H12O5	MoNA-LC-MS-MS_Negative-Mode.msp	29358	64454	2511.33	6330.67	6388.67	26582
1.72	195.048	196.055	[M-H]-	TRUE	D-Gluconic acid	C6H12O7	MoNA-LC-MS-MS_Negative-Mode.msp	122205	346331	154241	22323.3	266520	38098.7
1.72	135.027	136.035	[M-H]-	TRUE	Threonate	C4H8O5	Bruker MetaboBASE Personal Library 3.0	47858	53928	35758	38304.7	42745.3	29220.7
1.73	357.105	358.113	[M-H]-	TRUE	Lactobionic Acid	C12H22O12	Bruker MetaboBASE Personal Library 3.0	6498	11545.3	84048	39263.3	3803.33	1256.67
1.74	274.103	275.11	[M-H]-	TRUE	7-ethenyl-1,4a,7-trimethyl-3,4,6,8,8a,9,10,10a-octahydro-2H-phenanthrene-1-carboxylic acid	C15H17NO4	MoNA-LC-MS-MS_Negative-Mode.msp	29648	3364	269.333	242	558.667	369.333
1.75	321.13	322.137	[M-H]-	TRUE	13,15-dihydroxy-9-methoxy-5-methyl-4-oxabicyclo[10.4.0]hexadeca-1(12),13,15-triene-3,11-dione	C17H22O6	MoNA-LC-MS-MS_Negative-Mode.msp	164.667	674	312	584	212.667	16587.3
1.75	193.033	194.04	[M-H]-	TRUE	D(+)-Galacturonic acid	C6H10O7	MoNA-LC-MS-MS_Negative-Mode.msp	54793.3	11439.3	21658.7	12972.7	25298.7	2508
1.75	159.075	160.082	[M-H]-	TRUE	D-Ala-D-Ala	C6H12N2O3	Bruker MetaboBASE Personal Library 3.0	1886.67	6204	1306	36124.7	1583.33	72508.7
1.75	177.038	178.046	[M-H]-	TRUE	L-Gulonic Î³-lactone	C6H10O6	Bruker MetaboBASE Personal Library 3.0	5662	20626	7858.67	7551.33	14886	4214.67
1.76	416.141	417.148	[M-H]-	TRUE	Lys-Tyr-OH	C20H23N3O7	Bruker MetaboBASE Personal Library 3.0	2382.67	24586.7	991.333	846	2393.33	1458
1.76	501.193	502.201	[M-H]-	TRUE	N-Ac-Asp-Glu-Val-Asp-CHO	C20H30N4O11	Bruker MetaboBASE Personal Library 3.0	942	5543.33	635.333	10548	998.667	25495.3
1.76	297.082	298.09	[M-H]-	TRUE	Ser-Ala-OH	C12H14N2O7	Bruker MetaboBASE Personal Library 3.0	24676.7	9702	15697.3	9912.67	2266	2259.33
1.76	326.11	327.117	[M-H]-	TRUE	Tranilast	C18H17NO5	Bruker MetaboBASE Personal Library 3.0	13120	19981.3	2009.33	3812	4640	3625.33
1.77	105.017	106.024	[M-H]-	TRUE	DL-Glyceric acid	C3H6O4	MoNA-LC-MS-MS_Negative-Mode.msp	15696.7	43064	9084.67	34249.3	4431.33	20922
1.79	387.114	388.121	[M-H]-	TRUE	3-O-methylfunicone	C20H20O8	MSMS-Neg-Vaniya-Fiehn_Natural_Products_Library_20200109.msp	148175	59771.3	233353	148192	240525	209044
1.79	119.033	120.04	[M-H]-	TRUE	L-Erythrulose	C4H8O4	Bruker MetaboBASE Personal Library 3.0	6690	18943.3	3098	9702	8868	16342.7
1.8	343.123	344.13	[M-H]-	TRUE	Maltitol	C12H24O11	MoNA-LC-MS-MS_Negative-Mode.msp	5274	40704	1998.67	3651.33	1306.67	2170.67
1.8	179.053	180.061	[M-H]-	TRUE	myo-Inositol	C6H12O6	Bruker MetaboBASE Personal Library 3.0	64884	67866	33694.7	51237.3	51751.3	69824.7
1.81	519.16	520.167	[M-H]-	TRUE	1-[4,5-dihydroxy-6-(hydroxymethyl)-3-[(E)-3-(4-hydroxyphenyl)prop-2-enoyl]oxyoxan-2-yl]oxy-6-hydroxy-7-methylidene-4a,5,6,7a-tetrahydro-1H-cyclopenta[c]pyran-4-carboxylic acid	C25H28O12	MoNA-LC-MS-MS_Negative-Mode.msp	2025.33	1638.67	3114.67	4114.67	6209.33	1812
1.81	189.086	190.093	[M-H]-	TRUE	DL-alpha,epsilon-Diaminopimelic acid	C7H14N2O4	MoNA-LC-MS-MS_Negative-Mode.msp	41752	7484	9880	8155.33	10596	5414.67
1.82	341.109	342.116	[M-H]-	TRUE	isomaltulose	C12H22O11	MSMS-Neg-Vaniya-Fiehn_Natural_Products_Library_20200109.msp	26526	23151.3	16767.3	12166.7	18559.3	15422.7
1.82	236.075	237.083	[M-H]-	TRUE	Sepiapterin	C9H11N5O3	Bruker MetaboBASE Personal Library 3.0	33382	13652	2421.33	3091.33	5630.67	13834.7
1.84	220.081	221.088	[M-H]-	TRUE	N-Acetyl-D-glucosamine	C8H15NO6	Bruker MetaboBASE Personal Library 3.0	12174	46812.7	4828	3827.33	6280	5514.67
1.85	149.043	150.05	[M-H]-	TRUE	L-Ribulose	C5H10O5	Bruker MetaboBASE Personal Library 3.0	33439.3	10078.7	17459.3	36093.3	47659.3	106722
1.86	165.074	166.081	[M-H]-	TRUE	2-methyl-3-Pyrimidin-2-yl-Propionic Acid	C8H10N2O2	Bruker MetaboBASE Personal Library 3.0	10048	6324	3942.67	2936.67	11265.3	10545.3
1.88	549.168	550.175	[M-H]-	TRUE	2-[4-[3-[3,4-dihydroxy-4-(hydroxymethyl)oxolan-2-yl]oxy-4,5-dihydroxy-6-(hydroxymethyl)oxan-2-yl]oxyphenyl]-7-hydroxy-2,3-dihydrochromen-4-one	C26H30O13	MoNA-LC-MS-MS_Negative-Mode.msp	716	4110.67	12056.7	34756.7	10237.3	62006.7
1.88	209.064	210.072	[M-H]-	TRUE	Sedoheptulose	C7H14O7	Bruker MetaboBASE Personal Library 3.0	12234	3886	72113.3	18637.3	18490.7	7267.33
1.9	565.049	566.056	[M-H]-	TRUE	Uridine 5'-diphospho-D-glucose	C15H24N2O17P2	MoNA-LC-MS-MS_Negative-Mode.msp	2923.33	0	7376	0	15912.7	35.3333
1.91	217.081	218.088	[M-H]-	TRUE	5-L-Glutamyl-L-alanine	C8H14N2O5	Bruker MetaboBASE Personal Library 3.0	433.333	2301.33	3366.67	8694.67	2843.33	61232
1.93	322.045	323.052	[M-H]-	TRUE	5'-CMP	C9H14N3O8P	Bruker MetaboBASE Personal Library 3.0	5313.33	78	8267.33	12412	7993.33	7228
1.93	429.125	430.133	[M-H]-	TRUE	Formononetin-7-O-glucoside	C22H22O9	MoNA-LC-MS-MS_Negative-Mode.msp	5251.33	3811.33	26056	6267.33	24460.7	9042
1.96	173.09	174.098	[M-H]-	TRUE	N2-Acetyl-L-ornithine	C7H14N2O3	Bruker MetaboBASE Personal Library 3.0	4413.33	2198.67	12416.7	21546	68978.7	87844
1.97	179.053	180.06	[M-H]-	TRUE	D(-)-Fructose	C6H12O6	MoNA-LC-MS-MS_Negative-Mode.msp	9948	3258.67	1081.33	26772	63988.7	11356
1.97	196.07	197.077	[M-H]-	TRUE	N-benzylideneaniline n-oxide	C13H11NO	Bruker MetaboBASE Personal Library 3.0	1388	134.667	5594	14710.7	8497.33	28410.7
1.98	103.001	104.009	[M-H]-	TRUE	Î²-Hydroxypyruvic acid	C3H4O4	Bruker MetaboBASE Personal Library 3.0	143.333	2503.33	356	18852	194	34420
1.98	375.133	376.141	[M-H]-	TRUE	loganic acid	C16H24O10	MSMS-Neg-Vaniya-Fiehn_Natural_Products_Library_20200109.msp	0	88	939.333	13425.3	1048.67	28531.3
1.99	163.058	164.065	[M-H]-	TRUE	Alpha-D-Fucose	C6H12O5	Bruker MetaboBASE Personal Library 3.0	2390.67	2758	1664	69782	1968.67	25715.3
2	457.17	458.177	[M-H]-	TRUE	His Thr Ser Asp	C17H26N6O9	Bruker MetaboBASE Personal Library 3.0	2316.67	0	4672.67	3907.33	26653.3	26279.3
2	125.016	126.023	[M-H]-	TRUE	maltol	C6H6O3	MoNA-LC-MS-MS_Negative-Mode.msp	8860.67	372.667	17635.3	12446	34130.7	36853.3
2	146.043	147.05	[M-H]-	TRUE	N-Acetyl-DL-serine	C5H9NO4	Bruker MetaboBASE Personal Library 3.0	1544	2218	4907.33	214699	5502.67	281921
2.01	175.023	176.03	[M-H]-	TRUE	ASCORBIC ACID	C6H8O6	MoNA-LC-MS-MS_Negative-Mode.msp	9714.67	14191.3	9600.67	33635.3	4218	18993.3
2.01	133.011	134.019	[M-H]-, [M-H-H2O]-	TRUE	L-Malic acid	C4H6O5	Bruker MetaboBASE Personal Library 3.0	1.38162e+06	1484568	1.58796e+06	274128	1.33323e+06	267559
2.02	191.053	192.06	[M-H]-	TRUE	Quinic acid	C7H12O6	Bruker MetaboBASE Personal Library 3.0	1032	4010	8895.33	45620.7	14320.7	27022
2.04	89.0221	90.0295	[M-H]-, [M-H-H2O]-	TRUE	L-Lactic acid	C3H6O3	Bruker MetaboBASE Personal Library 3.0	15377.3	17738	17394	4270	15135.7	1847.33
2.06	191.017	192.025	[M-H]-	TRUE	Isocitrate	C6H8O7	Bruker MetaboBASE Personal Library 3.0	14887.3	13169.3	57910.7	3840.67	24710.7	2412.67
2.06	606.075	607.082	[M-H]-	TRUE	Uridine 5'-diphospho-N-acetylglucosamine	C17H27N3O17P2	MoNA-LC-MS-MS_Negative-Mode.msp	2628.67	0	30660	6668	27278	1190.67
2.08	475.13	476.137	[M-H]-	TRUE	cirsimarin	C23H24O11	MoNA-LC-MS-MS_Negative-Mode.msp	4719.33	5494.67	34610.7	1438.67	34048.7	739.333
2.12	119.033	120.04	[M-H]-	TRUE	D-Erythrose	C4H8O4	Bruker MetaboBASE Personal Library 3.0	1761.33	12802	610	17230	1759.33	18566
2.13	297.083	298.09	[M-H]-	TRUE	5,4'-DIMETHOXY-7-HYDROXYFLAVONE	C17H14O5	Bruker MetaboBASE Personal Library 3.0	3489.33	29182	1469.33	1899.33	548.667	2154.67
2.13	275.088	276.095	[M-H]-	TRUE	Glu-Glu	C10H16N2O7	MoNA-Dipeptide_neg.msp	12123.3	1358.67	2089.33	1752	4317.33	3922
2.16	116.032	117.04	[M-H]-	TRUE	N-Acetylglycine	C4H7NO3	MoNA-LC-MS-MS_Negative-Mode.msp	2954	1095.33	1710	42467.3	2038.67	50114.7
2.18	331.044	332.051	[M-H]-	TRUE	2'-Deoxyinosine-5'-monophosphate	C10H13N4O7P	MoNA-LC-MS-MS_Negative-Mode.msp	0	0	182	5000	98.6667	6203.33
2.18	151.004	152.012	[M-H]-	TRUE	6-Mercaptopurine	C5H4N4S	Bruker MetaboBASE Personal Library 3.0	184	52069.3	118	278.667	48.6667	541.333
2.23	311.097	312.104	[M-H]-	TRUE	Sappanone A Dimethyl Ether	C18H16O5	MoNA-LC-MS-MS_Negative-Mode.msp	4317.33	4108	766	2612.67	2810.67	12480.7
2.24	133.012	134.019	[M-H]-, [M-H-H2O]-	TRUE	D-(+)-Malic acid	C4H6O5	Bruker MetaboBASE Personal Library 3.0	0	702451	0	250544	0	77001.3
2.26	234.061	235.068	[M-H]-	TRUE	2,4,6-trimethyl-3,5-dinitrobenzonitrile	C10H9N3O4	Bruker MetaboBASE Personal Library 3.0	750	4325.33	402.667	26998	176.667	10061.3
2.27	323.028	324.035	[M-H]-	TRUE	Uridine monophosphate (UMP)	C9H13N2O9P	Bruker MetaboBASE Personal Library 3.0	68294.7	0	80734	0	130725	41956
2.28	261.072	262.079	[M-H]-	TRUE	Indigo Carmine	C16H10N2O2	MoNA-LC-MS-MS_Negative-Mode.msp	4974.67	35423.3	3699.33	16219.3	3763.33	6089.33
2.36	267.071	268.078	[M-H]-	TRUE	7-Hydroxy-2'-methoxyflavone	C16H12O4	Bruker Sumner MetaboBASE Plant Library - confirmed standards	25300	13027.3	4367.33	6643.33	4741.33	7882
2.38	147.026	148.033	[M-H]-	TRUE	(S)-2-Hydroxyglutarate	C5H8O5	Bruker MetaboBASE Personal Library 3.0	2215.33	685.333	5580	359399	1170	471176
2.38	181.069	182.077	[M-H]-	TRUE	Dulcitol	C6H14O6	MoNA-LC-MS-MS_Negative-Mode.msp	40014	26905.3	11568	4494.67	9398	2768.67
2.4	306.05	307.057	[M-H]-	TRUE	dCMP	C9H14N3O7P	Bruker MetaboBASE Personal Library 3.0	962	0	682.667	8295.33	2195.33	4642
2.41	144.072	145.08	[M-H]-	TRUE	4-Guanidinobutanoic acid	C5H11N3O2	Bruker MetaboBASE Personal Library 3.0	359.333	2665.33	466.667	4902	30868.7	6327.33
2.42	300.072	301.079	[M-H]-	TRUE	2-[[[4-(methylthio)anilino]-oxomethyl]amino]benzamide	C15H15N3O2S	Bruker MetaboBASE Personal Library 3.0	1246	419.333	9530	777.333	17284	1297.33
2.43	134.045	135.052	[M-H]-	TRUE	Adenine	C5H5N5	MoNA-LC-MS-MS_Negative-Mode.msp	10234.7	80492.7	15220.7	36938.7	22800	48159.3
2.43	187.105	188.112	[M-H]-	TRUE	N-Alpha-acetyllysine	C8H16N2O3	Bruker MetaboBASE Personal Library 3.0	18461.3	4750.67	5335.33	26712	28078.7	102855
2.43	311.098	312.105	[M-H]-	TRUE	Thr-Ala-OH	C13H16N2O7	Bruker MetaboBASE Personal Library 3.0	19146.7	21400	2310	1764.67	25847.3	15138.7
2.44	174.038	175.045	[M-H]-	TRUE	Ac-Asp	C6H9NO5	MoNA-LC-MS-MS_Negative-Mode.msp	3076.67	27456.7	1396	21412.7	694.667	3776.67
2.46	242.076	243.084	[M-H]-	TRUE	Cytidine	C9H13N3O5	Bruker MetaboBASE Personal Library 3.0	3848.67	27711.3	3916	2616	3923.33	3294
2.48	215.113	216.12	[M-H]-	TRUE	NÎ±-Acetyl-L-arginine	C8H16N4O3	Bruker MetaboBASE Personal Library 3.0	8632	265.333	6552	32455.3	13054.7	15278
2.48	145.012	146.019	[M-H]-	TRUE	Oxoglutaric acid	C5H6O5	Bruker MetaboBASE Personal Library 3.0	72282.7	31500.7	202423	28967.3	51426.7	12903.3
2.49	177.038	178.045	[M-H]-	TRUE	D(-)-Gulono-gamma-lactone	C6H10O6	MoNA-LC-MS-MS_Negative-Mode.msp	13934	7430.67	4572	22617.3	4268	7450.67
2.49	150.041	151.048	[M-H]-	TRUE	Guanine	C5H5N5O	MoNA-LC-MS-MS_Negative-Mode.msp	236	2199.33	18605.3	25798.7	1052.67	12805.3
2.5	188.055	189.062	[M-H]-	TRUE	N-Acetyl-L-glutamic acid	C7H11NO5	Bruker MetaboBASE Personal Library 3.0	5420	7918.67	5940.67	45764.7	13140	45650.7
2.51	322.045	323.052	[M-H]-	TRUE	Cytidine-3'-monophosphate	C9H14N3O8P	MoNA-LC-MS-MS_Negative-Mode.msp	485.333	135.333	50426.7	5414.67	11110	12522
2.53	317.099	318.107	[M-H]-	TRUE	Hainanmurpanin	C17H18O6	Bruker MetaboBASE Personal Library 3.0	406	8937.33	385.333	4274	321.333	1697.33
2.53	187.07	188.077	[M-H]-	TRUE	NÎ±-Acetyl-L-glutamine	C7H12N2O4	Bruker MetaboBASE Personal Library 3.0	159691	5437.33	39434	46490.7	71770	54125.3
2.54	325.079	326.086	[M-H]-	TRUE	Derrustone	C18H14O6	MoNA-LC-MS-MS_Negative-Mode.msp	5363.33	2062.67	649.333	468.667	15840.7	4022
2.54	160.059	161.066	[M-H]-	TRUE	DL-2-Aminoadipic acid	C6H11NO4	Bruker MetaboBASE Personal Library 3.0	5947.33	3421.33	42418.7	80072	2574	20510
2.56	243.061	244.068	[M-H]-	TRUE	Pseudouridine	C9H12N2O6	MoNA-LC-MS-MS_Negative-Mode.msp	12796	16040.7	26430	53060	28566	111534
2.57	346.056	347.063	[M-H]-	TRUE	Adenosine 5'-monophosphate	C10H14N5O7P	MoNA-LC-MS-MS_Negative-Mode.msp	211921	2302.67	183145	168523	395065	105683
2.58	245.075	246.083	[M-H]-	TRUE	columbianetin	C14H14O4	MoNA-LC-MS-MS_Negative-Mode.msp	2050	5261.33	1906.67	41034	1874	19767.3
2.6	177.038	178.045	[M-H]-	TRUE	2-Keto-3-deoxy-D-gluconic acid	C6H10O6	Bruker MetaboBASE Personal Library 3.0	12057.3	6314	17031.3	70464	14395.3	64766
2.6	190.068	191.076	[M-H]-	TRUE	Carbendazim	C9H9N3O2	Bruker MetaboBASE Personal Library 3.0	2816	1693.33	3124.67	6689.33	822	4780
2.61	145.054	146.061	[M-H]-	TRUE	Glutamine (D)	C5H10N2O3	MSMS-Neg-Vaniya-Fiehn_Natural_Products_Library_20200109.msp	5713.33	1973.33	7177.33	3572.67	2952	2803.33
2.61	174.038	175.046	[M-H]-	TRUE	N-acetylaspartate	C6H9NO5	Bruker MetaboBASE Personal Library 3.0	92017.3	24490.7	10467.3	29874	22596.7	14096.7
2.62	223.08	224.087	[M-H]-	TRUE	2-Hydroxychalcone	C15H12O2	MoNA-LC-MS-MS_Negative-Mode.msp	5768	15786.7	1184	2430.67	621.333	574.667
2.63	261.071	262.078	[M-H]-	TRUE	CARBADOX	C11H10N4O4	Bruker MetaboBASE Personal Library 3.0	36030.7	26982	18238	7935.33	48680	14696
2.63	111.016	112.024	[M-H]-	TRUE	Uracil	C4H4N2O2	Bruker MetaboBASE Personal Library 3.0	56503.3	8197.33	58517.3	69929.3	72033.3	187419
2.64	89.022	90.0293	[M-H]-	TRUE	Lactic acid	C3H6O3	Bruker MetaboBASE Personal Library 3.0	33433.3	21390	109264	4882.67	138231	13260.7
2.64	193.069	194.076	[M-H]-	TRUE	Quebrachitol	C7H14O6	MoNA-LC-MS-MS_Negative-Mode.msp	6540	2136.67	6766	15686.7	1156.67	5098
2.66	207.049	208.056	[M-H]-	TRUE	Lipoic acid, reduced	C8H16O2S2	Bruker MetaboBASE Personal Library 3.0	9507.33	9050	27052.7	7657.33	3200.67	3766.67
2.66	565.168	566.175	[M-H]-	TRUE	methyl (4S,5E,6S)-5-ethylidene-4-[2-oxo-2-[(2S,3R,4S,5S,6R)-3,4,5-trihydroxy-6-(hydroxymethyl)oxan-2-yl]oxyethyl]-6-[(2S,3R,4S,5S,6R)-3,4,5-trihydroxy-6-(hydroxymethyl)oxan-2-yl]oxy-4H-pyran-3-carboxylate	C23H34O16	MoNA-LC-MS-MS_Negative-Mode.msp	7758	181.333	4275.33	1512.67	12914.7	116.667
2.67	413.131	414.138	[M-H]-	TRUE	Beta-Peltatin	C22H22O8	Bruker MetaboBASE Personal Library 3.0	1149.33	2810	440	506.667	303.333	11970
2.68	146.043	147.051	[M-H]-	TRUE	L-Glutamic acid	C5H9NO4	MoNA-LC-MS-MS_Negative-Mode.msp	12888.7	5325.33	9607.33	11641.3	6812.67	17031.3
2.69	216.051	217.058	[M-H]-	TRUE	Thiolanilide	C12H11NOS	Bruker MetaboBASE Personal Library 3.0	3640	6776.67	5016.67	14275.3	4394	9485.33
2.7	122.022	123.03	[M-H]-	TRUE	NIACIN	C6H5NO2	MoNA-LC-MS-MS_Negative-Mode.msp	5598.67	21152.7	19009.3	61453.3	25248	112088
2.71	281.087	282.094	[M-H]-	TRUE	3,7-Dimethoxyflavone	C17H14O4	MoNA-LC-MS-MS_Negative-Mode.msp	7742	7988	804	3826.67	14371.3	22092.7
2.73	148.038	149.045	[M-H]-	TRUE	L-Methionine	C5H11NO2S	Bruker MetaboBASE Personal Library 3.0	20104	2327.33	32170	9080	46236	35089.3
2.74	307.034	308.041	[M-H]-	TRUE	2'-Deoxyuridine-5'-monophosphate	C9H13N2O8P	MoNA-LC-MS-MS_Negative-Mode.msp	0	0	868	32029.3	835.333	2788
2.78	129.017	130.024	[M-H]-	TRUE	Mesaconic acid	C5H6O4	MoNA-LC-MS-MS_Negative-Mode.msp	43006.7	43800	24548	71016.7	37128	44241.3
2.79	256.091	257.099	[M-H]-	TRUE	9-Methoxy-2,2-dimethyl-2,6-dihydro-pyrano[3,2-c]quinolin-5-one	C15H15NO3	MSMS-Neg-Vaniya-Fiehn_Natural_Products_Library_20200109.msp	290.667	4824.67	282.667	6928.67	626.667	3624
2.79	244.092	245.099	[M-H]-	TRUE	Ethyl (6-methyl-4-oxo-1,4-dihydro-2-quinolinyl)acetate	C14H15NO3	Bruker MetaboBASE Personal Library 3.0	314	0	4268.67	6058.67	4510	9171.33
2.83	173.007	174.014	[M-H]-	TRUE	Aconitic acid	C6H6O6	MSMS-Neg-Vaniya-Fiehn_Natural_Products_Library_20200109.msp	22321.3	23606.7	32303.3	54810	22240	27598
2.87	289.101	290.108	[M-H]-	TRUE	8-(2-hydroxy-1-methoxy-3-methylbut-3-enyl)-7-methoxychromen-2-one	C16H18O5	MoNA-LC-MS-MS_Negative-Mode.msp	270.667	1846	641.333	5320	240	2504.67
2.97	245.112	246.12	[M-H]-	TRUE	Leu-Asp	C10H18N2O5	MoNA-Dipeptide_neg.msp	2044.67	3134	4320	7067.33	3614	10130
2.98	237.06	238.067	[M-H]-	TRUE	Primuletin	C15H10O3	MoNA-LC-MS-MS_Negative-Mode.msp	813.333	4432	453.333	7744.67	6759.33	26616
3	167.018	168.026	[M-H]-	TRUE	Uric acid	C5H4N4O3	Bruker MetaboBASE Personal Library 3.0	12698	412	23145.3	67703.3	32744.7	12742.7
3.02	347.042	348.049	[M-H]-	TRUE	Inosine-5'-monophosphate	C10H13N4O8P	MoNA-LC-MS-MS_Negative-Mode.msp	2903.33	47.3333	10752.7	2976	10521.3	150.667
3.05	373.073	374.08	[M-H]-	TRUE	Chlorophacinone	C23H15ClO3	Bruker MetaboBASE Personal Library 3.0	244.667	82	0	3178	58.6667	1694.67
3.06	234.06	235.068	[M-H]-	TRUE	Carboxin	C12H13NO2S	Bruker MetaboBASE Personal Library 3.0	2890.67	758.667	444.667	30526	269.333	16379.3
3.06	273.115	274.122	[M-H]-	TRUE	Heteropeucenin, Methyl Ether	C16H18O4	Bruker MetaboBASE Personal Library 3.0	725.333	816	3136	8228	8386	3366.67
3.07	564.205	565.212	[M-H]-	TRUE	methyl (2S,3R,4S)-4-[[(1R)-2-acetyl-6,7-dihydroxy-3,4-dihydro-1H-isoquinolin-1-yl]methyl]-3-ethenyl-2-[(2S,3R,4S,5S,6R)-3,4,5-trihydroxy-6-(hydroxymethyl)oxan-2-yl]oxy-3,4-dihydro-2H-pyran-5-carboxylate	C27H35NO12	MoNA-LC-MS-MS_Negative-Mode.msp	79.3333	7102	84	586	269.333	376.667
3.1	185.054	186.062	[M-H]-	TRUE	1-Naphthaleneacetic acid	C12H10O2	Bruker MetaboBASE Personal Library 3.0	7994	6590.67	3726	8112	4166	2238.67
3.1	159.028	160.035	[M-H]-	TRUE	Oxoadipic acid	C6H8O5	Bruker MetaboBASE Personal Library 3.0	65892.7	37506	11831.3	15572	2821.33	3614
3.13	242.113	243.12	[M-H]-	TRUE	Pro-Gln	C10H17N3O4	MoNA-Dipeptide_neg.msp	4109.33	0	821.333	8467.33	14192.7	2449.33
3.16	363.139	364.146	[M-H]-	TRUE	(5R,6S,8Z,11S)-5,6,15-trihydroxy-17-methoxy-11-methyl-12-oxabicyclo[12.4.0]octadeca-1(14),8,15,17-tetraene-7,13-dione	C19H24O7	MSMS-Neg-Vaniya-Fiehn_Natural_Products_Library_20200109.msp	308.667	338	73.3333	3384	232	3489.33
3.2	191.017	192.024	[M-H]-	TRUE	Citric acid	C6H8O7	MoNA-LC-MS-MS_Negative-Mode.msp	491901	502651	588280	89278.7	443811	31538
3.23	195.031	196.038	[M-H]-	TRUE	3-(3,4-Dihydroxyphenyl)pyruvate	C9H8O5	Bruker MetaboBASE Personal Library 3.0	1300	0	650	36229.3	514.667	173482
3.23	364.089	365.096	[M-H]-	TRUE	Amoxicillin	C16H19N3O5S	Bruker MetaboBASE Personal Library 3.0	132.667	143.333	909.333	3471.33	945.333	9117.33
3.26	135.028	136.036	[M-H]-	TRUE	Hypoxanthine	C5H4N4O	MoNA-LC-MS-MS_Negative-Mode.msp	5363.33	1933.33	25147.3	38952	11634	136914
3.37	288.119	289.127	[M-H]-	TRUE	Anabasamine Hydrochloride	C16H20ClN3	MoNA-LC-MS-MS_Negative-Mode.msp	6545.33	234.667	20856.7	4866.67	16344	3108.67
3.37	290.088	291.095	[M-H]-	TRUE	N-Fructosyl pyroglutamate	C11H17NO8	MoNA-LC-MS-MS_Negative-Mode.msp	11562.7	642307	5392.67	18934.7	7470.67	3465.33
3.4	128.033	129.04	[M-H]-	TRUE	(R)-(+)-2-Pyrrolidone-5-carboxylic acid	C5H7NO3	Bruker MetaboBASE Personal Library 3.0	0	1034618	751564	166733	698065	56279.3
3.42	581.185	582.192	[M-H]-	TRUE	methyl (4S,5Z,6S)-5-(2-acetyloxyethylidene)-4-[2-[2-(4-hydroxyphenyl)ethoxy]-2-oxoethyl]-6-[(2S,3R,4S,5S,6R)-3,4,5-trihydroxy-6-(hydroxymethyl)oxan-2-yl]oxy-4H-pyran-3-carboxylate	C27H34O14	MSMS-Neg-Vaniya-Fiehn_Natural_Products_Library_20200109.msp	202	168537	135.333	593.333	33.3333	242
3.45	243.096	244.104	[M-H]-	TRUE	Pro-Glu	C10H16N2O5	MoNA-Dipeptide_neg.msp	3410.67	0	8998.67	2570.67	5022	2684
3.53	477.138	478.145	[M-H]-	TRUE	Asp Glu Thr Asp	C17H26N4O12	Bruker MetaboBASE Personal Library 3.0	257.333	20040.7	80.6667	545.333	224.667	364
3.53	363.035	364.043	[M-H]-	TRUE	Xanthosine-5'-monophosphate	C10H13N4O9P	MoNA-LC-MS-MS_Negative-Mode.msp	534	0	2625.33	2876	17674.7	299.333
3.54	160.059	161.066	[M-H]-	TRUE	N-Methylglutamic acid	C6H11NO4	Bruker MetaboBASE Personal Library 3.0	9050	2427.33	0	13549.3	39212	210330
3.55	422.088	423.096	[M-H]-	TRUE	S-(1,2-DICARBOXYETHYL)GLUTATHIONE	C14H21N3O10S	Bruker MetaboBASE Personal Library 3.0	7073.33	610	29919.3	549.333	20150	62
3.56	281.087	282.094	[M-H]-	TRUE	3-benzyl-4-hydroxy-5-(4-hydroxyphenyl)furan-2(5H)-one	C17H14O4	Bruker MetaboBASE Personal Library 3.0	31295.3	27517.3	3283.33	2592	20382	20631.3
3.56	247.09	248.097	[M-H]-	TRUE	Glu-Thr	C9H16N2O6	MoNA-Dipeptide_neg.msp	2035.33	2462	2298	7419.33	3095.33	7194
3.57	217.117	218.124	[M-H]-	TRUE	Ile-Ser	C9H18N2O4	MoNA-Dipeptide_neg.msp	2281.33	6442	19416	3660.67	19820	4949.33
3.58	572.185	573.193	[M-H]-	TRUE	GalÎ±1-4GalÎ²1-4GlcÎ²-Sp	C20H35N3O16	Bruker MetaboBASE Personal Library 3.0	435.333	24026	341.333	645.333	372.667	62
3.6	257.077	258.085	[M-H]-	TRUE	2',4',6'-Trihydroxydihydrochalcone	C15H14O4	MoNA-LC-MS-MS_Negative-Mode.msp	4941.33	3091.33	14602.7	18025.3	8518.67	1030.67
3.6	103.038	104.045	[M-H]-	TRUE	Ethoxyacetic acid	C4H8O3	Bruker MetaboBASE Personal Library 3.0	3224.67	1130	2042	7900	8196	3500.67
3.61	301.104	302.112	[M-H]-	TRUE	3-Hydroxy-3-phenyl-2-(4-pyridinyl)-1-isoindolinone	C19H14N2O2	Bruker MetaboBASE Personal Library 3.0	1128.67	1834.67	2108	2071.33	12325.3	1228
3.61	203.102	204.109	[M-H]-	TRUE	Ser-Val	C8H16N2O4	MoNA-Dipeptide_neg.msp	5139.33	6914.67	13424.7	294	12032.7	0
3.67	330.061	331.069	[M-H]-	TRUE	2'-Deoxyadenosine-5'-monophosphate	C10H14N5O6P	MoNA-LC-MS-MS_Negative-Mode.msp	2584.67	0	3008.67	55978.7	9396	16970.7
3.68	147.027	148.035	[M-H]-	TRUE	D-Arabinono-1,4-lactone	C5H8O5	Bruker MetaboBASE Personal Library 3.0	6434	1774	2552.67	125037	1878.67	71924.7
3.68	217.117	218.124	[M-H]-	TRUE	Thr-Val	C9H18N2O4	MoNA-Dipeptide_neg.msp	4732.67	17257.3	25281.3	2489.33	18656.7	2150.67
3.69	228.094	229.102	[M-H]-	TRUE	Pro-Asn	C9H15N3O4	MoNA-Dipeptide_neg.msp	1989.33	816.667	5173.33	12378.7	8842.67	31397.3
3.69	295.093	296.1	[M-H]-	TRUE	Val-Ala-OH	C13H16N2O6	Bruker MetaboBASE Personal Library 3.0	2472.67	1750.67	8034.67	4374	7185.33	2930.67
3.7	231.132	232.139	[M-H]-	TRUE	Ile-Thr	C10H20N2O4	MoNA-Dipeptide_neg.msp	2976	12522	16809.3	0	22812.7	0
3.7	323.028	324.036	[M-H]-	TRUE	Uridine 5'-monophosphate	C9H13N2O9P	MoNA-LC-MS-MS_Negative-Mode.msp	810.667	0	162118	16882	30609.3	30232.7
3.72	247.091	248.098	[M-H]-	TRUE	Thr-Glu	C9H16N2O6	MoNA-Dipeptide_neg.msp	2141.33	3287.33	4543.33	8835.33	4912.67	10284
3.72	231.097	232.104	[M-H]-	TRUE	Val-Asp	C9H16N2O5	MoNA-Dipeptide_neg.msp	25439.3	1534	13383.3	21283.3	71508.7	31756
3.74	115.001	116.008	[M-H]-	TRUE	Maleic acid	C4H4O4	MoNA-LC-MS-MS_Negative-Mode.msp	216005	300810	261842	10290.7	274085	4845.33
3.79	216.096	217.103	[M-H]-	TRUE	Ala-Gln	C8H15N3O4	MoNA-Dipeptide_neg.msp	2436.67	682.667	3463.33	9068.67	4728	12468.7
3.79	479.153	480.161	[M-H]-	TRUE	methyl (3R,4R,5R)-3,4-dihydroxy-5-[(2R,3R,4S,5S,6R)-3,4,5-trihydroxy-6-[[(E)-3-phenylprop-2-enoyl]oxymethyl]oxan-2-yl]oxycyclohexene-1-carboxylate	C23H28O11	MoNA-LC-MS-MS_Negative-Mode.msp	0	17852.7	174.667	820	78	315.333
3.8	419.137	420.145	[M-H]-	TRUE	Ala Asp Ser Glu	C15H24N4O10	Bruker MetaboBASE Personal Library 3.0	708	9440.67	572.667	1810	304.667	743.333
3.82	218.066	219.073	[M-H]-	TRUE	7-Methylsulfinylheptyl isothiocyanate	C9H17NOS2	MoNA-LC-MS-MS_Negative-Mode.msp	964	2170.67	792	16766	503.333	7906
3.83	219.051	220.058	[M-H]-	TRUE	SNAP	C7H12N2O4S	Bruker MetaboBASE Personal Library 3.0	5422	3724	2142.67	2704	481.333	747.333
3.85	281.087	282.094	[M-H]-	TRUE	7,4'-DIMETHOXYISOFLAVONE	C17H14O4	MoNA-LC-MS-MS_Negative-Mode.msp	3098.67	3559.33	964	1076	71116	85452.7
3.87	433.122	434.129	[M-H]-	TRUE	7-hydroxy-2-(4-hydroxyphenyl)-5-[(2S,3R,4S,5S,6R)-3,4,5-trihydroxy-6-(hydroxymethyl)oxan-2-yl]oxy-2,3-dihydrochromen-4-one	C21H22O10	MoNA-LC-MS-MS_Negative-Mode.msp	268	326.667	100.667	482.667	8392.67	13446
3.88	188.054	189.061	[M-H]-	TRUE	N-Acetyl-DL-glutamic acid	C7H11NO5	MoNA-LC-MS-MS_Negative-Mode.msp	431521	307316	129433	112916	210597	104039
3.9	228.05	229.058	[M-H]-	TRUE	Lamivudine	C8H11N3O3S	Bruker MetaboBASE Personal Library 3.0	2378	1314.67	448	19598	84	470
3.9	303.06	304.067	[M-H]-	TRUE	taxifolin	C15H12O7	MSMS-Neg-Vaniya-Fiehn_Natural_Products_Library_20200109.msp	2168.67	176.667	11311.3	7876	11277.3	12736.7
3.9	151.023	152.031	[M-H]-	TRUE	Xanthine	C5H4N4O2	Bruker MetaboBASE Personal Library 3.0	206659	32921.3	435467	356986	406004	489106
3.96	171.038	172.045	[M-H]-	TRUE	Hydantoin-5-propionic acid	C6H8N2O4	Bruker MetaboBASE Personal Library 3.0	4020.67	4027.33	1558	18720.7	1135.33	2019.33
3.96	304.064	305.072	[M-H]-	TRUE	Phenylamil	C12H12ClN7O	Bruker MetaboBASE Personal Library 3.0	746.667	16268	2290	1598.67	2241.33	2446.67
3.97	361.14	362.147	[M-H]-	TRUE	1,1'-(4-Methyl-1,3-phenylene)bis[3-(3-pyridinyl)urea]	C19H18N6O2	Bruker MetaboBASE Personal Library 3.0	16753.3	0	18806	4988	28395.3	5388
3.97	346.056	347.064	[M-H]-	TRUE	Adenosine 3'-monophosphate	C10H14N5O7P	Bruker MetaboBASE Personal Library 3.0	2749.33	1916	279882	7112.67	45820	14700.7
3.98	180.064	181.071	[M-H]-	TRUE	Tyrosine (Not validated)	C9H11NO3	MoNA-LC-MS-MS_Negative-Mode.msp	224471	14366.7	245440	85630.7	320159	150577
3.99	331.077	332.085	[M-H]-	TRUE	sulochrin	C17H16O7	MoNA-LC-MS-MS_Negative-Mode.msp	1112	0	376.667	54904	3160	10854.7
4	203.055	204.063	[M-H]-	TRUE	TYRPHOSTIN 46	C10H8N2O3	Bruker MetaboBASE Personal Library 3.0	5706	4507.33	1098.67	2140	237.333	778
4.01	221.065	222.072	[M-H]-	TRUE	flavone	C15H10O2	MSMS-Neg-Vaniya-Fiehn_Natural_Products_Library_20200109.msp	4780.67	2598	30104.7	9388	2007.33	3377.33
4.01	258.144	259.152	[M-H]-	TRUE	Ile-Gln	C11H21N3O4	MoNA-Dipeptide_neg.msp	6060.67	25860	11439.3	2163.33	10215.3	206.667
4.03	217.081	218.088	[M-H]-	TRUE	Glu-Ala	C8H14N2O5	MoNA-Dipeptide_neg.msp	1442	5030	494	3840.67	232	3644.67
4.03	388.161	389.169	[M-H]-	TRUE	ZM 336372	C23H23N3O3	Bruker MetaboBASE Personal Library 3.0	2504	0	5785.33	892.667	17858	1644
4.04	419.136	420.143	[M-H]-	TRUE	isorhapontin	C21H24O9	MoNA-LC-MS-MS_Negative-Mode.msp	447.333	18997.3	521.333	1750	197.333	870
4.06	678.096	679.103	[M-H]-	TRUE	UDP-N-acetylmuraminate	C20H31N3O19P2	Bruker MetaboBASE Personal Library 3.0	29.3333	0	688.667	40756.7	1948	62909.3
4.1	253.057	254.064	[M-H]-	TRUE	7,4'-Dihydroxyflavone	C15H10O4	MSMS-Neg-Vaniya-Fiehn_Natural_Products_Library_20200109.msp	68016	36946	182	1596.67	0	524
4.15	346.057	347.064	[M-H]-	TRUE	2'-Deoxyguanosine 5'-monophosphate	C10H14N5O7P	MoNA-LC-MS-MS_Negative-Mode.msp	4886	2250.67	8807.33	51950	12531.3	20968.7
4.16	117.017	118.024	[M-H]-, [M-H-H2O]-	TRUE	Succinic acid	C4H6O4	MoNA-LC-MS-MS_Negative-Mode.msp	333515	447769	432323	327329	389649	128439
4.21	459.136	460.144	[M-H]-	TRUE	Oxytetracycline	C22H24N2O9	MoNA-LC-MS-MS_Negative-Mode.msp	1239.33	864.667	3242.67	1365.33	3081.33	721.333
4.24	236.077	237.085	[M-H]-	TRUE	Biopterin	C9H11N5O3	Bruker MetaboBASE Personal Library 3.0	40328	23554	395.333	975.333	176	317.333
4.29	125.022	126.03	[M-H]-	TRUE	Larixinic Acid	C6H6O3	MSMS-Neg-Vaniya-Fiehn_Natural_Products_Library_20200109.msp	3242	3824	14818.7	5670.67	4048.67	5383.33
4.3	180.064	181.071	[M-H]-	TRUE	3-Amino-3-(4-hydroxyphenyl)propanoate	C9H11NO3	Bruker MetaboBASE Personal Library 3.0	19473.3	544	36781.3	24937.3	34527.3	18226
4.3	130.085	131.092	[M-H]-	TRUE	aminocaproic acid	C6H13NO2	Bruker MetaboBASE Personal Library 3.0	50562	22459.3	50846	28667.3	45701.3	29608.7
4.33	362.051	363.058	[M-H]-	TRUE	Guanosine 5'-monophosphate	C10H14N5O8P	MoNA-LC-MS-MS_Negative-Mode.msp	224	0	170919	9367.33	32120.7	50805.3
4.35	147.027	148.035	[M-H]-	TRUE	(-)-Citramalic acid	C5H8O5	MoNA-LC-MS-MS_Negative-Mode.msp	136872	106472	42600.7	43143.3	191315	179613
4.35	361.089	362.096	[M-H]-	TRUE	methyl asterrate	C18H18O8	MSMS-Neg-Vaniya-Fiehn_Natural_Products_Library_20200109.msp	32046.7	49158	47743.3	25357.3	63352.7	4492
4.4	262.055	263.063	[M-H]-	TRUE	Gemcitabine	C9H11F2N3O4	Bruker MetaboBASE Personal Library 3.0	2568.67	10760.7	2463.33	3814.67	2326.67	1566.67
4.41	251.076	252.083	[M-H]-	TRUE	4'-methoxyflavone	C16H12O3	MSMS-Neg-Vaniya-Fiehn_Natural_Products_Library_20200109.msp	805.333	9790	136	959.333	168	562
4.41	289.067	290.075	[M-H]-	TRUE	Epicatechin	C15H14O6	Bruker Sumner MetaboBASE Plant Library - confirmed standards	60004	74034	56466.7	28274	56114	15984
4.41	243.06	244.068	[M-H]-, [M+Cl]-	TRUE	Uridine	C9H12N2O6	Bruker MetaboBASE Personal Library 3.0	309431	337188	294562	121884	297609	63445.3
4.42	374.153	375.16	[M-H]-	TRUE	AM2201 6-hydroxyindole metabolite	C24H22FNO2	Bruker MetaboBASE Personal Library 3.0	46942.7	25152	59794	0	50206	0
4.43	419.096	420.103	[M-H]-	TRUE	Met-Tyr-OH	C19H20N2O7S	Bruker MetaboBASE Personal Library 3.0	7774	0	11044.7	9992.67	14.6667	0
4.43	130.049	131.056	[M-H]-	TRUE	N-Acetyl-L-alanine	C5H9NO3	Bruker MetaboBASE Personal Library 3.0	14504.7	10052	17455.3	90640	24106	67120.7
4.44	328.046	329.053	[M-H]-	TRUE	cAMP	C10H12N5O6P	MoNA-LC-MS-MS_Negative-Mode.msp	6592.67	74.6667	12430.7	2081.33	38969.3	483.333
4.44	347.11	348.117	[M-H]-	TRUE	Camptothecin	C20H16N2O4	MoNA-LC-MS-MS_Negative-Mode.msp	11332	5026	7402	8348.67	15587.3	5834
4.46	399.115	400.122	[M-H]-	TRUE	4-hydroxy-9-(4-hydroxy-3,5-dimethoxyphenyl)-5a,6,8a,9-tetrahydro-5H-[2]benzofuro[5,6-f][1,3]benzodioxol-8-one	C21H20O8	MoNA-LC-MS-MS_Negative-Mode.msp	1280.67	648.667	494.667	21665.3	323.333	903.333
4.48	415.101	416.108	[M-H]-	TRUE	daidzein-8-C-glucoside	C21H20O9	MoNA-LC-MS-MS_Negative-Mode.msp	41475.3	40196.7	12734	11388	402.667	1182.67
4.49	197.044	198.051	[M-H]-	TRUE	Syringic Acid	C9H10O5	Bruker MetaboBASE Personal Library 3.0	1114.67	504.667	224	7641.33	318.667	5254
4.53	391.135	392.142	[M-H]-	TRUE	[(5R,6S,7S,8aR)-8a-ethenyl-5-hydroxy-6-(3-methoxy-3-oxoprop-1-en-2-yl)-4-methylidene-3-oxo-1,4a,5,6,7,8-hexahydroisochromen-7-yl] 2-(hydroxymethyl)prop-2-enoate	C20H24O8	MoNA-LC-MS-MS_Negative-Mode.msp	15580.7	7913.33	4797.33	5061.33	44808	10482.7
4.55	167.044	168.051	[M-H]-	TRUE	Orsellinic Acid	C8H8O4	Bruker MetaboBASE Personal Library 3.0	39436	28338.7	345.333	0	4068	0
4.6	321.079	322.086	[M-H]-	TRUE	Vulpinic Acid	C19H14O5	MSMS-Neg-Vaniya-Fiehn_Natural_Products_Library_20200109.msp	1591.33	7906.67	466.667	1117.33	872	1263.33
4.68	254.077	255.084	[M-H]-	TRUE	Pranoprofen	C15H13NO3	Bruker MetaboBASE Personal Library 3.0	11901.3	2944.67	63976.7	5447.33	36845.3	13827.3
4.7	509.165	510.172	[M-H]-	TRUE	2-(4-hydroxyphenyl)ethyl (1S,4aR,7aR)-4a-hydroxy-7-methyl-5-oxo-1-[(2S,3R,4S,5S,6R)-3,4,5-trihydroxy-6-(hydroxymethyl)oxan-2-yl]oxy-1,6,7,7a-tetrahydrocyclopenta[c]pyran-4-carboxylate	C24H30O12	MoNA-LC-MS-MS_Negative-Mode.msp	268.667	910.667	6123.33	448.667	2086.67	864.667
4.7	174.075	175.082	[M-H]-	TRUE	N-Carboxyethyl-Î³-aminobutyric acid	C7H13NO4	Bruker MetaboBASE Personal Library 3.0	5866	6508	5910	36604.7	15052	48153.3
4.71	321.049	322.057	[M-H]-	TRUE	dTMP	C10H15N2O8P	Bruker MetaboBASE Personal Library 3.0	7865.33	0	19990	239373	27221.3	27038.7
4.83	310.096	311.103	[M-H]-	TRUE	Lys-Gly-OH	C13H17N3O6	Bruker MetaboBASE Personal Library 3.0	8084	487.333	682	3713.33	685.333	1382
4.84	392.116	393.123	[M-H]-	TRUE	S-(2-Carboxypropyl)glutathione	C14H23N3O8S	MoNA-LC-MS-MS_Negative-Mode.msp	679.333	382	2005.33	2231.33	3344.67	968.667
4.86	213.123	214.13	[M-H]-	TRUE	Pro-Val	C10H18N2O3	MoNA-Dipeptide_neg.msp	374.667	9526.67	151.333	369.333	145.333	284.667
4.88	226.081	227.088	[M-H]-	TRUE	3-MFA	C14H13NO2	Bruker MetaboBASE Personal Library 3.0	369.333	399.333	3606	4798	1048.67	495.333
4.89	162.043	163.05	[M-H]-	TRUE	Pterine	C6H5N5O	Bruker MetaboBASE Personal Library 3.0	804.667	492.667	818.667	41712	982	11505.3
4.95	611.145	612.153	[M-H]-	TRUE	Glutathione (oxidized form)	C20H32N6O12S2	MoNA-LC-MS-MS_Negative-Mode.msp	11327.3	76.6667	62312	2384	65925.3	665.333
4.97	133.048	134.055	[M-H]-	TRUE	Dihydroxy-Valerate	C5H10O4	MoNA-LC-MS-MS_Negative-Mode.msp	4513.33	1960	6824	13821.3	334747	438313
5.01	213.05	214.057	[M-H]-	TRUE	Alloxazine	C10H6N4O2	Bruker MetaboBASE Personal Library 3.0	11423.3	7158	179.333	948.667	292.667	602.667
5.12	190.07	191.077	[M-H]-	TRUE	L-Thiocitrulline (hydrochloride)	C6H13N3O2S	Bruker MetaboBASE Personal Library 3.0	1540.67	897.333	2376.67	8072	4017.33	24717.3
5.13	339.071	340.079	[M-H]-	TRUE	6,7-Dihydroxycoumarin-6-glucoside	C15H16O9	MoNA-LC-MS-MS_Negative-Mode.msp	4573.33	184	50	0	142	0
5.14	389.132	390.139	[M-H]-	TRUE	trans-piceid	C20H22O8	MoNA-LC-MS-MS_Negative-Mode.msp	238	673.333	250	624.667	10361.3	8138.67
5.17	495.182	496.189	[M-H]-	TRUE	Glu Tyr Ala Asp	C21H28N4O10	Bruker MetaboBASE Personal Library 3.0	0	0	0	20462.7	0	3425.33
5.19	272.088	273.095	[M-H]-	TRUE	L-Thyronine	C15H15NO4	Bruker MetaboBASE Personal Library 3.0	4764.67	2814.67	18580.7	5244	7112.67	8738.67
5.22	189.034	190.041	[M-H]-	TRUE	4-Nitroquinoline-1-oxide	C9H6N2O3	Bruker MetaboBASE Personal Library 3.0	32297.3	1301.33	436	1906.67	106	758.667
5.23	218.099	219.107	[M-H]-	TRUE	2-amino-9-cyclopentyl-3,9-dihydro-6H-purin-6-one	C10H13N5O	Bruker MetaboBASE Personal Library 3.0	232	1024	380	0	2276	4928
5.23	383.116	384.124	[M-H]-	TRUE	S-Adenosylhomocysteine	C14H20N6O5S	Bruker MetaboBASE Personal Library 3.0	79392	849.333	4045.33	786.667	1347.33	676
5.27	472.165	473.172	[M-H]-	TRUE	[(2R,3S,4S,5R,6R)-3,4,5-trihydroxy-6-[2-(4-hydroxyphenyl)ethoxy]oxan-2-yl]methyl 2-(2-oxo-1,3-dihydroindol-3-yl)acetate	C24H27NO9	MoNA-LC-MS-MS_Negative-Mode.msp	100	1159.33	9984.67	2520.67	44	586
5.29	333.129	334.136	[M-H]-	TRUE	Difucol Hexamethyl Ether	C18H22O6	MoNA-LC-MS-MS_Negative-Mode.msp	418.667	58086	624	13934	101.333	7580
5.32	344.04	345.048	[M-H]-	TRUE	Guanosine-3',5'-cyclic monophosphate	C10H12N5O7P	MoNA-LC-MS-MS_Negative-Mode.msp	6939.33	34	105183	3230	281777	153.333
5.34	301.104	302.111	[M-H]-	TRUE	3-[(2,6-dihydroxy-3,4-dimethylphenyl)methyl]-2,4-dihydroxy-6-methylbenzaldehyde	C17H18O5	MoNA-LC-MS-MS_Negative-Mode.msp	228	10307.3	152	7246	300	2822
5.36	323.098	324.105	[M-H]-	TRUE	4'-Hydroxywarfarin	C19H16O5	Bruker MetaboBASE Personal Library 3.0	5785.33	3133.33	3035.33	5028.67	13669.3	6929.33
5.36	495.179	496.187	[M-H]-	TRUE	Ala Tyr Glu Asp	C21H28N4O10	Bruker MetaboBASE Personal Library 3.0	0	512.667	0	11911.3	0	3084
5.37	161.043	162.05	[M-H]-	TRUE	Meglutol	C6H10O5	MoNA-LC-MS-MS_Negative-Mode.msp	121197	62774	61922.7	88512.7	227181	152418
5.38	229.128	230.136	[M-H]-	TRUE	dehydrocostus lactone	C15H18O2	MoNA-LC-MS-MS_Negative-Mode.msp	0	0	0	994	174.667	13744
5.42	327.076	328.083	[M-H]-	TRUE	Bergenin	C14H16O9	MoNA-LC-MS-MS_Negative-Mode.msp	5884	356.667	170	311.333	129.333	236.667
5.47	199.07	200.077	[M-H]-	TRUE	2-(4-Hydroxybenzyl)phenol	C13H12O2	Bruker MetaboBASE Personal Library 3.0	11618.7	50892	17635.3	11862	13335.3	7358.67
5.48	247.061	248.069	[M-H]-	TRUE	Asp-Asp	C8H12N2O7	MoNA-Dipeptide_neg.msp	785.333	1394.67	1086	2586.67	287.333	1147.33
5.53	399.154	400.161	[M-H]-	TRUE	aschantin	C22H24O7	MoNA-LC-MS-MS_Negative-Mode.msp	324.667	6134	572.667	800	316	102
5.62	211.071	212.079	[M-H]-	TRUE	benzoin	C14H12O2	MoNA-LC-MS-MS_Negative-Mode.msp	415.333	6919.33	272.667	723.333	158.667	0
5.68	147.064	148.071	[M-H]-, [M-H-H2O]-	TRUE	1,3-Dioxane-5,5-diyldimethanol	C6H12O4	Bruker MetaboBASE Personal Library 3.0	17268	2264	19138	22082	105230	90888
5.68	272.08	273.087	[M-H]-	TRUE	MODAFINIL	C15H15NO2S	Bruker MetaboBASE Personal Library 3.0	457.333	23462	538.667	2772.67	543.333	2182.67
5.69	442.123	443.13	[M-H]-	TRUE	TNP	C20H16F3N7O2	Bruker MetaboBASE Personal Library 3.0	8332	1442	8943.33	4335.33	208	734.667
5.7	175.059	176.067	[M-H]-	TRUE	Isopropylmalic acid	C7H12O5	MoNA-LC-MS-MS_Negative-Mode.msp	1005.33	957.333	1132	3165.33	1280.67	9875.33
5.71	125.032	126.039	[M-H]-	TRUE	6-Methyluracil	C5H6N2O2	Bruker MetaboBASE Personal Library 3.0	4698.67	1472.67	10046.7	133704	7146	205049
5.72	297.099	298.106	[M-H]-	TRUE	picein	C14H18O7	MSMS-Neg-Vaniya-Fiehn_Natural_Products_Library_20200109.msp	449.333	624	716.667	2959.33	153.333	410
5.74	206.022	207.03	[M-H]-	TRUE	PTERIN-6-CARBOXYLIC ACID	C7H5N5O3	Bruker MetaboBASE Personal Library 3.0	124	300.667	196.667	6458	249.333	2909.33
5.79	201.085	202.092	[M-H]-	TRUE	Pro-Ser	C8H14N2O4	MoNA-Dipeptide_neg.msp	466	2567.33	2284.67	8389.33	1148	14406.7
5.88	547.189	548.196	[M-H]-	TRUE	Tyr His Asp Asp	C23H28N6O10	Bruker MetaboBASE Personal Library 3.0	1194	661.333	19513.3	24864	7942.67	9197.33
5.88	481.242	482.249	[M-H]-	TRUE	Val His Leu Asp	C21H34N6O7	Bruker MetaboBASE Personal Library 3.0	0	8638.67	0	216.667	18.6667	148
5.95	305.098	306.105	[M-H]-	TRUE	Trimethylenediaminetetraacetic acid	C11H18N2O8	Bruker MetaboBASE Personal Library 3.0	490.667	6530	292.667	781.333	295.333	662
6.01	213.037	214.044	[M-H]-	TRUE	Clofibric acid	C10H11ClO3	Bruker MetaboBASE Personal Library 3.0	544.667	1853.33	878.667	857.333	3408	666
6.03	298.07	299.077	[M-H]-	TRUE	8-hydroxy Guanosine	C10H13N5O6	Bruker MetaboBASE Personal Library 3.0	30	181.333	11489.3	53292	4837.33	4914.67
6.04	256.093	257.1	[M-H]-	TRUE	5-Methylcytidine	C10H15N3O5	MoNA-LC-MS-MS_Negative-Mode.msp	314	580.667	5600	1003.33	5964.67	735.333
6.12	277.104	278.111	[M-H]-	TRUE	(3aR,4R,6E,10Z,11aR)-4-hydroxy-10-(hydroxymethyl)-3-methylidene-2-oxo-3a,4,5,8,9,11a-hexahydrocyclodeca[b]furan-6-carbaldehyde	C15H18O5	MoNA-LC-MS-MS_Negative-Mode.msp	9206	662.667	0	0	330	295.333
6.13	261.099	262.106	[M-H]-	TRUE	3-Deazaneplanocin A	C12H14N4O3	Bruker MetaboBASE Personal Library 3.0	1213.33	0	313.333	966.667	472.667	6696
6.14	202.07	203.077	[M-H]-	TRUE	(5-Phenyl-1,2,4-triazol-3-yl)urea	C9H9N5O	Bruker MetaboBASE Personal Library 3.0	3637.33	12797.3	5765.33	17650	3090.67	15991.3
6.16	219.076	220.083	[M-H]-	TRUE	TUBAIC ACID	C12H12O4	Bruker MetaboBASE Personal Library 3.0	4094	1978	8159.33	4612	6517.33	1800.67
6.17	265.118	266.125	[M-H]-	TRUE	Honokiol	C18H18O2	MoNA-LC-MS-MS_Negative-Mode.msp	493.333	0	288	3203.33	6910	194.667
6.17	292.104	293.111	[M-H]-	TRUE	N-Acetylmuramic Acid	C11H19NO8	MSMS-Neg-Vaniya-Fiehn_Natural_Products_Library_20200109.msp	1526	0	12842	4487.33	2122	4602
6.2	129.017	130.024	[M-H]-	TRUE	Itaconic acid	C5H6O4	Bruker MetaboBASE Personal Library 3.0	702	350.667	1952.67	7804	5749.33	2005.33
6.27	144.064	145.071	[M-H]-	TRUE	1H-Isoindole-1,3(2H)-diimine	C8H7N3	Bruker MetaboBASE Personal Library 3.0	21872	9672	4422	48663.3	35217.3	125772
6.27	102.054	103.061	[M-H]-	TRUE	N-(2-Hydroxyethyl)acetamide	C4H9NO2	Bruker MetaboBASE Personal Library 3.0	2455.33	1127.33	634	4964	3778.67	11481.3
6.34	210.086	211.094	[M-H]-	TRUE	6-Maleimidocaproic acid	C10H13NO4	Bruker MetaboBASE Personal Library 3.0	4148.67	11377.3	3846.67	15841.3	3850.67	23140.7
6.36	154.012	155.02	[M-H]-	TRUE	Citrazinc acid	C6H5NO4	MSMS-Neg-Vaniya-Fiehn_Natural_Products_Library_20200109.msp	400	2030.67	874	9199.33	350	5372.67
6.38	273.072	274.079	[M-H]-	TRUE	2,3,4-TRIHYDROXY-4'-ETHOXYBENZOPHENONE	C15H14O5	Bruker MetaboBASE Personal Library 3.0	2876.67	7412.67	16818.7	7328.67	8730	6564
6.39	227.067	228.075	[M-H]-	TRUE	Deoxyuridine	C9H12N2O5	MoNA-LC-MS-MS_Negative-Mode.msp	4574.67	10475.3	26422.7	10378.7	13698.7	10440.7
6.42	138.017	139.025	[M-H]-	TRUE	6-Hydroxynicotinic acid	C6H5NO3	Bruker MetaboBASE Personal Library 3.0	19131.3	8926	48903.3	1376.67	8734.67	2058.67
6.43	201.122	202.13	[M-H]-	TRUE	L-Leucyl-L- Alanine	C9H18N2O3	Bruker MetaboBASE Personal Library 3.0	452.667	19857.3	26682	4186	20604	525.333
6.46	257.077	258.084	[M-H]-	TRUE	5-Methyluridine	C10H14N2O6	MoNA-LC-MS-MS_Negative-Mode.msp	1273.33	4852.67	2047.33	7573.33	1616	9704
6.48	405.117	406.124	[M-H]-	TRUE	7-[3,4-dihydroxy-5-(hydroxymethyl)oxolan-2-yl]oxy-2-(4-hydroxyphenyl)-3,4-dihydro-2H-chromene-3,5-diol	C20H22O9	MSMS-Neg-Vaniya-Fiehn_Natural_Products_Library_20200109.msp	3834	40825.3	1692.67	4199.33	4295.33	1208
6.49	593.232	594.239	[M-H]-	TRUE	Tyr Phe His Glu	C29H34N6O8	Bruker MetaboBASE Personal Library 3.0	30.6667	16270.7	358	156.667	28	111.333
6.5	186.075	187.082	[M-H]-	TRUE	3-hydroxy-C4-homoserine lactone	C8H13NO4	MoNA-LC-MS-MS_Negative-Mode.msp	13871.3	26745.3	2969.33	7439.33	1218	6371.33
6.55	251.102	252.11	[M-H]-	TRUE	Trinexapac-ethyl	C13H16O5	Bruker MetaboBASE Personal Library 3.0	520	460	14055.3	1381.33	4034	520
6.57	429.126	430.134	[M-H]-	TRUE	calycosin-7-O-beta-D-glucoside	C22H22O9	MoNA-LC-MS-MS_Negative-Mode.msp	9954	5290	20944.7	48613.3	15120.7	42558
6.59	545.233	546.24	[M-H]-	TRUE	Gln Arg Asp Glu	C20H34N8O10	Bruker MetaboBASE Personal Library 3.0	344	630	462.667	301.333	10134.7	644.667
6.6	378.098	379.106	[M-H]-	TRUE	S-Lactoylglutathione	C13H21N3O8S	MoNA-LC-MS-MS_Negative-Mode.msp	8212.67	507.333	12582	5292.67	6740.67	905.333
6.64	166.012	167.019	[M-H]-	TRUE	3-Nitrobenzoic acid	C7H5NO4	Bruker MetaboBASE Personal Library 3.0	98	60.6667	36	2858.67	103.333	68606.7
6.66	266.088	267.096	[M-H]-	TRUE	Adenosine	C10H13N5O4	MSMS-Neg-Vaniya-Fiehn_Natural_Products_Library_20200109.msp	76592	50326	53600	34098.7	65954.7	28448
6.66	312.094	313.102	[M-H]-	TRUE	Benorilate	C17H15NO5	Bruker MetaboBASE Personal Library 3.0	247035	169395	157804	105146	189374	88826.7
6.68	245.113	246.12	[M-H]-	TRUE	Val-Glu	C10H18N2O5	MoNA-Dipeptide_neg.msp	13380.7	9625.33	924.667	12076.7	2580.67	3088
6.69	433.113	434.12	[M-H]-	TRUE	Flavanone base + 3O, C-Hex	C21H22O10	MoNA-LC-MS-MS_Negative-Mode.msp	330	1853.33	104	4069.33	115.333	30598.7
6.7	259.128	260.136	[M-H]-	TRUE	Ile-Glu	C11H20N2O5	MoNA-Dipeptide_neg.msp	3582.67	1078	22289.3	12931.3	6083.33	4510.67
6.78	406.105	407.112	[M-H]-	TRUE	PharmaGSID_48506	C19H22ClN3O3S	Bruker MetaboBASE Personal Library 3.0	411.333	8112.67	496.667	270.667	256	578.667
6.79	186.075	187.082	[M-H]-	TRUE	AMRINONE	C10H9N3O	Bruker MetaboBASE Personal Library 3.0	777.333	2788.67	360.667	3174	124	12301.3
6.79	145.048	146.056	[M-H]-, [M-H-H2O]-	TRUE	Monomethyl glutaric acid	C6H10O4	Bruker MetaboBASE Personal Library 3.0	92168	3502.67	30394.7	11620	202609	31412
6.79	415.148	416.155	[M-H]-	TRUE	Tyr-Leu-OH	C21H24N2O7	Bruker MetaboBASE Personal Library 3.0	9586.67	11943.3	1450.67	1997.33	1320.67	2036
6.81	215.101	216.109	[M-H]-	TRUE	Pro-Thr	C9H16N2O4	MoNA-Dipeptide_neg.msp	7522	600	4080	65345.3	29990	121398
6.84	229.072	230.079	[M-H]-	TRUE	5-(2-Ethoxyethyl)-2-(methylsulfanyl)pyrimidine-4,6-diol	C9H14N2O3S	Bruker MetaboBASE Personal Library 3.0	1210.67	1162.67	789.333	8168.67	156.667	660.667
6.85	187.106	188.113	[M-H]-	TRUE	Leu-Gly	C8H16N2O3	MoNA-Dipeptide_neg.msp	7005.33	24304.7	12715.3	3747.33	10570.7	3729.33
6.86	237.062	238.069	[M-H]-	TRUE	5-hydroxyflavone	C15H10O3	Bruker Sumner MetaboBASE Plant Library - confirmed standards	51986.7	22983.3	0	610.667	0	621.333
6.86	316.114	317.122	[M-H]-	TRUE	Piplartine	C17H19NO5	MoNA-LC-MS-MS_Negative-Mode.msp	818	2256	4315.33	7690	816.667	1512.67
6.87	477.101	478.108	[M-H]-	TRUE	[3,4,5-trihydroxy-6-[[(E)-3-(4-hydroxyphenyl)prop-2-enoyl]oxymethyl]oxan-2-yl] 3,4,5-trihydroxybenzoate	C22H22O12	MoNA-LC-MS-MS_Negative-Mode.msp	13648.7	2242.67	156310	16360	37771.3	3697.33
6.89	363.142	364.149	[M-H]-	TRUE	[(3aR,4S,6R,11aR)-6,9-dihydroxy-6,10-dimethyl-3-methylidene-2,7-dioxo-3a,4,5,8,9,11a-hexahydrocyclodeca[b]furan-4-yl] 2-methylprop-2-enoate	C19H24O7	MoNA-LC-MS-MS_Negative-Mode.msp	0	0	151.333	33700	145.333	15530.7
6.89	259.092	260.1	[M-H]-	TRUE	CAY10554	C14H16N2OS	Bruker MetaboBASE Personal Library 3.0	1525.33	1235.33	168.667	5702	426.667	16480
6.93	302.136	303.143	[M-H]-	TRUE	Fenoterol	C17H21NO4	Bruker MetaboBASE Personal Library 3.0	1150.67	10390	498.667	625.333	317.333	1182.67
6.94	182.044	183.051	[M-H]-	TRUE	4-Pyridoxate	C8H9NO4	MoNA-LC-MS-MS_Negative-Mode.msp	2050	8931.33	7256.67	18288	1642.67	10526.7
6.98	282.083	283.091	[M-H]-	TRUE	Guanosine	C10H13N5O5	MoNA-LC-MS-MS_Negative-Mode.msp	87016	114253	111939	72159.3	111506	34821.3
6.99	551.17	552.178	[M-H]-	TRUE	methyl (4aR,6S,7R,7aS)-4a,7-dihydroxy-7-methyl-6-[(E)-3-phenylprop-2-enoyl]oxy-1-[(2S,3R,4S,5S,6R)-3,4,5-trihydroxy-6-(hydroxymethyl)oxan-2-yl]oxy-1,5,6,7a-tetrahydrocyclopenta[c]pyran-4-carboxylate	C26H32O13	MoNA-LC-MS-MS_Negative-Mode.msp	4048.67	4514	13738	6082	9770	3418
7	267.073	268.08	[M-H]-	TRUE	Inosine	C10H12N4O5	MoNA-LC-MS-MS_Negative-Mode.msp	45353.3	33913.3	123535	87677.3	82379.3	79244
7.01	262.092	263.099	[M-H]-	TRUE	2-Naphthalenecarboxylic acid, 3-(phenylamino)-	C17H13NO2	Bruker MetaboBASE Personal Library 3.0	18216	19370.7	1936	2263.33	9146.67	2523.33
7.01	878.177	879.184	[M-H]-	TRUE	UDP-N-acetylmuramoyl-L-alanyl-D-glutamate	C28H43N5O23P2	Bruker MetaboBASE Personal Library 3.0	72	0	343.333	3286	388	10403.3
7.04	251.076	252.083	[M-H]-	TRUE	(2Z)-2-benzylidene-6-methoxy-1-benzofuran-3(2H)-one	C16H12O3	MoNA-LC-MS-MS_Negative-Mode.msp	1678	2146	383.333	375.333	74612.7	38559.3
7.04	337.045	338.052	[M-H]-	TRUE	Griseofulvic Acid	C16H15ClO6	MSMS-Neg-Vaniya-Fiehn_Natural_Products_Library_20200109.msp	868.667	239.333	3698.67	5268	1208.67	11394
7.04	236.095	237.102	[M-H]-	TRUE	N-acetyl-O-methyltyrosine	C12H15NO4	MoNA-LC-MS-MS_Negative-Mode.msp	13535.3	3729.33	490.667	286	70	208.667
7.06	183.028	184.035	[M-H]-	TRUE	DL-3,4-Dihydroxymandelic acid	C8H8O5	Bruker MetaboBASE Personal Library 3.0	10498.7	10068.7	354.667	639.333	2210	4198
7.07	276.056	277.063	[M-H]-	TRUE	2-Phthalimidoglutaric acid	C13H11NO6	Bruker MetaboBASE Personal Library 3.0	278.667	40298	326.667	756	258	454
7.07	230.112	231.12	[M-H]-	TRUE	Asn-Val	C9H17N3O4	MoNA-Dipeptide_neg.msp	199.333	0	453.333	1750	2354	10327.3
7.09	408.153	409.16	[M-H]-	TRUE	Linustatin	C16H27NO11	Bruker MetaboBASE Personal Library 3.0	526.667	11330.7	147.333	738.667	314	534.667
7.11	165.065	166.073	[M-H]-	TRUE	Mandelic Acid, Methyl Ester	C9H10O3	MoNA-LC-MS-MS_Negative-Mode.msp	842	11374	350	630	430	640.667
7.11	426.129	427.137	[M-H]-	TRUE	Trp-Thr-OH	C21H21N3O7	Bruker MetaboBASE Personal Library 3.0	234.667	27548	323.333	1148.67	348	1036
7.12	373.102	374.109	[M-H]-	TRUE	Abu-Tyr-OH	C18H18N2O7	Bruker MetaboBASE Personal Library 3.0	13657.3	1153.33	5094.67	3096.67	4252	2779.33
7.13	266.089	267.096	[M-H]-	TRUE	Deoxyguanosine	C10H13N5O4	Bruker MetaboBASE Personal Library 3.0	2862.67	1175.33	15874.7	5678	2566.67	977.333
7.13	109.028	110.035	[M-H]-	TRUE	resorcinol	C6H6O2	Bruker MetaboBASE Personal Library 3.0	6174.67	7864.67	212	340	210.667	2423.33
7.14	426.069	427.076	[M-H]-	TRUE	GNE-617 (hydrochloride)	C21H15F2N3O3S	Bruker MetaboBASE Personal Library 3.0	2178	0	4427.33	0	0	3543.33
7.16	253.057	254.065	[M-H]-	TRUE	7,8-Dihydroxyflavone	C15H10O4	MoNA-LC-MS-MS_Negative-Mode.msp	9152	2621.33	120.667	0	0	7327.33
7.19	545.173	546.18	[M-H]-	TRUE	7-[(2S,3R,4R,5R,6S)-3,4,5-trihydroxy-6-methyloxan-2-yl]oxy-3-[4-[(2S,3R,4R,5R,6S)-3,4,5-trihydroxy-6-methyloxan-2-yl]oxyphenyl]chromen-4-one	C27H30O12	MoNA-LC-MS-MS_Negative-Mode.msp	635.333	962.667	42412	1267.33	7540	6163.33
7.19	462.067	463.075	[M-H]-	TRUE	Adenylosuccinate	C14H18N5O11P	Bruker MetaboBASE Personal Library 3.0	154137	60	85832	29083.3	234025	7163.33
7.19	252.06	253.068	[M-H]-	TRUE	Furegrelate (sodium salt)	C15H11NO3	Bruker MetaboBASE Personal Library 3.0	2468	2430	2156	47342.7	1552	124079
7.2	131.033	132.04	[M-H]-	TRUE	Glutaric acid	C5H8O4	Bruker MetaboBASE Personal Library 3.0	26072	22439.3	34595.3	50194.7	48659.3	111360
7.2	281.123	282.131	[M-H]-	TRUE	LY500307 (Erteberel)	C18H18O3	Bruker MetaboBASE Personal Library 3.0	91.3333	17134	1442.67	798	122.667	419.333
7.21	497.101	498.109	[M-H]-	TRUE	4,4-Bis(6,8-dihydroxy-3-methyl-1-oxo-1H-isochromen-7-yl)-2-methoxybutanoic acid	C25H22O11	Bruker MetaboBASE Personal Library 3.0	792.667	0	15502.7	1406	27362	1809.33
7.21	289.103	290.11	[M-H]-	TRUE	dehydrocurvularin	C16H18O5	MoNA-LC-MS-MS_Negative-Mode.msp	4090	5188.67	801.333	20210.7	450.667	24534
7.21	204.085	205.092	[M-H]-	TRUE	S-methyl-L-Thiocitrulline (hydrochloride)	C7H15N3O2S	Bruker MetaboBASE Personal Library 3.0	8338	4674	44460	35092	15254	32884
7.22	211.07	212.078	[M-H]-	TRUE	Eudesmic acid	C10H12O5	Bruker MetaboBASE Personal Library 3.0	6572	43758	9738	31464	10103.3	107217
7.24	202.07	203.077	[M-H]-	TRUE	2-Amino-4-oxo-3(4H)-quinazolinecarboximidamide	C9H9N5O	Bruker MetaboBASE Personal Library 3.0	27188	15772	9096	101701	27588.7	510955
7.24	325.107	326.115	[M-H]-	TRUE	Ile-Ser-OH	C14H18N2O7	Bruker MetaboBASE Personal Library 3.0	21482.7	6448.67	7111.33	20063.3	10406	14626
7.28	339.13	340.137	[M-H]-	TRUE	MK-2 Inhibitor III	C21H16N4O	Bruker MetaboBASE Personal Library 3.0	1290	3204	548.667	1135.33	1380	52903.3
7.3	171.028	172.035	[M-H]-	TRUE	3-Dehydroshikimic acid	C7H8O5	Bruker MetaboBASE Personal Library 3.0	20060	22030	11262.7	3894	2572.67	7362.67
7.3	189.038	190.045	[M-H]-	TRUE	4-Nitroquinoline 1-oxide	C9H6N2O3	MoNA-LC-MS-MS_Negative-Mode.msp	198609	202289	98965.3	27176.7	18832	55971.3
7.35	304.103	305.111	[M-H]-	TRUE	BML-265	C18H15N3O2	Bruker MetaboBASE Personal Library 3.0	1010	10176	869.333	2043.33	730.667	2060.67
7.37	265.117	266.124	[M-H]-	TRUE	Phe-Thr	C13H18N2O4	MoNA-Dipeptide_neg.msp	4134	1269.33	10681.3	1302	307.333	756.667
7.38	283.068	284.075	[M-H]-	TRUE	Xanthosine	C10H12N4O6	MoNA-LC-MS-MS_Negative-Mode.msp	56087.3	9160.67	24072	62692.7	127525	186964
7.39	143.033	144.04	[M-H]-	TRUE	4-Ethoxy-4-oxobut-2-enoic acid	C6H8O4	Bruker MetaboBASE Personal Library 3.0	5485.33	5660	4280.67	12956	3598	48224
7.41	297.118	298.125	[M-H]-	TRUE	Enterolactone	C18H18O4	MoNA-LC-MS-MS_Negative-Mode.msp	1101.33	1548	2112	10220.7	4379.33	31552
7.41	245.113	246.12	[M-H]-	TRUE	Glu-Val	C10H18N2O5	MoNA-Dipeptide_neg.msp	117482	8178.67	8948	22030	4266	19693.3
7.41	279.098	280.106	[M-H]-	TRUE	Phe-Asp	C13H16N2O5	MoNA-Dipeptide_neg.msp	10871.3	9351.33	21886	2963.33	14476	3261.33
7.43	188.091	189.098	[M-H]-	TRUE	Castanospermine	C8H15NO4	Bruker MetaboBASE Personal Library 3.0	5969.33	15114	5754.67	17720	10340	51770.7
7.44	313.106	314.113	[M-H]-	TRUE	Deoxysappanone B 7,3'-Dimethyl Ether	C18H18O5	Bruker MetaboBASE Personal Library 3.0	1015.33	14340.7	410.667	2171.33	447.333	1543.33
7.44	394.166	395.173	[M-H]-	TRUE	Latrunculin B	C20H29NO5S	Bruker MetaboBASE Personal Library 3.0	463.333	0	18190.7	9915.33	0	328
7.45	484.127	485.134	[M-H]-	TRUE	Dibutyrylcyclic GMP	C18H24N5O9P	Bruker MetaboBASE Personal Library 3.0	549.333	14048.7	195.333	162	156.667	0
7.46	185.007	186.015	[M-H]-	TRUE	4-Chlorophenoxyacetic acid	C8H7ClO3	Bruker MetaboBASE Personal Library 3.0	2427.33	3836	8108	10684.7	74	376
7.46	333.084	334.091	[M-H]-	TRUE	Ala-His-OH	C14H14N4O6	Bruker MetaboBASE Personal Library 3.0	29770.7	13107.3	707.333	168	824	757.333
7.46	201.122	202.13	[M-H]-	TRUE	ALANYL-dl-LEUCINE	C9H18N2O3	Bruker MetaboBASE Personal Library 3.0	4505.33	45436	16475.3	2712	16436	3919.33
7.46	244.129	245.136	[M-H]-	TRUE	Asn-Leu	C10H19N3O4	MoNA-Dipeptide_neg.msp	5397.33	9291.33	14235.3	1440.67	10978.7	6320
7.47	117.054	118.061	[M-H]-	TRUE	Benzimidazole	C7H6N2	Bruker MetaboBASE Personal Library 3.0	6592.67	6597.33	3391.33	53804	14342.7	68572
7.47	217.117	218.124	[M-H]-	TRUE	Ser-Ile	C9H18N2O4	MoNA-Dipeptide_neg.msp	9504.67	59864.7	33400	2605.33	16888	13970.7
7.5	164.069	165.076	[M-H]-	TRUE	L-(-)-Phenylalanine	C9H11NO2	MoNA-LC-MS-MS_Negative-Mode.msp	318271	114944	494748	151083	513684	189139
7.5	173.042	174.05	[M-H]-	TRUE	Shikimic acid	C7H10O5	MoNA-LC-MS-MS_Negative-Mode.msp	86698	23712	14828	16477.3	23770.7	27752.7
7.51	288.073	289.08	[M-H]-	TRUE	4-{2-Oxo-2-[3-(trifluoromethyl)phenyl]ethyl}benzonitrile	C16H10F3NO	Bruker MetaboBASE Personal Library 3.0	36918	326303	1452	2465.33	704.667	1248.67
7.51	351.13	352.137	[M-H]-	TRUE	CCT018159	C20H20N2O4	Bruker MetaboBASE Personal Library 3.0	4305.33	2223.33	8152.67	1771.33	7869.33	1228.67
7.51	257.077	258.084	[M-H]-	TRUE	Ribothymidine	C10H14N2O6	Bruker MetaboBASE Personal Library 3.0	5196	11163.3	14711.3	28797.3	20634.7	42331.3
7.54	277.085	278.092	[M-H]-	TRUE	Met-Glu	C10H18N2O5S	MoNA-Dipeptide_neg.msp	34815.3	846.667	2750.67	4970	3080	8380
7.55	459.09	460.098	[M-H]-	TRUE	oroxindin	C22H20O11	MoNA-LC-MS-MS_Negative-Mode.msp	8266	24234	160195	78321.3	31187.3	18698
7.56	296.1	297.107	[M-H]-	TRUE	2-O-Methylguanosine	C11H15N5O5	MoNA-LC-MS-MS_Negative-Mode.msp	7520.67	4913.33	18373.3	11814.7	30489.3	6692.67
7.57	253.081	254.088	[M-H]-	TRUE	4-METHOXYDALBERGIONE	C16H14O3	Bruker MetaboBASE Personal Library 3.0	1084	138180	656	3682	520	675.333
7.58	461.105	462.112	[M-H]-	TRUE	5,7-dihydroxy-6-methoxy-2-[4-[(2S,3R,4S,5S,6R)-3,4,5-trihydroxy-6-(hydroxymethyl)oxan-2-yl]oxyphenyl]chromen-4-one	C22H22O11	MoNA-LC-MS-MS_Negative-Mode.msp	49316.7	26914.7	2682	6998.67	6638.67	2199.33
7.58	269.077	270.084	[M-H]-	TRUE	isoimperatorin	C16H14O4	MoNA-LC-MS-MS_Negative-Mode.msp	7224.67	12518	1503.33	1496.67	582.667	1687.33
7.59	415.138	416.145	[M-H]-	TRUE	[3-hydroxy-1-(4-methoxy-7-oxofuro[3,2-g]chromen-9-yl)oxy-3-methylbutan-2-yl] (E)-2-methylbut-2-enoate	C22H24O8	MoNA-LC-MS-MS_Negative-Mode.msp	540.667	22685.3	818.667	2097.33	693.333	918
7.59	179.036	180.044	[M-H]-	TRUE	trans-Caffeic acid	C9H8O4	MoNA-LC-MS-MS_Negative-Mode.msp	346	685.333	1564	12966	1498.67	54890.7
7.6	292.139	293.146	[M-H]-	TRUE	N-Fructosyl isoleucine	C12H23NO7	MoNA-LC-MS-MS_Negative-Mode.msp	618.667	727.333	250	314	795.333	85501.3
7.6	325.105	326.113	[M-H]-	TRUE	Thr-Abu-OH	C14H18N2O7	Bruker MetaboBASE Personal Library 3.0	873.333	51731.3	750.667	1680.67	212.667	677.333
7.6	231.132	232.139	[M-H]-	TRUE	Thr-Ile	C10H20N2O4	MoNA-Dipeptide_neg.msp	9802.67	14580	16382.7	3815.33	4606.67	449.333
7.61	459.162	460.17	[M-H]-	TRUE	(2R,2'S,4'aS,5'R,5''S,6'R,8'aS)-2'-(acetyloxy)-5''-(furan-3-yl)-6'-methyl-2'',8'-dioxo-octahydrodispiro[oxirane-2,1'-naphthalene-5',3''-oxolane]-8'a-ylmethyl acetate	C24H28O9	MSMS-Neg-Vaniya-Fiehn_Natural_Products_Library_20200109.msp	160	1548.67	0	2112.67	0	25364.7
7.61	281.089	282.096	[M-H]-	TRUE	Dehydrovariabilin	C17H14O4	MoNA-LC-MS-MS_Negative-Mode.msp	10542	4607.33	34138	8333.33	27700	1220.67
7.64	303.079	304.087	[M-H]-	TRUE	N-Acetylaspartylglutamic acid	C11H16N2O8	Bruker MetaboBASE Personal Library 3.0	2073.33	32772.7	2481.33	7633.33	2990.67	6918.67
7.66	166.012	167.019	[M-H]-	TRUE	2,3-Pyridinedicarboxylic acid	C7H5NO4	Bruker MetaboBASE Personal Library 3.0	272.667	290.667	332.667	49991.3	360	73093.3
7.66	201.039	202.046	[M-H]-	TRUE	AG-82	C10H6N2O3	Bruker MetaboBASE Personal Library 3.0	6554	14120	3512.67	3018	508.667	2104.67
7.68	239.004	240.011	[M-H]-	TRUE	Ethyl 2-amino-4-(trifluoromethyl)-1,3-thiazole-5-carboxylate	C7H7F3N2O2S	Bruker MetaboBASE Personal Library 3.0	35495.3	644	48.6667	0	0	0
7.68	287.087	288.094	[M-H]-	TRUE	IRIFLOPHENONE TRIMETHYL ETHER	C16H16O5	Bruker MetaboBASE Personal Library 3.0	3764.67	12880	27605.3	5992.67	15391.3	3401.33
7.68	241.081	242.089	[M-H]-	TRUE	Thymidine	C10H14N2O5	Bruker MetaboBASE Personal Library 3.0	4476	15059.3	36691.3	7004.67	19344.7	3457.33
7.7	371.042	372.05	[M-H]-	TRUE	Norstictic Acid	C18H12O9	Bruker MetaboBASE Personal Library 3.0	75530	20662.7	0	566	186	350
7.72	265.082	266.089	[M-H]-	TRUE	9-[6-(Hydroxymethyl)oxan-2-yl]-3H-purine-6-thione	C11H14N4O2S	Bruker MetaboBASE Personal Library 3.0	1005.33	840.667	1400.67	4084.67	2824.67	12831.3
7.73	245.092	246.1	[M-H]-	TRUE	N-Acetyl-DL-tryptophan	C13H14N2O3	Bruker MetaboBASE Personal Library 3.0	0	1474	34672.7	4902.67	144.667	0
7.74	141.017	142.024	[M-H]-	TRUE	kojic acid	C6H6O4	Bruker MetaboBASE Personal Library 3.0	1469.33	66450	4532	14586.7	7800.67	12187.3
7.75	461.106	462.114	[M-H]-	TRUE	[(2S,3R,4S,5S,6R)-3,4,5-trihydroxy-6-[[(E)-3-phenylprop-2-enoyl]oxymethyl]oxan-2-yl] 3,4,5-trihydroxybenzoate	C22H22O11	MoNA-LC-MS-MS_Negative-Mode.msp	23269.3	23060.7	3782	2648.67	3698	962
7.76	229.117	230.125	[M-H]-	TRUE	2-(6-hydroxyhexyl)-3-methylidenebutanedioic acid	C11H18O5	MoNA-LC-MS-MS_Negative-Mode.msp	2302.67	136.667	1332.67	35618	9670	65018
7.78	247.109	248.117	[M-H]-	TRUE	Val-Met	C10H20N2O3S	MoNA-Dipeptide_neg.msp	854	358	9920	697.333	6387.33	1329.33
7.79	309.022	310.03	[M-H]-	TRUE	Diflubenzuron	C14H9ClF2N2O2	Bruker MetaboBASE Personal Library 3.0	437.333	234	222.667	3308	570.667	12148
7.79	161.043	162.051	[M-H]-	TRUE	Hydroxymethylglutaric acid	C6H10O5	MoNA-LC-MS-MS_Negative-Mode.msp	18711.3	121591	11340.7	35199.3	7712.67	16220
7.8	401.158	402.165	[M-H]-	TRUE	[2-[2-(2-methylpropanoyloxy)propan-2-yl]-7-oxo-2,3-dihydrofuro[3,2-g]chromen-3-yl] 2-methylpropanoate	C22H26O7	MoNA-LC-MS-MS_Negative-Mode.msp	330.667	15876.7	190	5525.33	810	1276
7.8	222.076	223.083	[M-H]-	TRUE	Acetyl-L-tyrosine	C11H13NO4	Bruker MetaboBASE Personal Library 3.0	1520.67	54267.3	3305.33	31954.7	3066.67	36068
7.8	431.179	432.186	[M-H]-	TRUE	Ala Glu Val Asp	C17H28N4O9	Bruker MetaboBASE Personal Library 3.0	584	2077.33	3919.33	21281.3	4342	2295.33
7.8	258.063	259.07	[M-H]-	TRUE	N-(2,5-Dihydroxy-6-methoxytetrahydro-2H-pyran-3-yl)-2,2,2-trifluoroacetamide	C8H12F3NO5	Bruker MetaboBASE Personal Library 3.0	3518.67	38239.3	660	3314.67	439.333	1983.33
7.82	354.131	355.138	[M-H]-	TRUE	Lys-Thr-OH	C15H21N3O7	Bruker MetaboBASE Personal Library 3.0	1589.33	6746.67	1046.67	4501.33	966	19022
7.83	309.11	310.117	[M-H]-	TRUE	Glutamyltyrosine	C14H18N2O6	MoNA-LC-MS-MS_Negative-Mode.msp	136927	1524.67	4516.67	20033.3	8458.67	28933.3
7.84	259.091	260.099	[M-H]-	TRUE	7,8-Dihydroyangonin	C15H16O4	Bruker MetaboBASE Personal Library 3.0	1564.67	18069.3	1068.67	2095.33	816	1763.33
7.85	241.034	242.041	[M-H]-	TRUE	5-Chloro-6-methoxymellein	C11H11ClO4	Bruker MetaboBASE Personal Library 3.0	13494.7	16508.7	9795.33	9562.67	309.333	615.333
7.87	357.081	358.089	[M-H]-	TRUE	Met-Thr-OH	C14H18N2O7S	Bruker MetaboBASE Personal Library 3.0	6054.67	75950	2791.33	4018	706.667	8585.33
7.88	233.097	234.105	[M-H]-	TRUE	5-Methoxy-DL-tryptophan	C12H14N2O3	Bruker MetaboBASE Personal Library 3.0	38420	1898	2638.67	1703.33	908	590.667
7.88	344.147	345.154	[M-H]-	TRUE	A-315456	C18H23N3O2S	Bruker MetaboBASE Personal Library 3.0	864.667	0	3446	5572	11653.3	5132
7.88	201.122	202.13	[M-H]-	TRUE	Ala-Ile	C9H18N2O3	MoNA-Dipeptide_neg.msp	112031	36741.3	16408.7	9405.33	11609.3	9034
7.92	187.106	188.114	[M-H]-	TRUE	Gly-Ile	C8H16N2O3	MoNA-Dipeptide_neg.msp	5236	13870.7	10488	10874.7	11218.7	1940.67
7.92	131.033	132.04	[M-H]-, [M-H-H2O]-	TRUE	Methylsuccinic acid	C5H8O4	Bruker MetaboBASE Personal Library 3.0	85461.3	101347	80460.7	163628	200051	279504
7.93	150.054	151.061	[M-H]-	TRUE	PHENYLACETOHYDROXAMIC ACID	C8H9NO2	Bruker MetaboBASE Personal Library 3.0	308	450.667	16943.3	4604	171.333	936.667
7.94	225.086	226.094	[M-H]-	TRUE	Porphobilinogen	C10H14N2O4	Bruker MetaboBASE Personal Library 3.0	17411.3	34309.3	39553.3	151943	19696	106725
7.95	156.065	157.072	[M-H]-	TRUE	N-ACETYLPROLINE	C7H11NO3	Bruker MetaboBASE Personal Library 3.0	3416	34420.7	1056.67	3950.67	1788.67	4671.33
7.96	287.087	288.094	[M-H]-	TRUE	5,10-dimethoxy-2,2-dimethylpyrano[3,2-g]chromen-8-one	C16H16O5	MoNA-LC-MS-MS_Negative-Mode.msp	2647.33	3082.67	1478.67	2906	26400.7	26057.3
7.96	213.086	214.093	[M-H]-	TRUE	Cantharidic Acid	C10H14O5	Bruker MetaboBASE Personal Library 3.0	1476.67	25734	3270	6331.33	2251.33	4807.33
7.97	444.201	445.208	[M-H]-	TRUE	Asn Ile Ala Glu	C18H31N5O8	Bruker MetaboBASE Personal Library 3.0	2397.33	2609.33	6104	30109.3	2347.33	16982.7
7.98	229.077	230.085	[M-H]-	TRUE	Pro-Asp	C9H14N2O5	MoNA-Dipeptide_neg.msp	2285.33	2344	864	3111.33	19328.7	19169.3
8	218.101	219.108	[M-H]-	TRUE	D-Pantothenic Acid	C9H17NO5	MoNA-LC-MS-MS_Negative-Mode.msp	275683	113427	385229	478232	206971	449706
8	276.07	277.077	[M-H]-	TRUE	PPM-18	C17H11NO3	Bruker MetaboBASE Personal Library 3.0	4064	1550	9708.67	7304.67	880.667	0
8.02	198.075	199.082	[M-H]-	TRUE	Metribuzin-DA	C8H13N3OS	Bruker MetaboBASE Personal Library 3.0	2309.33	10958.7	2290	15869.3	10588	36500
8.03	314.136	315.143	[M-H]-	TRUE	5-[(E)-3-hydroxybut-1-enyl]-4-[4-[(E)-3-oxobut-1-enyl]anilino]oxolan-2-one	C18H21NO4	MoNA-LC-MS-MS_Negative-Mode.msp	3272	4168	3045.33	4921.33	6490.67	4605.33
8.03	212.055	213.062	[M-H]-	TRUE	CHLORPROPHAM	C10H12ClNO2	Bruker MetaboBASE Personal Library 3.0	949.333	27808	2366	7618	490.667	3447.33
8.03	415.173	416.18	[M-H]-	TRUE	methyl (1R,4aS,9S,10S)-10-acetyloxy-5,9-dihydroxy-1,4a-dimethyl-2-oxo-7-propan-2-yl-10,10a-dihydro-9H-phenanthrene-1-carboxylate	C23H28O7	MoNA-LC-MS-MS_Negative-Mode.msp	101.333	7302.67	688	2246	252	1137.33
8.03	230.011	231.019	[M-H]-	TRUE	TYRPHOSTIN AG 1288	C10H5N3O4	Bruker MetaboBASE Personal Library 3.0	10684.7	87555.3	9278.67	30554.7	11046.7	38065.3
8.05	179.033	180.041	[M-H]-	TRUE	4-Hydroxyphenylpyruvic acid	C9H8O4	Bruker MetaboBASE Personal Library 3.0	629.333	1286.67	9651.33	4025.33	3214.67	4374.67
8.07	167.034	168.041	[M-H]-	TRUE	3-Hydroxymandelic acid	C8H8O4	MoNA-LC-MS-MS_Negative-Mode.msp	1618	16256.7	551.333	3909.33	1021.33	2722.67
8.07	245.113	246.119	[M-H]-, [M-H-H2O]-	TRUE	Asp-Leu	C10H18N2O5	MoNA-Dipeptide_neg.msp	15020.7	14806	46341.3	12044	36454	9802.67
8.08	310.094	311.102	[M-H]-	TRUE	FENAMIDONE	C17H17N3OS	Bruker MetaboBASE Personal Library 3.0	112.667	71411.3	624	1687.33	415.333	1526
8.1	117.054	118.061	[M-H]-	TRUE	2-hydroxy-2-methyl-butyric acid	C5H10O3	Bruker MetaboBASE Personal Library 3.0	2151.33	3528	2015.33	67383.3	1736	5012.67
8.12	302.088	303.096	[M-H]-	TRUE	Flumazenil	C15H14FN3O3	Bruker MetaboBASE Personal Library 3.0	1298.67	2302.67	473.333	2453.33	19356.7	4764.67
8.13	265.118	266.126	[M-H]-	TRUE	Magnolol	C18H18O2	MoNA-LC-MS-MS_Negative-Mode.msp	469.333	255.333	364	3130	9322.67	5106
8.14	346.062	347.069	[M-H]-	TRUE	Deoxyguanylic acid	C10H14N5O7P	MoNA-LC-MS-MS_Negative-Mode.msp	97.3333	66115.3	238.667	150.667	153.333	421.333
8.15	171.075	172.082	[M-H]-	TRUE	Glycylproline	C7H12N2O3	Bruker MetaboBASE Personal Library 3.0	37048	3003.33	624.667	921.333	1097.33	884
8.16	378.141	379.149	[M-H]-	TRUE	OSI-420 (Desmethyl Erlotinib)	C21H21N3O4	Bruker MetaboBASE Personal Library 3.0	316.667	0	384	13588.7	0	11825.3
8.17	215.058	216.065	[M-H]-	TRUE	Diphenylmethylphosphine oxide	C13H13OP	Bruker MetaboBASE Personal Library 3.0	21594.7	8738.67	3490	2868.67	246	1346
8.18	179.041	180.048	[M-H]-	TRUE	Aspirin	C9H8O4	Bruker MetaboBASE Personal Library 3.0	765.333	1204.67	988.667	42836.7	3144	32255.3
8.2	366.081	367.089	[M-H]-	TRUE	5-(Difluoromethoxy)-2-[[(3,4-dimethoxy-2-pyridinyl)methyl]thio]-1H-benzimidazole	C16H15F2N3O3S	Bruker MetaboBASE Personal Library 3.0	119766	2593.33	555.333	4436	1234.67	72
8.22	125.022	126.03	[M-H]-	TRUE	5-Methyl-2-furancarboxylic acid	C6H6O3	Bruker MetaboBASE Personal Library 3.0	22204	15700.7	353.333	627.333	439.333	800.667
8.22	169.012	170.019	[M-H]-	TRUE	Gallic acid	C7H6O5	MoNA-LC-MS-MS_Negative-Mode.msp	22488	15227.3	293.333	441.333	252.667	534.667
8.24	279.084	280.092	[M-H]-	TRUE	AG-494	C16H12N2O3	Bruker MetaboBASE Personal Library 3.0	2512.67	1604.67	3592	19902	3682.67	27503.3
8.24	316.152	317.159	[M-H]-	TRUE	denopamine	C18H23NO4	Bruker MetaboBASE Personal Library 3.0	5556	14286	2057.33	2159.33	4074.67	2085.33
8.26	285.06	286.067	[M-H]-	TRUE	Dihydrobenzoic acid pentose	C12H14O8	MoNA-LC-MS-MS_Negative-Mode.msp	7286	8491.33	4793.33	11802	748.667	2973.33
8.26	345.178	346.185	[M-H]-	TRUE	Microhelenin C	C20H26O5	Bruker MetaboBASE Personal Library 3.0	527.333	1110	1382.67	846	5881.33	3204
8.27	286.093	287.1	[M-H]-	TRUE	2-(9H-Carbazol-9-yl)benzoic acid	C19H13NO2	Bruker MetaboBASE Personal Library 3.0	1288.67	41274.7	582.667	3319.33	321.333	1352.67
8.29	165.028	166.035	[M-H]-	TRUE	Terephthalic acid	C8H6O4	Bruker MetaboBASE Personal Library 3.0	370	1038	354	172832	496.667	559753
8.3	138.018	139.025	[M-H]-	TRUE	3-Hydroxypicolinic acid	C6H5NO3	Bruker MetaboBASE Personal Library 3.0	368.667	396	716.667	10195.3	206.667	16352.7
8.3	308.975	309.982	[M-H]-	TRUE	Ribulose 1,5-diphosphate	C5H12O11P2	Bruker MetaboBASE Personal Library 3.0	115435	94380.7	0	832	0	77.3333
8.3	481.109	482.117	[M-H]-	TRUE	Silychrystin	C25H22O10	MoNA-LC-MS-MS_Negative-Mode.msp	13535.3	0	0	1004	0	1912.67
8.31	182.007	183.015	[M-H]-	TRUE	L-Homocysteic acid	C4H9NO5S	Bruker MetaboBASE Personal Library 3.0	242.667	1410	415.333	12580	290	20910
8.31	187.059	188.066	[M-H]-	TRUE	METHYL (-)-SHIKIMATE	C8H12O5	Bruker MetaboBASE Personal Library 3.0	17386.7	8502.67	37658	39631.3	6150	12460
8.32	245.067	246.075	[M-H]-	TRUE	floxuridine	C9H11FN2O5	Bruker MetaboBASE Personal Library 3.0	6826	3014.67	5533.33	5566	588	2403.33
8.33	525.171	526.179	[M-H]-	TRUE	(5Z)-4-[2-[2-(3,4-dihydroxyphenyl)ethoxy]-2-oxoethyl]-5-ethylidene-6-[(2S,3R,4S,5S,6R)-3,4,5-trihydroxy-6-(hydroxymethyl)oxan-2-yl]oxy-4H-pyran-3-carboxylic acid	C24H30O13	MoNA-LC-MS-MS_Negative-Mode.msp	21046	4210	1726.67	2368	544	1915.33
8.34	108.043	109.051	[M-H]-	TRUE	2-Aminophenol	C6H7NO	Bruker MetaboBASE Personal Library 3.0	361.333	19126.7	250	3506.67	468.667	1340.67
8.34	416.123	417.13	[M-H]-	TRUE	Temafloxacin	C21H18F3N3O3	Bruker MetaboBASE Personal Library 3.0	840	12138	428	2654	469.333	215.333
8.35	124.039	125.046	[M-H]-	TRUE	3-Hydroxypyridine-2-methanol	C6H7NO2	Bruker MetaboBASE Personal Library 3.0	933.333	53290	964	3624	544	2208.67
8.35	223.071	224.079	[M-H]-	TRUE	4'-HYDROXYCHALCONE	C15H12O2	MSMS-Neg-Vaniya-Fiehn_Natural_Products_Library_20200109.msp	1078.67	20336.7	1204.67	2220	1371.33	692
8.35	182.043	183.051	[M-H]-	TRUE	4-Pyridoxic acid	C8H9NO4	Bruker MetaboBASE Personal Library 3.0	1231.33	89237.3	910.667	16820.7	861.333	5992
8.35	251.103	252.11	[M-H]-	TRUE	Ser-Phe	C12H16N2O4	MoNA-Dipeptide_neg.msp	6194	15882.7	20271.3	2916.67	24510	3937.33
8.36	203.054	204.062	[M-H]-	TRUE	AG-99	C10H8N2O3	Bruker MetaboBASE Personal Library 3.0	58434	44416.7	4036.67	7074	5875.33	10262.7
8.36	109.027	110.035	[M-H]-	TRUE	Catechol	C6H6O2	MoNA-LC-MS-MS_Negative-Mode.msp	770	222.667	13054	15258.7	3095.33	2888
8.36	229.154	230.161	[M-H]-	TRUE	Ile-Val	C11H22N2O3	MoNA-Dipeptide_neg.msp	12428.7	15422	36064.7	3248.67	23148.7	6290.67
8.36	153.017	154.024	[M-H]-	TRUE	PYROCATECHUIC ACID	C7H6O4	MoNA-LC-MS-MS_Negative-Mode.msp	5224.67	1746	110573	121371	23022	21566.7
8.37	227.138	228.145	[M-H]-	TRUE	Ile-Pro	C11H20N2O3	MoNA-Dipeptide_neg.msp	7218.67	4186	25224	7514.67	24621.3	4270
8.38	460.203	461.21	[M-H]-	TRUE	Glu Ala Lys Asp	C18H31N5O9	Bruker MetaboBASE Personal Library 3.0	760.667	4084	2715.33	1952.67	18467.3	2832
8.39	255	256.007	[M-H]-	TRUE	4-Methylumbelliferyl sulfate	C10H8O6S	Bruker MetaboBASE Personal Library 3.0	61846.7	52933.3	0	434.667	187.333	441.333
8.4	342.089	343.096	[M-H]-	TRUE	DIBOA + O-Hex	C14H17NO9	MoNA-LC-MS-MS_Negative-Mode.msp	71784.7	7890	36534	1943.33	130477	2256
8.4	181.067	182.074	[M-H]-	TRUE	L-Glucitol	C6H14O6	Bruker MetaboBASE Personal Library 3.0	6489.33	5422.67	4310.67	5273.33	4220.67	12111.3
8.41	184.059	185.067	[M-H]-	TRUE	3-oxo-C4-homoserine lactone	C8H11NO4	MoNA-LC-MS-MS_Negative-Mode.msp	8006	12671.3	5808	16858	2583.33	9726.67
8.41	296.08	297.087	[M-H]-	TRUE	5'-Deoxy-5'-Methylthioadenosine	C11H15N5O3S	MoNA-LC-MS-MS_Negative-Mode.msp	35938.7	3724.67	20805.3	9525.33	74902	22239.3
8.42	245.111	246.118	[M-H]-	TRUE	Ile-Asp	C10H18N2O5	MoNA-Dipeptide_neg.msp	3710.67	12182.7	9714.67	66739.3	4114.67	25452.7
8.43	293.149	294.156	[M-H]-	TRUE	Tyr-Leu	C15H22N2O4	MoNA-Dipeptide_neg.msp	2464.67	990.667	10856	896	6271.33	1578
8.44	175.059	176.066	[M-H]-	TRUE	3-Isopropylmalic acid	C7H12O5	Bruker MetaboBASE Personal Library 3.0	42127.3	16594	5814	10012.7	2814.67	4166.67
8.44	206.044	207.051	[M-H]-	TRUE	7-Deoxyechinosporin	C10H9NO4	Bruker MetaboBASE Personal Library 3.0	1290	1446	2155.33	25225.3	7485.33	9960.67
8.45	330.167	331.174	[M-H]-	TRUE	N-Acetylleucylalanylserine	C14H25N3O6	Bruker MetaboBASE Personal Library 3.0	14400.7	11544	6321.33	2716.67	3682.67	3481.33
8.47	321.119	322.126	[M-H]-	TRUE	neobavaisoflavone	C20H18O4	MSMS-Neg-Vaniya-Fiehn_Natural_Products_Library_20200109.msp	25144	6854	9679.33	4098	514	1963.33
8.48	152.07	153.077	[M-H]-	TRUE	Dopamine	C8H11NO2	Bruker MetaboBASE Personal Library 3.0	28093.3	10510.7	189.333	451.333	233.333	306
8.48	221.092	222.099	[M-H]-	TRUE	Gly-Phe	C11H14N2O3	MoNA-Dipeptide_neg.msp	5290	10613.3	10448	3726.67	14523.3	8388
8.49	261.129	262.137	[M-H]-	TRUE	Leu-Met	C11H22N2O3S	MoNA-Dipeptide_neg.msp	4184.67	1284.67	7497.33	1740.67	6312	2693.33
8.5	387.189	388.196	[M-H]-	TRUE	Quassin	C22H28O6	MoNA-LC-MS-MS_Negative-Mode.msp	2888	4207.33	21904	14028.7	1872.67	3916.67
8.5	223.071	224.078	[M-H]-	TRUE	Stavudine	C10H12N2O4	Bruker MetaboBASE Personal Library 3.0	1367.33	1096.67	1738.67	8711.33	6928	37096.7
8.52	265.118	266.125	[M-H]-	TRUE	Thr-Phe	C13H18N2O4	MoNA-Dipeptide_neg.msp	2748	6096.67	17710	3106	9525.33	3441.33
8.53	235.109	236.116	[M-H]-	TRUE	Ala-Phe	C12H16N2O3	MoNA-LC-MS-MS_Negative-Mode.msp	4573.33	22288	15370.7	6929.33	14014	5863.33
[truncated: 466 more rows]
